# Supplementary material for: Impacts of gene duplication in the evolution of symbiotic root nodule symbiosis in legumes
Source: Front Plant Sci. 2026 May 12;17:1784647. doi: 10.3389/fpls.2026.1784647 (PMC13224818; doi:10.3389/fpls.2026.1784647)
Supplement: Supplementary file 10 [file Table3.xlsx]

## Sheet: table descriptions
Worksheet name	Description
table descriptions	This worksheet
genes with positions	Pairwise expression bias scorings
gene counts per SF	Pairwise results combined with interpretations
count dups per clade and SFam	Summary counts

## Sheet: bias comparison
SFam ID	medtr_bias	glyma_bias	phavu_bias	chafa_bias	M-G	G-P	M-P	M-C	G-C	P-C	Biological_Interpretation	Category	legume clades with old local duplications	notes
LegSF.fam3.00003	neutral	root	root	neutral		same					Insufficient or missing data	5
LegSF.fam3.00009	nodule	neutral	nodule	nodule			same	same		same	Insufficient or missing data	5
LegSF.fam3.00016	nodule	neutral	neutral	neutral							Insufficient or missing data	5
LegSF.fam3.00025	neutral	root	neutral	neutral							Insufficient or missing data	5
LegSF.fam3.00033	nodule	neutral	nodule	neutral			same				Insufficient or missing data	5
LegSF.fam3.00040	nodule	root	nodule	shoot	diff	diff	same	diff	diff	diff	Distinct divergence between PAP and CAE	4
LegSF.fam3.00044	nodule	shoot	root	neutral	diff	diff	diff				Insufficient or missing data	5
LegSF.fam3.00051	nodule	neutral	neutral	neutral							Insufficient or missing data	5
LegSF.fam3.00080	nodule	neutral	neutral	neutral							Insufficient or missing data	5
LegSF.fam3.00090	nodule	root	root	neutral	diff	same	diff				Insufficient or missing data	5
LegSF.fam3.00095	nodule	neutral	neutral	neutral							Insufficient or missing data	5
LegSF.fam3.00108	nodule	nodule	nodule	neutral	same	same	same				Insufficient or missing data	5
LegSF.fam3.00125	neutral	neutral	neutral	neutral							Insufficient or missing data	5
LegSF.fam3.00153	nodule	nodule	root	nodule	same	diff	diff	same	same	diff	Mixed bias patterns within PAP and CAE	3
LegSF.fam3.00157	nodule	neutral	nodule	shoot			same	diff		diff	Insufficient or missing data	5
LegSF.fam3.00162	neutral	shoot	root	neutral		diff					Insufficient or missing data	5
LegSF.fam3.00166	nodule	neutral	neutral	shoot				diff			Insufficient or missing data	5
LegSF.fam3.00188	nodule	neutral	nodule	shoot			same	diff		diff	Insufficient or missing data	5
LegSF.fam3.00219	nodule	shoot	shoot	shoot	diff	same	diff	diff	same	same	Mixed bias patterns within PAP and CAE	3
LegSF.fam3.00221	nodule	shoot	root	root	diff	diff	diff	diff	diff	same	Mixed bias patterns within PAP and CAE	3
LegSF.fam3.00240	nodule	neutral	neutral	nodule				same			Insufficient or missing data	5
LegSF.fam3.00245	nodule	shoot	root	shoot	diff	diff	diff	diff	same	diff	Mixed bias patterns within PAP and CAE	3
LegSF.fam3.00248	nodule	root	root	root	diff	same	diff	diff	same	same	Mixed bias patterns within PAP and CAE	3
LegSF.fam3.00255	nodule	neutral	neutral	neutral							Insufficient or missing data	5
LegSF.fam3.00260	nodule	shoot	neutral	shoot	diff			diff	same		Insufficient or missing data	5
LegSF.fam3.00264	nodule	nodule	nodule	shoot	same	same	same	diff	diff	diff	Conserved within PAP; CAE-specific divergence	2
LegSF.fam3.00289	nodule	root	neutral	shoot	diff			diff	diff		Insufficient or missing data	5
LegSF.fam3.00321	nodule	neutral	neutral	neutral							Insufficient or missing data	5
LegSF.fam3.00331	root	root	root	nodule	same	same	same	diff	diff	diff	Conserved within PAP; CAE-specific divergence	2
LegSF.fam3.00382	neutral	shoot	shoot	shoot		same			same	same	Insufficient or missing data	5
LegSF.fam3.00386	neutral	shoot	root	shoot		diff			same	diff	Insufficient or missing data	5
LegSF.fam3.00387	nodule	nodule	nodule	neutral	same	same	same				Insufficient or missing data	5
LegSF.fam3.00399	nodule	nodule	nodule	neutral	same	same	same				Insufficient or missing data	5
LegSF.fam3.00416	nodule	neutral	shoot	shoot			diff	diff		same	Insufficient or missing data	5
LegSF.fam3.00432	nodule	nodule	nodule	neutral	same	same	same				Insufficient or missing data	5
LegSF.fam3.00455	neutral	root	root	neutral		same					Insufficient or missing data	5
LegSF.fam3.00460	root	nodule	nodule	shoot	diff	same	diff	diff	diff	diff	Distinct divergence between PAP and CAE	4
LegSF.fam3.00478	nodule	nodule	root	nodule	same	diff	diff	same	same	diff	Mixed bias patterns within PAP and CAE	3
LegSF.fam3.00515	nodule	nodule	nodule	nodule	same	same	same	same	same	same	Conserved bias across all species	1		but N expr in different clades in PAP & CAE
LegSF.fam3.00517	neutral	shoot	neutral	shoot					same		Insufficient or missing data	5
LegSF.fam3.00531	nodule	neutral	nodule	shoot			same	diff		diff	Insufficient or missing data	5
LegSF.fam3.00534	shoot	root	nodule	nodule	diff	diff	diff	diff	diff	same	Mixed bias patterns within PAP and CAE	3
LegSF.fam3.00540	neutral	shoot	shoot	shoot		same			same	same	Insufficient or missing data	5
LegSF.fam3.00565	nodule	root	nodule	nodule	diff	diff	same	same	diff	same	Mixed bias patterns within PAP and CAE	3
LegSF.fam3.00575	nodule	root	nodule	nodule	diff	diff	same	same	diff	same	Mixed bias patterns within PAP and CAE	3
LegSF.fam3.00580	neutral	nodule	nodule	nodule		same			same	same	Insufficient or missing data	5
LegSF.fam3.00582	shoot	shoot	shoot	nodule	same	same	same	diff	diff	diff	Conserved within PAP; CAE-specific divergence	2
LegSF.fam3.00591	nodule										Insufficient or missing data	5
LegSF.fam3.00628	nodule	nodule	root	neutral	same	diff	diff				Insufficient or missing data	5
LegSF.fam3.00668	nodule	root	nodule	nodule	diff	diff	same	same	diff	same	Mixed bias patterns within PAP and CAE	3
LegSF.fam3.00672	root	root	root	neutral	same	same	same				Insufficient or missing data	5
LegSF.fam3.00681	nodule	neutral	nodule	shoot			same	diff		diff	Insufficient or missing data	5
LegSF.fam3.00685	nodule	neutral	neutral	nodule				same			Insufficient or missing data	5
LegSF.fam3.00741	nodule	nodule	neutral	shoot	same			diff	diff		Insufficient or missing data	5
LegSF.fam3.00762	nodule	shoot	neutral	neutral	diff						Insufficient or missing data	5
LegSF.fam3.00888	neutral	shoot	neutral	shoot					same		Insufficient or missing data	5
LegSF.fam3.00902	neutral	shoot	neutral	shoot					same		Insufficient or missing data	5
LegSF.fam3.00930	neutral	root	nodule	neutral		diff					Insufficient or missing data	5
LegSF.fam3.00933	neutral	shoot	neutral	shoot					same		Insufficient or missing data	5
LegSF.fam3.00938	nodule	nodule	root	neutral	same	diff	diff				Insufficient or missing data	5
LegSF.fam3.01040	nodule	shoot	neutral	neutral	diff						Insufficient or missing data	5
LegSF.fam3.01077	nodule	neutral	neutral	neutral							Insufficient or missing data	5
LegSF.fam3.01087	root	shoot	root	shoot	diff	diff	same	diff	same	diff	Mixed bias patterns within PAP and CAE	3
LegSF.fam3.01244	nodule	neutral	root	shoot			diff	diff		diff	Insufficient or missing data	5
LegSF.fam3.01254	nodule	root	root	neutral	diff	same	diff				Insufficient or missing data	5
LegSF.fam3.01380	nodule	nodule	nodule	nodule	same	same	same	same	same	same	Conserved bias across all species	1
LegSF.fam3.01462	nodule	nodule	root	neutral	same	diff	diff				Insufficient or missing data	5
LegSF.fam3.01481	neutral	neutral	neutral	shoot							Insufficient or missing data	5
LegSF.fam3.01551	nodule	shoot	neutral	neutral	diff						Insufficient or missing data	5
LegSF.fam3.01575	nodule	neutral	nodule	shoot			same	diff		diff	Insufficient or missing data	5
LegSF.fam3.01602	nodule	root	nodule	nodule	diff	diff	same	same	diff	same	Mixed bias patterns within PAP and CAE	3
LegSF.fam3.01737	nodule	nodule	neutral	neutral	same						Insufficient or missing data	5
LegSF.fam3.01838	shoot	shoot	neutral	shoot	same			same	same		Insufficient or missing data	5
LegSF.fam3.01843	nodule	neutral	nodule	neutral			same				Insufficient or missing data	5
LegSF.fam3.01948	nodule	neutral	neutral	shoot				diff			Insufficient or missing data	5
LegSF.fam3.01952	nodule	neutral	root	shoot			diff	diff		diff	Insufficient or missing data	5
LegSF.fam3.01995	nodule	shoot	neutral	shoot	diff			diff	same		Insufficient or missing data	5
LegSF.fam3.02012	shoot	shoot	neutral	shoot	same			same	same		Insufficient or missing data	5
LegSF.fam3.02030	nodule	nodule	root	nodule	same	diff	diff	same	same	diff	Mixed bias patterns within PAP and CAE	3
LegSF.fam3.02191	nodule	nodule	nodule	shoot	same	same	same	diff	diff	diff	Conserved within PAP; CAE-specific divergence	2
LegSF.fam3.02502	nodule	neutral	neutral	shoot				diff			Insufficient or missing data	5
LegSF.fam3.02538	nodule	neutral	neutral	neutral							Insufficient or missing data	5
LegSF.fam3.02592	nodule	root	root	root	diff	same	diff	diff	same	same	Mixed bias patterns within PAP and CAE	3
LegSF.fam3.02755	nodule	root	nodule	nodule	diff	diff	same	same	diff	same	Mixed bias patterns within PAP and CAE	3
LegSF.fam3.02774	nodule	neutral	neutral	shoot				diff			Insufficient or missing data	5
LegSF.fam3.02781	nodule	nodule	nodule	shoot	same	same	same	diff	diff	diff	Conserved within PAP; CAE-specific divergence	2
LegSF.fam3.02933	nodule	nodule	nodule	nodule	same	same	same	same	same	same	Conserved bias across all species	1
LegSF.fam3.03116	neutral	neutral	nodule	nodule						same	Insufficient or missing data	5
LegSF.fam3.03174	nodule	nodule	neutral	nodule	same			same	same		Insufficient or missing data	5
LegSF.fam3.03189	neutral	neutral	neutral	shoot							Insufficient or missing data	5
LegSF.fam3.03230	shoot	shoot	nodule	neutral	same	diff	diff				Insufficient or missing data	5
LegSF.fam3.03303	nodule	shoot	shoot	neutral	diff	same	diff				Insufficient or missing data	5
LegSF.fam3.03357	nodule	neutral	nodule	neutral			same				Insufficient or missing data	5
LegSF.fam3.03360	neutral	shoot	root	shoot		diff			same	diff	Insufficient or missing data	5
LegSF.fam3.03397	nodule	shoot	shoot	shoot	diff	same	diff	diff	same	same	Mixed bias patterns within PAP and CAE	3
LegSF.fam3.03431	shoot	shoot	nodule	nodule	same	diff	diff	diff	diff	same	Mixed bias patterns within PAP and CAE	3
LegSF.fam3.03448	nodule	nodule	nodule	root	same	same	same	diff	diff	diff	Conserved within PAP; CAE-specific divergence	2
LegSF.fam3.03479	shoot	nodule	neutral	shoot	diff			same	diff		Insufficient or missing data	5
LegSF.fam3.03713	nodule	nodule	nodule	nodule	same	same	same	same	same	same	Conserved bias across all species	1
LegSF.fam3.03765	nodule	root	nodule		diff	diff	same				Insufficient or missing data	5
LegSF.fam3.03965	nodule	neutral	neutral	shoot				diff			Insufficient or missing data	5
LegSF.fam3.04240	nodule	neutral	neutral	shoot				diff			Insufficient or missing data	5
LegSF.fam3.04316	neutral	neutral	nodule	shoot						diff	Insufficient or missing data	5
LegSF.fam3.04327	nodule	shoot	shoot	shoot	diff	same	diff	diff	same	same	Mixed bias patterns within PAP and CAE	3
LegSF.fam3.04343	nodule	nodule	nodule	root	same	same	same	diff	diff	diff	Conserved within PAP; CAE-specific divergence	2
LegSF.fam3.04363	nodule	neutral	neutral	neutral							Insufficient or missing data	5
LegSF.fam3.04446	nodule	shoot	neutral	neutral	diff						Insufficient or missing data	5
LegSF.fam3.04468	nodule	nodule	nodule	nodule	same	same	same	same	same	same	Conserved bias across all species	1
LegSF.fam3.04487	nodule	neutral	neutral	neutral							Insufficient or missing data	5
LegSF.fam3.04553	nodule	root	root	neutral	diff	same	diff				Insufficient or missing data	5
LegSF.fam3.04554	nodule	nodule	neutral	neutral	same						Insufficient or missing data	5
LegSF.fam3.04585	nodule	shoot	neutral	neutral	diff						Insufficient or missing data	5
LegSF.fam3.04613	nodule	shoot	neutral	shoot	diff			diff	same		Insufficient or missing data	5
LegSF.fam3.04626	nodule	root	nodule	neutral	diff	diff	same				Insufficient or missing data	5
LegSF.fam3.04640	nodule	root	nodule	nodule	diff	diff	same	same	diff	same	Mixed bias patterns within PAP and CAE	3
LegSF.fam3.06462	nodule	shoot	neutral	shoot	diff			diff	same		Insufficient or missing data	5
LegSF.fam3.06524	nodule	nodule	nodule	nodule	same	same	same	same	same	same	Conserved bias across all species	1
LegSF.fam3.07010	neutral	shoot	neutral	shoot					same		Insufficient or missing data	5
LegSF.fam3.07446	shoot	shoot	shoot	shoot	same	same	same	same	same	same	Conserved bias across all species	1
LegSF.fam3.07571	root	root	root	root	same	same	same	same	same	same	Conserved bias across all species	1
LegSF.fam3.07646	nodule	shoot	neutral	shoot	diff			diff	same		Insufficient or missing data	5
LegSF.fam3.08143	nodule	shoot	root	neutral	diff	diff	diff				Insufficient or missing data	5
LegSF.fam3.08303	nodule	shoot	neutral	shoot	diff			diff	same		Insufficient or missing data	5
LegSF.fam3.08499	nodule	root	nodule	root	diff	diff	same	diff	same	diff	Mixed bias patterns within PAP and CAE	3
LegSF.fam3.08521	neutral	shoot	neutral	shoot					same		Insufficient or missing data	5
LegSF.fam3.08657	nodule	neutral	neutral	shoot				diff			Insufficient or missing data	5
LegSF.fam3.08718	nodule	nodule	nodule		same	same	same				Insufficient or missing data	5
LegSF.fam3.08758	neutral	root	root	root		same			same	same	Insufficient or missing data	5
LegSF.fam3.09060	nodule	root	nodule	nodule	diff	diff	same	same	diff	same	Mixed bias patterns within PAP and CAE	3
LegSF.fam3.09130	nodule	nodule	nodule	nodule	same	same	same	same	same	same	Conserved bias across all species	1
LegSF.fam3.09161	nodule	nodule	nodule	nodule	same	same	same	same	same	same	Conserved bias across all species	1
LegSF.fam3.09455	nodule	nodule	nodule	nodule	same	same	same	same	same	same	Conserved bias across all species	1
LegSF.fam3.09598	nodule	shoot	neutral	shoot	diff			diff	same		Insufficient or missing data	5
LegSF.fam3.09633	nodule	shoot	neutral	shoot	diff			diff	same		Insufficient or missing data	5
LegSF.fam3.09701	neutral	shoot	neutral	shoot					same		Insufficient or missing data	5
LegSF.fam3.09764	neutral	shoot	shoot	shoot		same			same	same	Insufficient or missing data	5
LegSF.fam3.10269	nodule	nodule	nodule	nodule	same	same	same	same	same	same	Conserved bias across all species	1
LegSF.fam3.10312	nodule	neutral	neutral	neutral							Insufficient or missing data	5
LegSF.fam3.10442	nodule	root	nodule	neutral	diff	diff	same				Insufficient or missing data	5
LegSF.fam3.10479	nodule	nodule	nodule	nodule	same	same	same	same	same	same	Conserved bias across all species	1
LegSF.fam3.10483	nodule	root	nodule	shoot	diff	diff	same	diff	diff	diff	Distinct divergence between PAP and CAE	4
LegSF.fam3.10663	nodule	neutral	root	shoot			diff	diff		diff	Insufficient or missing data	5
LegSF.fam3.10671	nodule	neutral	neutral	shoot				diff			Insufficient or missing data	5
LegSF.fam3.10767	nodule	nodule	nodule	shoot	same	same	same	diff	diff	diff	Conserved within PAP; CAE-specific divergence	2
LegSF.fam3.10778	root	root	root	root	same	same	same	same	same	same	Conserved bias across all species	1
LegSF.fam3.10877	nodule	shoot	nodule	shoot	diff	diff	same	diff	same	diff	Mixed bias patterns within PAP and CAE	3
LegSF.fam3.10880	neutral	shoot	neutral	shoot					same		Insufficient or missing data	5
LegSF.fam3.10951	nodule	neutral	neutral	shoot				diff			Insufficient or missing data	5
LegSF.fam3.12123	nodule	nodule	nodule	nodule	same	same	same	same	same	same	Conserved bias across all species	1
LegSF.fam3.12160	nodule	nodule	nodule	nodule	same	same	same	same	same	same	Conserved bias across all species	1
LegSF.fam3.12333	nodule	root	root	shoot	diff	same	diff	diff	diff	diff	Distinct divergence between PAP and CAE	4
LegSF.fam3.12469	neutral	neutral	neutral	shoot							Insufficient or missing data	5
LegSF.fam3.12488	nodule	shoot	neutral		diff						Insufficient or missing data	5
LegSF.fam3.13535	neutral	shoot	neutral	shoot					same		Insufficient or missing data	5
LegSF.fam3.13579	nodule	shoot		shoot	diff			diff	same		Insufficient or missing data	5
LegSF.fam3.13721	nodule	nodule	nodule	nodule	same	same	same	same	same	same	Conserved bias across all species	1
LegSF.fam3.13902	neutral	shoot	neutral	shoot					same		Insufficient or missing data	5
LegSF.fam3.14045	nodule	nodule	root	root	same	diff	diff	diff	diff	same	Mixed bias patterns within PAP and CAE	3
LegSF.fam3.14125	nodule	neutral	neutral	neutral							Insufficient or missing data	5
LegSF.fam3.14284	root	nodule	nodule	nodule	diff	same	diff	diff	same	same	Mixed bias patterns within PAP and CAE	3
LegSF.fam3.14287	nodule	root	root	nodule	diff	same	diff	same	diff	diff	Mixed bias patterns within PAP and CAE	3
LegSF.fam3.14312	neutral	shoot	root	shoot		diff			same	diff	Insufficient or missing data	5
LegSF.fam3.14331	nodule	nodule	nodule		same	same	same				Insufficient or missing data	5
LegSF.fam3.14421	shoot	shoot	shoot	shoot	same	same	same	same	same	same	Conserved bias across all species	1
LegSF.fam3.14476	nodule	shoot	nodule	shoot	diff	diff	same	diff	same	diff	Mixed bias patterns within PAP and CAE	3
LegSF.fam3.14527	nodule	neutral	neutral	nodule				same			Insufficient or missing data	5
LegSF.fam3.14600	nodule	neutral	root				diff				Insufficient or missing data	5
LegSF.fam3.14698	nodule	root	nodule	shoot	diff	diff	same	diff	diff	diff	Distinct divergence between PAP and CAE	4
LegSF.fam3.14742	nodule	nodule	nodule	nodule	same	same	same	same	same	same	Conserved bias across all species	1
LegSF.fam3.14743	nodule	nodule	nodule	nodule	same	same	same	same	same	same	Conserved bias across all species	1
LegSF.fam3.14759	nodule	shoot	neutral	neutral	diff						Insufficient or missing data	5
LegSF.fam3.14760	nodule	nodule	nodule	neutral	same	same	same				Insufficient or missing data	5
LegSF.fam3.14798	nodule	root	nodule	nodule	diff	diff	same	same	diff	same	Mixed bias patterns within PAP and CAE	3
LegSF.fam3.14821	nodule	nodule	nodule	nodule	same	same	same	same	same	same	Conserved bias across all species	1
LegSF.fam3.14890	nodule	nodule	nodule	nodule	same	same	same	same	same	same	Conserved bias across all species	1

## Sheet: categorization
SFam ID	Category	Bias_within_PAP	PAP_vs_CAE	Biological_Interpretation	family description	figs
LegSF.fam3.00003	5	Undetermined	Undetermined	Insufficient or missing data
LegSF.fam3.00009	5	Undetermined	Undetermined	Insufficient or missing data
LegSF.fam3.00016	5	Undetermined	Undetermined	Insufficient or missing data
LegSF.fam3.00025	5	Undetermined	Undetermined	Insufficient or missing data
LegSF.fam3.00033	5	Undetermined	Undetermined	Insufficient or missing data
LegSF.fam3.00040	4	Variation within PAP	All differ from CAE	Distinct divergence between PAP and CAE
LegSF.fam3.00044	5	Undetermined	Undetermined	Insufficient or missing data
LegSF.fam3.00051	5	Undetermined	Undetermined	Insufficient or missing data
LegSF.fam3.00080	5	Undetermined	Undetermined	Insufficient or missing data
LegSF.fam3.00090	5	Undetermined	Undetermined	Insufficient or missing data
LegSF.fam3.00095	5	Undetermined	Undetermined	Insufficient or missing data
LegSF.fam3.00108	5	Undetermined	Undetermined	Insufficient or missing data
LegSF.fam3.00125	5	Undetermined	Undetermined	Insufficient or missing data
LegSF.fam3.00153	3	Variation within PAP	Partial match with CAE	Mixed bias patterns within PAP and CAE
LegSF.fam3.00157	5	Undetermined	Undetermined	Insufficient or missing data
LegSF.fam3.00162	5	Undetermined	Undetermined	Insufficient or missing data
LegSF.fam3.00166	5	Undetermined	Undetermined	Insufficient or missing data
LegSF.fam3.00188	5	Undetermined	Undetermined	Insufficient or missing data
LegSF.fam3.00219	3	Variation within PAP	Partial match with CAE	Mixed bias patterns within PAP and CAE
LegSF.fam3.00221	3	Variation within PAP	Partial match with CAE	Mixed bias patterns within PAP and CAE
LegSF.fam3.00240	5	Undetermined	Undetermined	Insufficient or missing data
LegSF.fam3.00245	3	Variation within PAP	Partial match with CAE	Mixed bias patterns within PAP and CAE
LegSF.fam3.00248	3	Variation within PAP	Partial match with CAE	Mixed bias patterns within PAP and CAE
LegSF.fam3.00255	5	Undetermined	Undetermined	Insufficient or missing data
LegSF.fam3.00260	5	Undetermined	Undetermined	Insufficient or missing data
LegSF.fam3.00264	2	All identical	CAE different	Conserved within PAP; CAE-specific divergence
LegSF.fam3.00289	5	Undetermined	Undetermined	Insufficient or missing data
LegSF.fam3.00321	5	Undetermined	Undetermined	Insufficient or missing data
LegSF.fam3.00331	2	All identical	CAE different	Conserved within PAP; CAE-specific divergence
LegSF.fam3.00382	5	Undetermined	Undetermined	Insufficient or missing data
LegSF.fam3.00386	5	Undetermined	Undetermined	Insufficient or missing data
LegSF.fam3.00387	5	Undetermined	Undetermined	Insufficient or missing data
LegSF.fam3.00399	5	Undetermined	Undetermined	Insufficient or missing data
LegSF.fam3.00416	5	Undetermined	Undetermined	Insufficient or missing data
LegSF.fam3.00432	5	Undetermined	Undetermined	Insufficient or missing data
LegSF.fam3.00455	5	Undetermined	Undetermined	Insufficient or missing data
LegSF.fam3.00460	4	Variation within PAP	All differ from CAE	Distinct divergence between PAP and CAE
LegSF.fam3.00478	3	Variation within PAP	Partial match with CAE	Mixed bias patterns within PAP and CAE
LegSF.fam3.00515	1	All identical	Identical	Conserved bias across all species
LegSF.fam3.00517	5	Undetermined	Undetermined	Insufficient or missing data
LegSF.fam3.00531	5	Undetermined	Undetermined	Insufficient or missing data
LegSF.fam3.00534	3	Variation within PAP	Partial match with CAE	Mixed bias patterns within PAP and CAE
LegSF.fam3.00540	5	Undetermined	Undetermined	Insufficient or missing data
LegSF.fam3.00565	3	Variation within PAP	Partial match with CAE	Mixed bias patterns within PAP and CAE
LegSF.fam3.00575	3	Variation within PAP	Partial match with CAE	Mixed bias patterns within PAP and CAE
LegSF.fam3.00580	5	Undetermined	Undetermined	Insufficient or missing data
LegSF.fam3.00582	2	All identical	CAE different	Conserved within PAP; CAE-specific divergence	MtGA2ox10; gibberellin 2-beta-dioxygenase	Fig 7
LegSF.fam3.00591	5	Undetermined	Undetermined	Insufficient or missing data
LegSF.fam3.00628	5	Undetermined	Undetermined	Insufficient or missing data
LegSF.fam3.00668	3	Variation within PAP	Partial match with CAE	Mixed bias patterns within PAP and CAE
LegSF.fam3.00672	5	Undetermined	Undetermined	Insufficient or missing data
LegSF.fam3.00681	5	Undetermined	Undetermined	Insufficient or missing data	DNF2	Fig 10
LegSF.fam3.00685	5	Undetermined	Undetermined	Insufficient or missing data
LegSF.fam3.00741	5	Undetermined	Undetermined	Insufficient or missing data	SYTn
LegSF.fam3.00762	5	Undetermined	Undetermined	Insufficient or missing data
LegSF.fam3.00888	5	Undetermined	Undetermined	Insufficient or missing data
LegSF.fam3.00902	5	Undetermined	Undetermined	Insufficient or missing data
LegSF.fam3.00930	5	Undetermined	Undetermined	Insufficient or missing data
LegSF.fam3.00933	5	Undetermined	Undetermined	Insufficient or missing data
LegSF.fam3.00938	5	Undetermined	Undetermined	Insufficient or missing data
LegSF.fam3.01040	5	Undetermined	Undetermined	Insufficient or missing data
LegSF.fam3.01077	5	Undetermined	Undetermined	Insufficient or missing data
LegSF.fam3.01087	3	Variation within PAP	Partial match with CAE	Mixed bias patterns within PAP and CAE
LegSF.fam3.01244	5	Undetermined	Undetermined	Insufficient or missing data
LegSF.fam3.01254	5	Undetermined	Undetermined	Insufficient or missing data
LegSF.fam3.01380	1	All identical	Identical	Conserved bias across all species
LegSF.fam3.01462	5	Undetermined	Undetermined	Insufficient or missing data
LegSF.fam3.01481	5	Undetermined	Undetermined	Insufficient or missing data
LegSF.fam3.01551	5	Undetermined	Undetermined	Insufficient or missing data
LegSF.fam3.01575	5	Undetermined	Undetermined	Insufficient or missing data
LegSF.fam3.01602	3	Variation within PAP	Partial match with CAE	Mixed bias patterns within PAP and CAE
LegSF.fam3.01737	5	Undetermined	Undetermined	Insufficient or missing data
LegSF.fam3.01838	5	Undetermined	Undetermined	Insufficient or missing data
LegSF.fam3.01843	5	Undetermined	Undetermined	Insufficient or missing data
LegSF.fam3.01948	5	Undetermined	Undetermined	Insufficient or missing data
LegSF.fam3.01952	5	Undetermined	Undetermined	Insufficient or missing data
LegSF.fam3.01995	5	Undetermined	Undetermined	Insufficient or missing data
LegSF.fam3.02012	5	Undetermined	Undetermined	Insufficient or missing data
LegSF.fam3.02030	3	Variation within PAP	Partial match with CAE	Mixed bias patterns within PAP and CAE	MtBHLH476 & GmbHLHm1	Fig 8
LegSF.fam3.02191	2	All identical	CAE different	Conserved within PAP; CAE-specific divergence
LegSF.fam3.02502	5	Undetermined	Undetermined	Insufficient or missing data
LegSF.fam3.02538	5	Undetermined	Undetermined	Insufficient or missing data
LegSF.fam3.02592	3	Variation within PAP	Partial match with CAE	Mixed bias patterns within PAP and CAE
LegSF.fam3.02755	3	Variation within PAP	Partial match with CAE	Mixed bias patterns within PAP and CAE
LegSF.fam3.02774	5	Undetermined	Undetermined	Insufficient or missing data
LegSF.fam3.02781	2	All identical	CAE different	Conserved within PAP; CAE-specific divergence
LegSF.fam3.02933	1	All identical	Identical	Conserved bias across all species	NIN	Fig 6
LegSF.fam3.03116	5	Undetermined	Undetermined	Insufficient or missing data
LegSF.fam3.03174	5	Undetermined	Undetermined	Insufficient or missing data
LegSF.fam3.03189	5	Undetermined	Undetermined	Insufficient or missing data
LegSF.fam3.03230	5	Undetermined	Undetermined	Insufficient or missing data
LegSF.fam3.03303	5	Undetermined	Undetermined	Insufficient or missing data
LegSF.fam3.03357	5	Undetermined	Undetermined	Insufficient or missing data
LegSF.fam3.03360	5	Undetermined	Undetermined	Insufficient or missing data
LegSF.fam3.03397	3	Variation within PAP	Partial match with CAE	Mixed bias patterns within PAP and CAE
LegSF.fam3.03431	3	Variation within PAP	Partial match with CAE	Mixed bias patterns within PAP and CAE
LegSF.fam3.03448	2	All identical	CAE different	Conserved within PAP; CAE-specific divergence
LegSF.fam3.03479	5	Undetermined	Undetermined	Insufficient or missing data
LegSF.fam3.03713	1	All identical	Identical	Conserved bias across all species
LegSF.fam3.03765	5	Undetermined	Undetermined	Insufficient or missing data
LegSF.fam3.03965	5	Undetermined	Undetermined	Insufficient or missing data
LegSF.fam3.04240	5	Undetermined	Undetermined	Insufficient or missing data
LegSF.fam3.04316	5	Undetermined	Undetermined	Insufficient or missing data
LegSF.fam3.04327	3	Variation within PAP	Partial match with CAE	Mixed bias patterns within PAP and CAE
LegSF.fam3.04343	2	All identical	CAE different	Conserved within PAP; CAE-specific divergence
LegSF.fam3.04363	5	Undetermined	Undetermined	Insufficient or missing data
LegSF.fam3.04446	5	Undetermined	Undetermined	Insufficient or missing data
LegSF.fam3.04468	1	All identical	Identical	Conserved bias across all species
LegSF.fam3.04487	5	Undetermined	Undetermined	Insufficient or missing data
LegSF.fam3.04553	5	Undetermined	Undetermined	Insufficient or missing data
LegSF.fam3.04554	5	Undetermined	Undetermined	Insufficient or missing data
LegSF.fam3.04585	5	Undetermined	Undetermined	Insufficient or missing data
LegSF.fam3.04613	5	Undetermined	Undetermined	Insufficient or missing data
LegSF.fam3.04626	5	Undetermined	Undetermined	Insufficient or missing data
LegSF.fam3.04640	3	Variation within PAP	Partial match with CAE	Mixed bias patterns within PAP and CAE
LegSF.fam3.06462	5	Undetermined	Undetermined	Insufficient or missing data
LegSF.fam3.06524	1	All identical	Identical	Conserved bias across all species
LegSF.fam3.07010	5	Undetermined	Undetermined	Insufficient or missing data
LegSF.fam3.07446	1	All identical	Identical	Conserved bias across all species
LegSF.fam3.07571	1	All identical	Identical	Conserved bias across all species
LegSF.fam3.07646	5	Undetermined	Undetermined	Insufficient or missing data
LegSF.fam3.08143	5	Undetermined	Undetermined	Insufficient or missing data
LegSF.fam3.08303	5	Undetermined	Undetermined	Insufficient or missing data
LegSF.fam3.08499	3	Variation within PAP	Partial match with CAE	Mixed bias patterns within PAP and CAE
LegSF.fam3.08521	5	Undetermined	Undetermined	Insufficient or missing data
LegSF.fam3.08657	5	Undetermined	Undetermined	Insufficient or missing data
LegSF.fam3.08718	5	Undetermined	Undetermined	Insufficient or missing data
LegSF.fam3.08758	5	Undetermined	Undetermined	Insufficient or missing data
LegSF.fam3.09060	3	Variation within PAP	Partial match with CAE	Mixed bias patterns within PAP and CAE
LegSF.fam3.09130	1	All identical	Identical	Conserved bias across all species
LegSF.fam3.09161	1	All identical	Identical	Conserved bias across all species
LegSF.fam3.09455	1	All identical	Identical	Conserved bias across all species
LegSF.fam3.09598	5	Undetermined	Undetermined	Insufficient or missing data
LegSF.fam3.09633	5	Undetermined	Undetermined	Insufficient or missing data
LegSF.fam3.09701	5	Undetermined	Undetermined	Insufficient or missing data
LegSF.fam3.09764	5	Undetermined	Undetermined	Insufficient or missing data
LegSF.fam3.10269	1	All identical	Identical	Conserved bias across all species
LegSF.fam3.10312	5	Undetermined	Undetermined	Insufficient or missing data
LegSF.fam3.10442	5	Undetermined	Undetermined	Insufficient or missing data
LegSF.fam3.10479	1	All identical	Identical	Conserved bias across all species
LegSF.fam3.10483	4	Variation within PAP	All differ from CAE	Distinct divergence between PAP and CAE
LegSF.fam3.10663	5	Undetermined	Undetermined	Insufficient or missing data
LegSF.fam3.10671	5	Undetermined	Undetermined	Insufficient or missing data
LegSF.fam3.10767	2	All identical	CAE different	Conserved within PAP; CAE-specific divergence
LegSF.fam3.10778	1	All identical	Identical	Conserved bias across all species
LegSF.fam3.10877	3	Variation within PAP	Partial match with CAE	Mixed bias patterns within PAP and CAE
LegSF.fam3.10880	5	Undetermined	Undetermined	Insufficient or missing data
LegSF.fam3.10951	5	Undetermined	Undetermined	Insufficient or missing data
LegSF.fam3.12123	1	All identical	Identical	Conserved bias across all species
LegSF.fam3.12160	1	All identical	Identical	Conserved bias across all species
LegSF.fam3.12333	4	Variation within PAP	All differ from CAE	Distinct divergence between PAP and CAE
LegSF.fam3.12469	5	Undetermined	Undetermined	Insufficient or missing data
LegSF.fam3.12488	5	Undetermined	Undetermined	Insufficient or missing data
LegSF.fam3.13535	5	Undetermined	Undetermined	Insufficient or missing data
LegSF.fam3.13579	5	Undetermined	Undetermined	Insufficient or missing data
LegSF.fam3.13721	1	All identical	Identical	Conserved bias across all species
LegSF.fam3.13902	5	Undetermined	Undetermined	Insufficient or missing data
LegSF.fam3.14045	3	Variation within PAP	Partial match with CAE	Mixed bias patterns within PAP and CAE
LegSF.fam3.14125	5	Undetermined	Undetermined	Insufficient or missing data
LegSF.fam3.14284	3	Variation within PAP	Partial match with CAE	Mixed bias patterns within PAP and CAE
LegSF.fam3.14287	3	Variation within PAP	Partial match with CAE	Mixed bias patterns within PAP and CAE
LegSF.fam3.14312	5	Undetermined	Undetermined	Insufficient or missing data
LegSF.fam3.14331	5	Undetermined	Undetermined	Insufficient or missing data
LegSF.fam3.14421	1	All identical	Identical	Conserved bias across all species
LegSF.fam3.14476	3	Variation within PAP	Partial match with CAE	Mixed bias patterns within PAP and CAE
LegSF.fam3.14527	5	Undetermined	Undetermined	Insufficient or missing data
LegSF.fam3.14600	5	Undetermined	Undetermined	Insufficient or missing data
LegSF.fam3.14698	4	Variation within PAP	All differ from CAE	Distinct divergence between PAP and CAE	MtSER6; serpin ZX-like	Fig 9
LegSF.fam3.14742	1	All identical	Identical	Conserved bias across all species
LegSF.fam3.14743	1	All identical	Identical	Conserved bias across all species
LegSF.fam3.14759	5	Undetermined	Undetermined	Insufficient or missing data
LegSF.fam3.14760	5	Undetermined	Undetermined	Insufficient or missing data
LegSF.fam3.14798	3	Variation within PAP	Partial match with CAE	Mixed bias patterns within PAP and CAE
LegSF.fam3.14821	1	All identical	Identical	Conserved bias across all species
LegSF.fam3.14890	1	All identical	Identical	Conserved bias across all species

## Sheet: summary
Category	Biological_Interpretation	Frequency
1	Conserved bias across all species	22
2	Conserved within PAP; CAE-specific divergence	8
3	Mixed bias patterns within PAP and CAE	27
4	Distinct divergence between PAP and CAE	5
5	Insufficient or missing data	113
	Sum	175
