# Supplementary material for: Impacts of gene duplication in the evolution of symbiotic root nodule symbiosis in legumes
Source: Front Plant Sci. 2026 May 12;17:1784647. doi: 10.3389/fpls.2026.1784647 (PMC13224818; doi:10.3389/fpls.2026.1784647)
Supplement: Supplementary Table 2 — provides the full matrix of pairwise Wilcoxon rank-sum tests with Benjamini–Hochberg correction, assessing differences in per-superfamily gene counts across all species. [file Table2.xlsx]

## Sheet: table descriptions
Worksheet name	Description
table descriptions	This worksheet
summary	Counts of paralog counts and families with old duplications
genes with positions	Gene IDs in each superfamily, with genomic position for each
gene counts per SF	Gene counts in each superfamily -- per species, and total counts and total species in each superfamily
count dups per clade and SFam	Calculations to give counts per species in each legume clade and superfamily, to flag potential retained (old) local duplications
sort fam by global posn	Genes sorted by species and position, to identify local duplications
coords	Genomic coordinates of all genes
sfams with clade dups	Superfamilies filtered to give families with high numbers (>=6) of species with local duplications, retained across multiple legume clades. This is the main result in the spreadsheet; all other worksheets are in support of this calculation.

## Sheet: summary
	** For source of counts, see worksheet "genes with positions"
148	fams with at least one local dup
175	families
0.846	proportion of fams with local dups
6589	local dups
19245	all genes
0.342	proportion of genes with local dups
24	fams with old local dups
175	families
0.137	proportion of fams with old local dups

## Sheet: genes with positions
SFam ID	gene symbol 1	subfam	prefix	genus	sub num	clade num	legume clade	gene_ID	chromosome	start	end	fam_chr_1M	fam_chr_1M_clade	count dup in superfam	count dup in clade	count dup across clades in superfam	cumulative dup in superfam	local dup count	global chr_1M	count global	diff global count vs per superfam			bin	count dup in superfam
LegSF.fam3.00003	GmIFS1 GmIFS2 & MtFNSII	PAP	medtr	Medicago	3	1	1	PAP.medtr.A17_HM341.gnm4.ann2.Medtr4g025950.1	medtr.A17_HM341.gnm4.chr4	8904615	8906158	LegSF.fam3.00003__medtr.A17_HM341.gnm4.chr4__8	LegSF.fam3.00003__medtr.A17_HM341.gnm4.chr4__8__1	8	8	0	0		medtr.A17_HM341.gnm4.chr4__8	9	1		644	1	12604
LegSF.fam3.00003	GmIFS1 GmIFS2 & MtFNSII	PAP	medtr	Medicago	3	1	1	PAP.medtr.A17_HM341.gnm4.ann2.Medtr4g025970.1	medtr.A17_HM341.gnm4.chr4	8914246	8917002	LegSF.fam3.00003__medtr.A17_HM341.gnm4.chr4__8	LegSF.fam3.00003__medtr.A17_HM341.gnm4.chr4__8__1	8	8	0	1		medtr.A17_HM341.gnm4.chr4__8	9	1		265	2	2858
LegSF.fam3.00003	GmIFS1 GmIFS2 & MtFNSII	PAP	medtr	Medicago	3	1	1	PAP.medtr.A17_HM341.gnm4.ann2.Medtr4g025940.1	medtr.A17_HM341.gnm4.chr4	8900341	8900869	LegSF.fam3.00003__medtr.A17_HM341.gnm4.chr4__8	LegSF.fam3.00003__medtr.A17_HM341.gnm4.chr4__8__1	8	8	0	2		medtr.A17_HM341.gnm4.chr4__8	9	1		68	3	1056
LegSF.fam3.00003	GmIFS1 GmIFS2 & MtFNSII	PAP	medtr	Medicago	3	1	1	PAP.medtr.A17_HM341.gnm4.ann2.Medtr5g045770.1	medtr.A17_HM341.gnm4.chr5	20073800	20076195	LegSF.fam3.00003__medtr.A17_HM341.gnm4.chr5__20	LegSF.fam3.00003__medtr.A17_HM341.gnm4.chr5__20__1	1	1	0	2		medtr.A17_HM341.gnm4.chr5__20	3	2		230	4	676
LegSF.fam3.00003	GmIFS1 GmIFS2 & MtFNSII	PAP	medtr	Medicago	3	1	1	PAP.medtr.A17_HM341.gnm4.ann2.Medtr5g023680.1	medtr.A17_HM341.gnm4.chr5	9400038	9401775	LegSF.fam3.00003__medtr.A17_HM341.gnm4.chr5__9	LegSF.fam3.00003__medtr.A17_HM341.gnm4.chr5__9__1	1	1	0	2		medtr.A17_HM341.gnm4.chr5__9	4	3		144	5	330
LegSF.fam3.00003	GmIFS1 GmIFS2 & MtFNSII	PAP	medtr	Medicago	3	1	1	PAP.medtr.A17_HM341.gnm4.ann2.Medtr4g025980.1	medtr.A17_HM341.gnm4.chr4	8929168	8930845	LegSF.fam3.00003__medtr.A17_HM341.gnm4.chr4__8	LegSF.fam3.00003__medtr.A17_HM341.gnm4.chr4__8__1	8	8	0	3		medtr.A17_HM341.gnm4.chr4__8	9	1		33	6	312
LegSF.fam3.00003	GmIFS1 GmIFS2 & MtFNSII	PAP	medtr	Medicago	3	1	1	PAP.medtr.A17_HM341.gnm4.ann2.Medtr4g026030.1	medtr.A17_HM341.gnm4.chr4	8952645	8955344	LegSF.fam3.00003__medtr.A17_HM341.gnm4.chr4__8	LegSF.fam3.00003__medtr.A17_HM341.gnm4.chr4__8__1	8	8	0	4		medtr.A17_HM341.gnm4.chr4__8	9	1		100	7	217
LegSF.fam3.00003	GmIFS1 GmIFS2 & MtFNSII	PAP	medtr	Medicago	3	1	1	PAP.medtr.A17_HM341.gnm4.ann2.Medtr4g026070.1	medtr.A17_HM341.gnm4.chr4	8975278	8977558	LegSF.fam3.00003__medtr.A17_HM341.gnm4.chr4__8	LegSF.fam3.00003__medtr.A17_HM341.gnm4.chr4__8__1	8	8	0	5		medtr.A17_HM341.gnm4.chr4__8	9	1		94	8	152
LegSF.fam3.00003	GmIFS1 GmIFS2 & MtFNSII	PAP	medtr	Medicago	3	1	1	PAP.medtr.A17_HM341.gnm4.ann2.Medtr4g026080.1	medtr.A17_HM341.gnm4.chr4	8979074	8979680	LegSF.fam3.00003__medtr.A17_HM341.gnm4.chr4__8	LegSF.fam3.00003__medtr.A17_HM341.gnm4.chr4__8__1	8	8	0	6		medtr.A17_HM341.gnm4.chr4__8	9	1		50	9	126
LegSF.fam3.00003	GmIFS1 GmIFS2 & MtFNSII	PAP	medtr	Medicago	3	1	1	PAP.medtr.A17_HM341.gnm4.ann2.Medtr4g026050.1	medtr.A17_HM341.gnm4.chr4	8966019	8972770	LegSF.fam3.00003__medtr.A17_HM341.gnm4.chr4__8	LegSF.fam3.00003__medtr.A17_HM341.gnm4.chr4__8__1	8	8	0	7		medtr.A17_HM341.gnm4.chr4__8	9	1		290	10	120
LegSF.fam3.00003	GmIFS1 GmIFS2 & MtFNSII	PAP	medtr	Medicago	3	1	1	PAP.medtr.A17_HM341.gnm4.ann2.Medtr4g026200.1	medtr.A17_HM341.gnm4.chr4	9027030	9031194	LegSF.fam3.00003__medtr.A17_HM341.gnm4.chr4__9	LegSF.fam3.00003__medtr.A17_HM341.gnm4.chr4__9__1	1	1	0	7		medtr.A17_HM341.gnm4.chr4__9	9	8		103	11	121
LegSF.fam3.00003	GmIFS1 GmIFS2 & MtFNSII	PAP	lotja	Lotus	4	1	1	PAP.lotja.MG20.gnm3.ann1.Lj3g3v1475750.1	lotja.MG20.gnm3.Lj3	18823941	18824529	LegSF.fam3.00003__lotja.MG20.gnm3.Lj3__18	LegSF.fam3.00003__lotja.MG20.gnm3.Lj3__18__1	6	6	0	8		lotja.MG20.gnm3.Lj3__18	6	0		105	12	84
LegSF.fam3.00003	GmIFS1 GmIFS2 & MtFNSII	PAP	lotja	Lotus	4	1	1	PAP.lotja.MG20.gnm3.ann1.Lj3g3v1475790.2	lotja.MG20.gnm3.Lj3	18835346	18837768	LegSF.fam3.00003__lotja.MG20.gnm3.Lj3__18	LegSF.fam3.00003__lotja.MG20.gnm3.Lj3__18__1	6	6	0	9		lotja.MG20.gnm3.Lj3__18	6	0		33	13	78
LegSF.fam3.00003	GmIFS1 GmIFS2 & MtFNSII	PAP	lotja	Lotus	4	1	1	PAP.lotja.MG20.gnm3.ann1.Lj3g3v1475760.1	lotja.MG20.gnm3.Lj3	18826311	18826992	LegSF.fam3.00003__lotja.MG20.gnm3.Lj3__18	LegSF.fam3.00003__lotja.MG20.gnm3.Lj3__18__1	6	6	0	10		lotja.MG20.gnm3.Lj3__18	6	0		55	14	56
LegSF.fam3.00003	GmIFS1 GmIFS2 & MtFNSII	PAP	lotja	Lotus	4	1	1	PAP.lotja.MG20.gnm3.ann1.Lj3g3v1475780.1	lotja.MG20.gnm3.Lj3	18833697	18834573	LegSF.fam3.00003__lotja.MG20.gnm3.Lj3__18	LegSF.fam3.00003__lotja.MG20.gnm3.Lj3__18__1	6	6	0	11		lotja.MG20.gnm3.Lj3__18	6	0		33	15	0
LegSF.fam3.00003	GmIFS1 GmIFS2 & MtFNSII	PAP	lotja	Lotus	4	1	1	PAP.lotja.MG20.gnm3.ann1.Lj3g3v1475770.1	lotja.MG20.gnm3.Lj3	18832830	18833178	LegSF.fam3.00003__lotja.MG20.gnm3.Lj3__18	LegSF.fam3.00003__lotja.MG20.gnm3.Lj3__18__1	6	6	0	12		lotja.MG20.gnm3.Lj3__18	6	0		190	16	32
LegSF.fam3.00003	GmIFS1 GmIFS2 & MtFNSII	PAP	lotja	Lotus	4	1	1	PAP.lotja.MG20.gnm3.ann1.Lj3g3v1475690.1	lotja.MG20.gnm3.Lj3	18804983	18806099	LegSF.fam3.00003__lotja.MG20.gnm3.Lj3__18	LegSF.fam3.00003__lotja.MG20.gnm3.Lj3__18__1	6	6	0	13		lotja.MG20.gnm3.Lj3__18	6	0		49	17	34
LegSF.fam3.00003	GmIFS1 GmIFS2 & MtFNSII	PAP	glyma	Glycine	2	1	1	PAP.glyma.Wm82.gnm4.ann1.Glyma.03G031000.1	glyma.Wm82.gnm4.Gm03	3447180	3449606	LegSF.fam3.00003__glyma.Wm82.gnm4.Gm03__3	LegSF.fam3.00003__glyma.Wm82.gnm4.Gm03__3__1	12	12	0	14		glyma.Wm82.gnm4.Gm03__3	13	1		24	18	54
LegSF.fam3.00003	GmIFS1 GmIFS2 & MtFNSII	PAP	glyma	Glycine	2	1	1	PAP.glyma.Wm82.gnm4.ann1.Glyma.03G031200.3	glyma.Wm82.gnm4.Gm03	3466395	3468669	LegSF.fam3.00003__glyma.Wm82.gnm4.Gm03__3	LegSF.fam3.00003__glyma.Wm82.gnm4.Gm03__3__1	12	12	0	15		glyma.Wm82.gnm4.Gm03__3	13	1		32	19	57
LegSF.fam3.00003	GmIFS1 GmIFS2 & MtFNSII	PAP	phavu	Phaseolus	2	1	1	PAP.phavu.G19833.gnm2.ann1.Phvul.010G077200.1	phavu.G19833.gnm2.Chr10	21988844	21989768	LegSF.fam3.00003__phavu.G19833.gnm2.Chr10__21	LegSF.fam3.00003__phavu.G19833.gnm2.Chr10__21__1	2	2	0	16		phavu.G19833.gnm2.Chr10__21	2	0		16	20	0
LegSF.fam3.00003	GmIFS1 GmIFS2 & MtFNSII	PAP	glyma	Glycine	2	1	1	PAP.glyma.Wm82.gnm4.ann1.Glyma.03G031400.1	glyma.Wm82.gnm4.Gm03	3486052	3490782	LegSF.fam3.00003__glyma.Wm82.gnm4.Gm03__3	LegSF.fam3.00003__glyma.Wm82.gnm4.Gm03__3__1	12	12	0	17		glyma.Wm82.gnm4.Gm03__3	13	1		150	21	0
LegSF.fam3.00003	GmIFS1 GmIFS2 & MtFNSII	PAP	phavu	Phaseolus	2	1	1	PAP.phavu.G19833.gnm2.ann1.Phvul.010G077100.1	phavu.G19833.gnm2.Chr10	21962824	21963388	LegSF.fam3.00003__phavu.G19833.gnm2.Chr10__21	LegSF.fam3.00003__phavu.G19833.gnm2.Chr10__21__1	2	2	0	18		phavu.G19833.gnm2.Chr10__21	2	0		16	22	22
LegSF.fam3.00003	GmIFS1 GmIFS2 & MtFNSII	PAP	glyma	Glycine	2	1	1	PAP.glyma.Wm82.gnm4.ann1.Glyma.03G031133.1	glyma.Wm82.gnm4.Gm03	3453448	3453850	LegSF.fam3.00003__glyma.Wm82.gnm4.Gm03__3	LegSF.fam3.00003__glyma.Wm82.gnm4.Gm03__3__1	12	12	0	19		glyma.Wm82.gnm4.Gm03__3	13	1		25	23	46
LegSF.fam3.00003	GmIFS1 GmIFS2 & MtFNSII	PAP	aesev	Aeschynomene	6	1	1	PAP.aesev.CIAT22838.gnm1.ann1.Ae02g19780.1	aesev.CIAT22838.gnm1.Ae02	21716092	21719023	LegSF.fam3.00003__aesev.CIAT22838.gnm1.Ae02__21	LegSF.fam3.00003__aesev.CIAT22838.gnm1.Ae02__21__1	2	2	0	20		aesev.CIAT22838.gnm1.Ae02__21	2	0		53	24	24
LegSF.fam3.00003	GmIFS1 GmIFS2 & MtFNSII	PAP	glyma	Glycine	2	1	1	PAP.glyma.Wm82.gnm4.ann1.Glyma.03G030600.1	glyma.Wm82.gnm4.Gm03	3390868	3392774	LegSF.fam3.00003__glyma.Wm82.gnm4.Gm03__3	LegSF.fam3.00003__glyma.Wm82.gnm4.Gm03__3__1	12	12	0	21		glyma.Wm82.gnm4.Gm03__3	13	1		24	25	25
LegSF.fam3.00003	GmIFS1 GmIFS2 & MtFNSII	PAP	glyma	Glycine	2	1	1	PAP.glyma.Wm82.gnm4.ann1.Glyma.03G030800.1	glyma.Wm82.gnm4.Gm03	3422232	3424099	LegSF.fam3.00003__glyma.Wm82.gnm4.Gm03__3	LegSF.fam3.00003__glyma.Wm82.gnm4.Gm03__3__1	12	12	0	22		glyma.Wm82.gnm4.Gm03__3	13	1		28	26	26
LegSF.fam3.00003	GmIFS1 GmIFS2 & MtFNSII	PAP	phavu	Phaseolus	2	1	1	PAP.phavu.G19833.gnm2.ann1.Phvul.010G076700.2	phavu.G19833.gnm2.Chr10	18976959	18979129	LegSF.fam3.00003__phavu.G19833.gnm2.Chr10__18	LegSF.fam3.00003__phavu.G19833.gnm2.Chr10__18__1	1	1	0	22		phavu.G19833.gnm2.Chr10__18	1	0		14	27	0
LegSF.fam3.00003	GmIFS1 GmIFS2 & MtFNSII	PAP	phavu	Phaseolus	2	1	1	PAP.phavu.G19833.gnm2.ann1.Phvul.010G077000.1	phavu.G19833.gnm2.Chr10	20385496	20387090	LegSF.fam3.00003__phavu.G19833.gnm2.Chr10__20	LegSF.fam3.00003__phavu.G19833.gnm2.Chr10__20__1	1	1	0	22		phavu.G19833.gnm2.Chr10__20	1	0		8	28	28
LegSF.fam3.00003	GmIFS1 GmIFS2 & MtFNSII	PAP	glyma	Glycine	2	1	1	PAP.glyma.Wm82.gnm4.ann1.Glyma.03G030333.1	glyma.Wm82.gnm4.Gm03	3326870	3327581	LegSF.fam3.00003__glyma.Wm82.gnm4.Gm03__3	LegSF.fam3.00003__glyma.Wm82.gnm4.Gm03__3__1	12	12	0	23		glyma.Wm82.gnm4.Gm03__3	13	1		100	29	0
LegSF.fam3.00003	GmIFS1 GmIFS2 & MtFNSII	PAP	glyma	Glycine	2	1	1	PAP.glyma.Wm82.gnm4.ann1.Glyma.03G030900.1	glyma.Wm82.gnm4.Gm03	3426518	3429056	LegSF.fam3.00003__glyma.Wm82.gnm4.Gm03__3	LegSF.fam3.00003__glyma.Wm82.gnm4.Gm03__3__1	12	12	0	24		glyma.Wm82.gnm4.Gm03__3	13	1		12	30	0
LegSF.fam3.00003	GmIFS1 GmIFS2 & MtFNSII	PAP	phavu	Phaseolus	2	1	1	PAP.phavu.G19833.gnm2.ann1.Phvul.010G010900.1	phavu.G19833.gnm2.Chr10	1669634	1672642	LegSF.fam3.00003__phavu.G19833.gnm2.Chr10__1	LegSF.fam3.00003__phavu.G19833.gnm2.Chr10__1__1	2	2	0	25		phavu.G19833.gnm2.Chr10__1	3	1		19	31	31
LegSF.fam3.00003	GmIFS1 GmIFS2 & MtFNSII	PAP	phavu	Phaseolus	2	1	1	PAP.phavu.G19833.gnm2.ann1.Phvul.010G011000.1	phavu.G19833.gnm2.Chr10	1660265	1663309	LegSF.fam3.00003__phavu.G19833.gnm2.Chr10__1	LegSF.fam3.00003__phavu.G19833.gnm2.Chr10__1__1	2	2	0	26		phavu.G19833.gnm2.Chr10__1	3	1		79	32	0
LegSF.fam3.00003	GmIFS1 GmIFS2 & MtFNSII	PAP	glyma	Glycine	2	1	1	PAP.glyma.Wm82.gnm4.ann1.Glyma.03G030267.1	glyma.Wm82.gnm4.Gm03	3320374	3321791	LegSF.fam3.00003__glyma.Wm82.gnm4.Gm03__3	LegSF.fam3.00003__glyma.Wm82.gnm4.Gm03__3__1	12	12	0	27		glyma.Wm82.gnm4.Gm03__3	13	1		27	33	33
LegSF.fam3.00003	GmIFS1 GmIFS2 & MtFNSII	PAP	glyma	Glycine	2	1	1	PAP.glyma.Wm82.gnm4.ann1.Glyma.03G030100.1	glyma.Wm82.gnm4.Gm03	3311448	3313214	LegSF.fam3.00003__glyma.Wm82.gnm4.Gm03__3	LegSF.fam3.00003__glyma.Wm82.gnm4.Gm03__3__1	12	12	0	28		glyma.Wm82.gnm4.Gm03__3	13	1		28	34	0
LegSF.fam3.00003	GmIFS1 GmIFS2 & MtFNSII	PAP	phavu	Phaseolus	2	1	1	PAP.phavu.G19833.gnm2.ann1.Phvul.010G079100.1	phavu.G19833.gnm2.Chr10	28943429	28945117	LegSF.fam3.00003__phavu.G19833.gnm2.Chr10__28	LegSF.fam3.00003__phavu.G19833.gnm2.Chr10__28__1	1	1	0	28		phavu.G19833.gnm2.Chr10__28	1	0		40	35	0
LegSF.fam3.00003	GmIFS1 GmIFS2 & MtFNSII	PAP	glyma	Glycine	2	1	1	PAP.glyma.Wm82.gnm4.ann1.Glyma.03G029900.1	glyma.Wm82.gnm4.Gm03	3290608	3292726	LegSF.fam3.00003__glyma.Wm82.gnm4.Gm03__3	LegSF.fam3.00003__glyma.Wm82.gnm4.Gm03__3__1	12	12	0	29		glyma.Wm82.gnm4.Gm03__3	13	1		10	36	0
LegSF.fam3.00003	GmIFS1 GmIFS2 & MtFNSII	PAP	aesev	Aeschynomene	6	1	1	PAP.aesev.CIAT22838.gnm1.ann1.Ae02g07110.1	aesev.CIAT22838.gnm1.Ae02	5848209	5851821	LegSF.fam3.00003__aesev.CIAT22838.gnm1.Ae02__5	LegSF.fam3.00003__aesev.CIAT22838.gnm1.Ae02__5__1	1	1	0	29		aesev.CIAT22838.gnm1.Ae02__5	3	2		31	37	0
LegSF.fam3.00003	GmIFS1 GmIFS2 & MtFNSII	PAP	glyma	Glycine	2	1	1	PAP.glyma.Wm82.gnm4.ann1.Glyma.03G030400.1	glyma.Wm82.gnm4.Gm03	3336143	3338172	LegSF.fam3.00003__glyma.Wm82.gnm4.Gm03__3	LegSF.fam3.00003__glyma.Wm82.gnm4.Gm03__3__1	12	12	0	30		glyma.Wm82.gnm4.Gm03__3	13	1		17	38	0
LegSF.fam3.00003	GmIFS1 GmIFS2 & MtFNSII	PAP	aesev	Aeschynomene	6	1	1	PAP.aesev.CIAT22838.gnm1.ann1.Ae02g19770.1	aesev.CIAT22838.gnm1.Ae02	21706400	21709024	LegSF.fam3.00003__aesev.CIAT22838.gnm1.Ae02__21	LegSF.fam3.00003__aesev.CIAT22838.gnm1.Ae02__21__1	2	2	0	31		aesev.CIAT22838.gnm1.Ae02__21	2	0		54	39	0
LegSF.fam3.00003	GmIFS1 GmIFS2 & MtFNSII	CAE	sento	Senna	7	2	1	CAE.sento.Myeongyun.gnm1.ann1.Sto06g165140	sento.Myeongyun.gnm1.Chr06	3661889	3668000	LegSF.fam3.00003__sento.Myeongyun.gnm1.Chr06__3	LegSF.fam3.00003__sento.Myeongyun.gnm1.Chr06__3__1	3	3	0	32		sento.Myeongyun.gnm1.Chr06__3	4	1		63	40	0
LegSF.fam3.00003	GmIFS1 GmIFS2 & MtFNSII	CAE	sento	Senna	7	2	1	CAE.sento.Myeongyun.gnm1.ann1.Sto06g165150	sento.Myeongyun.gnm1.Chr06	3678588	3681072	LegSF.fam3.00003__sento.Myeongyun.gnm1.Chr06__3	LegSF.fam3.00003__sento.Myeongyun.gnm1.Chr06__3__1	3	3	0	33		sento.Myeongyun.gnm1.Chr06__3	4	1		35	41	0
LegSF.fam3.00003	GmIFS1 GmIFS2 & MtFNSII	CAE	sento	Senna	7	2	1	CAE.sento.Myeongyun.gnm1.ann1.Sto06g165130	sento.Myeongyun.gnm1.Chr06	3647231	3651547	LegSF.fam3.00003__sento.Myeongyun.gnm1.Chr06__3	LegSF.fam3.00003__sento.Myeongyun.gnm1.Chr06__3__1	3	3	0	34		sento.Myeongyun.gnm1.Chr06__3	4	1		19	42	0
LegSF.fam3.00003	GmIFS1 GmIFS2 & MtFNSII	CAE	chafa	Chamaecrista	7	2	1	CAE.chafa.ISC494698.gnm1.ann1.ChfasH1.3G167300.1	chafa.ISC494698.gnm1.Chr03	57287268	57289883	LegSF.fam3.00003__chafa.ISC494698.gnm1.Chr03__57	LegSF.fam3.00003__chafa.ISC494698.gnm1.Chr03__57__1	2	2	0	35		chafa.ISC494698.gnm1.Chr03__57	4	2		2	43	43
LegSF.fam3.00003	GmIFS1 GmIFS2 & MtFNSII	CAE	chafa	Chamaecrista	7	2	1	CAE.chafa.ISC494698.gnm1.ann1.ChfasH1.3G167400.1	chafa.ISC494698.gnm1.Chr03	57292232	57294920	LegSF.fam3.00003__chafa.ISC494698.gnm1.Chr03__57	LegSF.fam3.00003__chafa.ISC494698.gnm1.Chr03__57__1	2	2	0	36		chafa.ISC494698.gnm1.Chr03__57	4	2		6
LegSF.fam3.00003	GmIFS1 GmIFS2 & MtFNSII	CAE	acacr	Acacia	7	2	1	CAE.acacr.Acra3RX.gnm1.ann1.g7706.t1	acacr.Acra3RX.gnm1.scaffold_12	30017449	30020528	LegSF.fam3.00003__acacr.Acra3RX.gnm1.scaffold_12__30	LegSF.fam3.00003__acacr.Acra3RX.gnm1.scaffold_12__30__1	2	2	0	37		acacr.Acra3RX.gnm1.scaffold_12__30	2	0		37
LegSF.fam3.00003	GmIFS1 GmIFS2 & MtFNSII	CAE	acacr	Acacia	7	2	1	CAE.acacr.Acra3RX.gnm1.ann1.g7707.t1	acacr.Acra3RX.gnm1.scaffold_12	30054246	30058366	LegSF.fam3.00003__acacr.Acra3RX.gnm1.scaffold_12__30	LegSF.fam3.00003__acacr.Acra3RX.gnm1.scaffold_12__30__1	2	2	0	38		acacr.Acra3RX.gnm1.scaffold_12__30	2	0		80
LegSF.fam3.00003	GmIFS1 GmIFS2 & MtFNSII	CAE	sento	Senna	7	2	1	CAE.sento.Myeongyun.gnm1.ann1.Sto01g017540	sento.Myeongyun.gnm1.Chr01	25698510	25700697	LegSF.fam3.00003__sento.Myeongyun.gnm1.Chr01__25	LegSF.fam3.00003__sento.Myeongyun.gnm1.Chr01__25__1	5	5	0	39		sento.Myeongyun.gnm1.Chr01__25	5	0		14
LegSF.fam3.00003	GmIFS1 GmIFS2 & MtFNSII	CAE	sento	Senna	7	2	1	CAE.sento.Myeongyun.gnm1.ann1.Sto01g017580	sento.Myeongyun.gnm1.Chr01	25733877	25737231	LegSF.fam3.00003__sento.Myeongyun.gnm1.Chr01__25	LegSF.fam3.00003__sento.Myeongyun.gnm1.Chr01__25__1	5	5	0	40		sento.Myeongyun.gnm1.Chr01__25	5	0		280
LegSF.fam3.00003	GmIFS1 GmIFS2 & MtFNSII	CAE	sento	Senna	7	2	1	CAE.sento.Myeongyun.gnm1.ann1.Sto01g017600	sento.Myeongyun.gnm1.Chr01	25745360	25750394	LegSF.fam3.00003__sento.Myeongyun.gnm1.Chr01__25	LegSF.fam3.00003__sento.Myeongyun.gnm1.Chr01__25__1	5	5	0	41		sento.Myeongyun.gnm1.Chr01__25	5	0		26
LegSF.fam3.00003	GmIFS1 GmIFS2 & MtFNSII	CAE	sento	Senna	7	2	1	CAE.sento.Myeongyun.gnm1.ann1.Sto01g017550	sento.Myeongyun.gnm1.Chr01	25701840	25705943	LegSF.fam3.00003__sento.Myeongyun.gnm1.Chr01__25	LegSF.fam3.00003__sento.Myeongyun.gnm1.Chr01__25__1	5	5	0	42		sento.Myeongyun.gnm1.Chr01__25	5	0		21
LegSF.fam3.00003	GmIFS1 GmIFS2 & MtFNSII	CAE	sento	Senna	7	2	1	CAE.sento.Myeongyun.gnm1.ann1.Sto01g017590	sento.Myeongyun.gnm1.Chr01	25742963	25743590	LegSF.fam3.00003__sento.Myeongyun.gnm1.Chr01__25	LegSF.fam3.00003__sento.Myeongyun.gnm1.Chr01__25__1	5	5	0	43		sento.Myeongyun.gnm1.Chr01__25	5	0		6
LegSF.fam3.00003	GmIFS1 GmIFS2 & MtFNSII	CAE	chafa	Chamaecrista	7	2	1	CAE.chafa.ISC494698.gnm1.ann1.ChfasH1.2G027900.1	chafa.ISC494698.gnm1.Chr02	4022168	4026358	LegSF.fam3.00003__chafa.ISC494698.gnm1.Chr02__4	LegSF.fam3.00003__chafa.ISC494698.gnm1.Chr02__4__1	1	1	0	43		chafa.ISC494698.gnm1.Chr02__4	1	0		76
LegSF.fam3.00003	GmIFS1 GmIFS2 & MtFNSII	CAE	chafa	Chamaecrista	7	2	1	CAE.chafa.ISC494698.gnm1.ann1.ChfasH1.5G132100.1	chafa.ISC494698.gnm1.Chr05	46323530	46326958	LegSF.fam3.00003__chafa.ISC494698.gnm1.Chr05__46	LegSF.fam3.00003__chafa.ISC494698.gnm1.Chr05__46__1	1	1	0	43		chafa.ISC494698.gnm1.Chr05__46	2	1		18
LegSF.fam3.00003	GmIFS1 GmIFS2 & MtFNSII	CAE	chafa	Chamaecrista	7	2	1	CAE.chafa.ISC494698.gnm1.ann1.ChfasH1.3G103900.1	chafa.ISC494698.gnm1.Chr03	45704712	45707093	LegSF.fam3.00003__chafa.ISC494698.gnm1.Chr03__45	LegSF.fam3.00003__chafa.ISC494698.gnm1.Chr03__45__1	2	2	0	44		chafa.ISC494698.gnm1.Chr03__45	2	0		16
LegSF.fam3.00003	GmIFS1 GmIFS2 & MtFNSII	CAE	chafa	Chamaecrista	7	2	1	CAE.chafa.ISC494698.gnm1.ann1.ChfasH1.3G104000.1	chafa.ISC494698.gnm1.Chr03	45777917	45780995	LegSF.fam3.00003__chafa.ISC494698.gnm1.Chr03__45	LegSF.fam3.00003__chafa.ISC494698.gnm1.Chr03__45__1	2	2	0	45		chafa.ISC494698.gnm1.Chr03__45	2	0		2
LegSF.fam3.00003	GmIFS1 GmIFS2 & MtFNSII	CAE	chafa	Chamaecrista	7	2	1	CAE.chafa.ISC494698.gnm1.ann1.ChfasH1.5G257200.1	chafa.ISC494698.gnm1.Chr05	66741675	66743880	LegSF.fam3.00003__chafa.ISC494698.gnm1.Chr05__66	LegSF.fam3.00003__chafa.ISC494698.gnm1.Chr05__66__1	1	1	0	45		chafa.ISC494698.gnm1.Chr05__66	3	2		4
LegSF.fam3.00003	GmIFS1 GmIFS2 & MtFNSII	DET	singl	Sindora	8	3	1	DET.singl.CAF01.gnm1.ann1.evm_model_Chr11_989	singl.CAF01.gnm1.Chr11	37468088	37468649	LegSF.fam3.00003__singl.CAF01.gnm1.Chr11__37	LegSF.fam3.00003__singl.CAF01.gnm1.Chr11__37__1	2	2	0	46		singl.CAF01.gnm1.Chr11__37	2	0		2
LegSF.fam3.00003	GmIFS1 GmIFS2 & MtFNSII	DET	singl	Sindora	8	3	1	DET.singl.CAF01.gnm1.ann1.evm_model_CTG_902_2	singl.CAF01.gnm1.CTG_902	22150	24103	LegSF.fam3.00003__singl.CAF01.gnm1.CTG_902__0	LegSF.fam3.00003__singl.CAF01.gnm1.CTG_902__0__1	1	1	0	46		singl.CAF01.gnm1.CTG_902__0	1	0		16
LegSF.fam3.00003	GmIFS1 GmIFS2 & MtFNSII	DET	singl	Sindora	8	3	1	DET.singl.CAF01.gnm1.ann1.evm_model_Chr11_990	singl.CAF01.gnm1.Chr11	37469325	37470244	LegSF.fam3.00003__singl.CAF01.gnm1.Chr11__37	LegSF.fam3.00003__singl.CAF01.gnm1.Chr11__37__1	2	2	0	47		singl.CAF01.gnm1.Chr11__37	2	0		11
LegSF.fam3.00003	GmIFS1 GmIFS2 & MtFNSII	DET	singl	Sindora	8	3	1	DET.singl.CAF01.gnm1.ann1.evm_model_Chr11_902	singl.CAF01.gnm1.Chr11	33799470	33802201	LegSF.fam3.00003__singl.CAF01.gnm1.Chr11__33	LegSF.fam3.00003__singl.CAF01.gnm1.Chr11__33__1	1	1	0	47		singl.CAF01.gnm1.Chr11__33	1	0		15
LegSF.fam3.00003	GmIFS1 GmIFS2 & MtFNSII	DET	singl	Sindora	8	3	1	DET.singl.CAF01.gnm1.ann1.evm_model_CTG_599_1	singl.CAF01.gnm1.CTG_599	1021	1927	LegSF.fam3.00003__singl.CAF01.gnm1.CTG_599__0	LegSF.fam3.00003__singl.CAF01.gnm1.CTG_599__0__1	1	1	0	47		singl.CAF01.gnm1.CTG_599__0	1	0		11
LegSF.fam3.00003	GmIFS1 GmIFS2 & MtFNSII	CER	cerca	Cercis	9	4	1	CER.cerca.ISC453364.gnm3.ann1.Cecan.3G152600.1	cerca.ISC453364.gnm3.Chr03	35600278	35601998	LegSF.fam3.00003__cerca.ISC453364.gnm3.Chr03__35	LegSF.fam3.00003__cerca.ISC453364.gnm3.Chr03__35__1	7	7	0	48		cerca.ISC453364.gnm3.Chr03__35	12	5		16
LegSF.fam3.00003	GmIFS1 GmIFS2 & MtFNSII	CER	cerca	Cercis	9	4	1	CER.cerca.ISC453364.gnm3.ann1.Cecan.3G152700.1	cerca.ISC453364.gnm3.Chr03	35615296	35617016	LegSF.fam3.00003__cerca.ISC453364.gnm3.Chr03__35	LegSF.fam3.00003__cerca.ISC453364.gnm3.Chr03__35__1	7	7	0	49		cerca.ISC453364.gnm3.Chr03__35	12	5		6
LegSF.fam3.00003	GmIFS1 GmIFS2 & MtFNSII	CER	cerca	Cercis	9	4	1	CER.cerca.ISC453364.gnm3.ann1.Cecan.3G153000.1	cerca.ISC453364.gnm3.Chr03	35644348	35646179	LegSF.fam3.00003__cerca.ISC453364.gnm3.Chr03__35	LegSF.fam3.00003__cerca.ISC453364.gnm3.Chr03__35__1	7	7	0	50		cerca.ISC453364.gnm3.Chr03__35	12	5		18
LegSF.fam3.00003	GmIFS1 GmIFS2 & MtFNSII	CER	cerca	Cercis	9	4	1	CER.cerca.ISC453364.gnm3.ann1.Cecan.3G153300.1	cerca.ISC453364.gnm3.Chr03	35661778	35663609	LegSF.fam3.00003__cerca.ISC453364.gnm3.Chr03__35	LegSF.fam3.00003__cerca.ISC453364.gnm3.Chr03__35__1	7	7	0	51		cerca.ISC453364.gnm3.Chr03__35	12	5		4
LegSF.fam3.00003	GmIFS1 GmIFS2 & MtFNSII	CER	cerca	Cercis	9	4	1	CER.cerca.ISC453364.gnm3.ann1.Cecan.3G153100.1	cerca.ISC453364.gnm3.Chr03	35649635	35651467	LegSF.fam3.00003__cerca.ISC453364.gnm3.Chr03__35	LegSF.fam3.00003__cerca.ISC453364.gnm3.Chr03__35__1	7	7	0	52		cerca.ISC453364.gnm3.Chr03__35	12	5		6
LegSF.fam3.00003	GmIFS1 GmIFS2 & MtFNSII	CER	cerca	Cercis	9	4	1	CER.cerca.ISC453364.gnm3.ann1.Cecan.3G153400.1	cerca.ISC453364.gnm3.Chr03	35666112	35667943	LegSF.fam3.00003__cerca.ISC453364.gnm3.Chr03__35	LegSF.fam3.00003__cerca.ISC453364.gnm3.Chr03__35__1	7	7	0	53		cerca.ISC453364.gnm3.Chr03__35	12	5		2
LegSF.fam3.00003	GmIFS1 GmIFS2 & MtFNSII	CER	cerca	Cercis	9	4	1	CER.cerca.ISC453364.gnm3.ann1.Cecan.3G152900.1	cerca.ISC453364.gnm3.Chr03	35631019	35632852	LegSF.fam3.00003__cerca.ISC453364.gnm3.Chr03__35	LegSF.fam3.00003__cerca.ISC453364.gnm3.Chr03__35__1	7	7	0	54		cerca.ISC453364.gnm3.Chr03__35	12	5		11
LegSF.fam3.00003	GmIFS1 GmIFS2 & MtFNSII	CER	phach	Phanera	9	4	1	CER.phach.longxuteng.gnm1.ann1.LXT38719.t1	phach.longxuteng.gnm1.Chr07	17403221	17404975	LegSF.fam3.00003__phach.longxuteng.gnm1.Chr07__17	LegSF.fam3.00003__phach.longxuteng.gnm1.Chr07__17__1	4	4	0	55		phach.longxuteng.gnm1.Chr07__17	7	3		29
LegSF.fam3.00003	GmIFS1 GmIFS2 & MtFNSII	CER	phach	Phanera	9	4	1	CER.phach.longxuteng.gnm1.ann1.LXT38722.t1	phach.longxuteng.gnm1.Chr07	17455688	17457438	LegSF.fam3.00003__phach.longxuteng.gnm1.Chr07__17	LegSF.fam3.00003__phach.longxuteng.gnm1.Chr07__17__1	4	4	0	56		phach.longxuteng.gnm1.Chr07__17	7	3		6
LegSF.fam3.00003	GmIFS1 GmIFS2 & MtFNSII	CER	phach	Phanera	9	4	1	CER.phach.longxuteng.gnm1.ann1.LXT38726.t1	phach.longxuteng.gnm1.Chr07	17563489	17565086	LegSF.fam3.00003__phach.longxuteng.gnm1.Chr07__17	LegSF.fam3.00003__phach.longxuteng.gnm1.Chr07__17__1	4	4	0	57		phach.longxuteng.gnm1.Chr07__17	7	3		27
LegSF.fam3.00003	GmIFS1 GmIFS2 & MtFNSII	CER	bauva	Bauhinia	9	4	1	CER.bauva.BV-YZ2020.gnm2.ann1.rna-bv20523.t1	bauva.BV-YZ2020.gnm2.Chr08	6176110	6177657	LegSF.fam3.00003__bauva.BV-YZ2020.gnm2.Chr08__6	LegSF.fam3.00003__bauva.BV-YZ2020.gnm2.Chr08__6__1	1	1	0	57		bauva.BV-YZ2020.gnm2.Chr08__6	7	6		3
LegSF.fam3.00003	GmIFS1 GmIFS2 & MtFNSII	CER	phach	Phanera	9	4	1	CER.phach.longxuteng.gnm1.ann1.LXT38718.t1	phach.longxuteng.gnm1.Chr07	17396540	17397848	LegSF.fam3.00003__phach.longxuteng.gnm1.Chr07__17	LegSF.fam3.00003__phach.longxuteng.gnm1.Chr07__17__1	4	4	0	58		phach.longxuteng.gnm1.Chr07__17	7	3		34
LegSF.fam3.00003	GmIFS1 GmIFS2 & MtFNSII	CER	cerca	Cercis	9	4	1	CER.cerca.ISC453364.gnm3.ann1.Cecan.3G139100.1	cerca.ISC453364.gnm3.Chr03	34221389	34223099	LegSF.fam3.00003__cerca.ISC453364.gnm3.Chr03__34	LegSF.fam3.00003__cerca.ISC453364.gnm3.Chr03__34__1	1	1	0	58		cerca.ISC453364.gnm3.Chr03__34	1	0		10
LegSF.fam3.00003	GmIFS1 GmIFS2 & MtFNSII	PAP	lotja	Lotus	4	1	1	PAP.lotja.MG20.gnm3.ann1.Lj6g3v1077870.1	lotja.MG20.gnm3.Lj6	12648816	12649371	LegSF.fam3.00003__lotja.MG20.gnm3.Lj6__12	LegSF.fam3.00003__lotja.MG20.gnm3.Lj6__12__1	2	2	0	59		lotja.MG20.gnm3.Lj6__12	8	6		0
LegSF.fam3.00003	GmIFS1 GmIFS2 & MtFNSII	PAP	lotja	Lotus	4	1	1	PAP.lotja.MG20.gnm3.ann1.Lj6g3v1077880.1	lotja.MG20.gnm3.Lj6	12648870	12649371	LegSF.fam3.00003__lotja.MG20.gnm3.Lj6__12	LegSF.fam3.00003__lotja.MG20.gnm3.Lj6__12__1	2	2	0	60		lotja.MG20.gnm3.Lj6__12	8	6		3
LegSF.fam3.00003	GmIFS1 GmIFS2 & MtFNSII	PAP	lotja	Lotus	4	1	1	PAP.lotja.MG20.gnm3.ann1.Lj6g3v0214800.1	lotja.MG20.gnm3.Lj6	2200976	2202046	LegSF.fam3.00003__lotja.MG20.gnm3.Lj6__2	LegSF.fam3.00003__lotja.MG20.gnm3.Lj6__2__1	1	1	0	60		lotja.MG20.gnm3.Lj6__2	2	1		2
LegSF.fam3.00003	GmIFS1 GmIFS2 & MtFNSII	PAP	lotja	Lotus	4	1	1	PAP.lotja.MG20.gnm3.ann1.Lj0g3v0212889.1	lotja.MG20.gnm3.Lj0	107405621	107405957	LegSF.fam3.00003__lotja.MG20.gnm3.Lj0__107	LegSF.fam3.00003__lotja.MG20.gnm3.Lj0__107__1	1	1	0	60		lotja.MG20.gnm3.Lj0__107	2	1		2
LegSF.fam3.00003	GmIFS1 GmIFS2 & MtFNSII	PAP	lotja	Lotus	4	1	1	PAP.lotja.MG20.gnm3.ann1.Lj0g3v0297459.1	lotja.MG20.gnm3.Lj0	154633753	154635751	LegSF.fam3.00003__lotja.MG20.gnm3.Lj0__154	LegSF.fam3.00003__lotja.MG20.gnm3.Lj0__154__1	1	1	0	60		lotja.MG20.gnm3.Lj0__154	4	3		90
LegSF.fam3.00003	GmIFS1 GmIFS2 & MtFNSII	PAP	medtr	Medicago	3	1	1	PAP.medtr.A17_HM341.gnm4.ann2.Medtr0287s0060.1	medtr.A17_HM341.gnm4.scaffold0287	14013	16140	LegSF.fam3.00003__medtr.A17_HM341.gnm4.scaffold0287__0	LegSF.fam3.00003__medtr.A17_HM341.gnm4.scaffold0287__0__1	1	1	0	60		medtr.A17_HM341.gnm4.scaffold0287__0	1	0		5
LegSF.fam3.00003	GmIFS1 GmIFS2 & MtFNSII	PAP	medtr	Medicago	3	1	1	PAP.medtr.A17_HM341.gnm4.ann2.Medtr7g012860.1	medtr.A17_HM341.gnm4.chr7	3629944	3632071	LegSF.fam3.00003__medtr.A17_HM341.gnm4.chr7__3	LegSF.fam3.00003__medtr.A17_HM341.gnm4.chr7__3__1	2	2	0	61		medtr.A17_HM341.gnm4.chr7__3	4	2		2
LegSF.fam3.00003	GmIFS1 GmIFS2 & MtFNSII	PAP	medtr	Medicago	3	1	1	PAP.medtr.A17_HM341.gnm4.ann2.Medtr7g012330.1	medtr.A17_HM341.gnm4.chr7	3619568	3621677	LegSF.fam3.00003__medtr.A17_HM341.gnm4.chr7__3	LegSF.fam3.00003__medtr.A17_HM341.gnm4.chr7__3__1	2	2	0	62		medtr.A17_HM341.gnm4.chr7__3	4	2		2
LegSF.fam3.00003	GmIFS1 GmIFS2 & MtFNSII	PAP	glyma	Glycine	2	1	1	PAP.glyma.Wm82.gnm4.ann1.Glyma.11G168428.1	glyma.Wm82.gnm4.Gm11	13831789	13850566	LegSF.fam3.00003__glyma.Wm82.gnm4.Gm11__13	LegSF.fam3.00003__glyma.Wm82.gnm4.Gm11__13__1	1	1	0	62		glyma.Wm82.gnm4.Gm11__13	3	2		5
LegSF.fam3.00003	GmIFS1 GmIFS2 & MtFNSII	PAP	phavu	Phaseolus	2	1	1	PAP.phavu.G19833.gnm2.ann1.Phvul.008G155000.1	phavu.G19833.gnm2.Chr08	31903018	31904631	LegSF.fam3.00003__phavu.G19833.gnm2.Chr08__31	LegSF.fam3.00003__phavu.G19833.gnm2.Chr08__31__1	1	1	0	62		phavu.G19833.gnm2.Chr08__31	2	1		31
LegSF.fam3.00003	GmIFS1 GmIFS2 & MtFNSII	PAP	aesev	Aeschynomene	6	1	1	PAP.aesev.CIAT22838.gnm1.ann1.Ae06g25710.1	aesev.CIAT22838.gnm1.Ae06	26818587	26820810	LegSF.fam3.00003__aesev.CIAT22838.gnm1.Ae06__26	LegSF.fam3.00003__aesev.CIAT22838.gnm1.Ae06__26__1	1	1	0	62		aesev.CIAT22838.gnm1.Ae06__26	2	1		0
LegSF.fam3.00003	GmIFS1 GmIFS2 & MtFNSII	PAP	glyma	Glycine	2	1	1	PAP.glyma.Wm82.gnm4.ann1.Glyma.01G078300.1	glyma.Wm82.gnm4.Gm01	20123661	20126139	LegSF.fam3.00003__glyma.Wm82.gnm4.Gm01__20	LegSF.fam3.00003__glyma.Wm82.gnm4.Gm01__20__1	1	1	0	62		glyma.Wm82.gnm4.Gm01__20	1	0		4
LegSF.fam3.00003	GmIFS1 GmIFS2 & MtFNSII	PAP	phavu	Phaseolus	2	1	1	PAP.phavu.G19833.gnm2.ann1.Phvul.006G039800.1	phavu.G19833.gnm2.Chr06	13832607	13834697	LegSF.fam3.00003__phavu.G19833.gnm2.Chr06__13	LegSF.fam3.00003__phavu.G19833.gnm2.Chr06__13__1	1	1	0	62		phavu.G19833.gnm2.Chr06__13	1	0		12
LegSF.fam3.00003	GmIFS1 GmIFS2 & MtFNSII	OUT	vitvi	Vitis	12	8		OUT.vitvi.PN40024.gnm2.ann1.VIT_218s0001g13770.1	vitvi.PN40024.gnm2.chr18	11767727	11769317	LegSF.fam3.00003__vitvi.PN40024.gnm2.chr18__11	LegSF.fam3.00003__vitvi.PN40024.gnm2.chr18__11__	8	8	0	63		vitvi.PN40024.gnm2.chr18__11	15	7		8
LegSF.fam3.00003	GmIFS1 GmIFS2 & MtFNSII	OUT	vitvi	Vitis	12	8		OUT.vitvi.PN40024.gnm2.ann1.VIT_218s0001g13780.1	vitvi.PN40024.gnm2.chr18	11774367	11775969	LegSF.fam3.00003__vitvi.PN40024.gnm2.chr18__11	LegSF.fam3.00003__vitvi.PN40024.gnm2.chr18__11__	8	8	0	64		vitvi.PN40024.gnm2.chr18__11	15	7		14
LegSF.fam3.00003	GmIFS1 GmIFS2 & MtFNSII	OUT	vitvi	Vitis	12	8		OUT.vitvi.PN40024.gnm2.ann1.VIT_218s0001g13790.1	vitvi.PN40024.gnm2.chr18	11779384	11781003	LegSF.fam3.00003__vitvi.PN40024.gnm2.chr18__11	LegSF.fam3.00003__vitvi.PN40024.gnm2.chr18__11__	8	8	0	65		vitvi.PN40024.gnm2.chr18__11	15	7		4
LegSF.fam3.00003	GmIFS1 GmIFS2 & MtFNSII	OUT	vitvi	Vitis	12	8		OUT.vitvi.PN40024.gnm2.ann1.VIT_218s0001g13760.1	vitvi.PN40024.gnm2.chr18	11761856	11763067	LegSF.fam3.00003__vitvi.PN40024.gnm2.chr18__11	LegSF.fam3.00003__vitvi.PN40024.gnm2.chr18__11__	8	8	0	66		vitvi.PN40024.gnm2.chr18__11	15	7		4
LegSF.fam3.00003	GmIFS1 GmIFS2 & MtFNSII	OUT	vitvi	Vitis	12	8		OUT.vitvi.PN40024.gnm2.ann1.VIT_218s0001g13820.1	vitvi.PN40024.gnm2.chr18	11794592	11796161	LegSF.fam3.00003__vitvi.PN40024.gnm2.chr18__11	LegSF.fam3.00003__vitvi.PN40024.gnm2.chr18__11__	8	8	0	67		vitvi.PN40024.gnm2.chr18__11	15	7		6
LegSF.fam3.00003	GmIFS1 GmIFS2 & MtFNSII	OUT	vitvi	Vitis	12	8		OUT.vitvi.PN40024.gnm2.ann1.VIT_218s0001g13830.1	vitvi.PN40024.gnm2.chr18	11801939	11803508	LegSF.fam3.00003__vitvi.PN40024.gnm2.chr18__11	LegSF.fam3.00003__vitvi.PN40024.gnm2.chr18__11__	8	8	0	68		vitvi.PN40024.gnm2.chr18__11	15	7		4
LegSF.fam3.00003	GmIFS1 GmIFS2 & MtFNSII	OUT	vitvi	Vitis	12	8		OUT.vitvi.PN40024.gnm2.ann1.VIT_218s0001g13850.1	vitvi.PN40024.gnm2.chr18	11832430	11833989	LegSF.fam3.00003__vitvi.PN40024.gnm2.chr18__11	LegSF.fam3.00003__vitvi.PN40024.gnm2.chr18__11__	8	8	0	69		vitvi.PN40024.gnm2.chr18__11	15	7		8
LegSF.fam3.00003	GmIFS1 GmIFS2 & MtFNSII	OUT	vitvi	Vitis	12	8		OUT.vitvi.PN40024.gnm2.ann1.VIT_218s0001g13800.1	vitvi.PN40024.gnm2.chr18	11784343	11785492	LegSF.fam3.00003__vitvi.PN40024.gnm2.chr18__11	LegSF.fam3.00003__vitvi.PN40024.gnm2.chr18__11__	8	8	0	70		vitvi.PN40024.gnm2.chr18__11	15	7		2
LegSF.fam3.00003	GmIFS1 GmIFS2 & MtFNSII	PAP	lotja	Lotus	4	1	2	PAP.lotja.MG20.gnm3.ann1.Lj0g3v0007529.1	lotja.MG20.gnm3.Lj0	2945500	2947646	LegSF.fam3.00003__lotja.MG20.gnm3.Lj0__2	LegSF.fam3.00003__lotja.MG20.gnm3.Lj0__2__2	3	3	0	71		lotja.MG20.gnm3.Lj0__2	4	1		7
LegSF.fam3.00003	GmIFS1 GmIFS2 & MtFNSII	PAP	lotja	Lotus	4	1	2	PAP.lotja.MG20.gnm3.ann1.Lj0g3v0170519.1	lotja.MG20.gnm3.Lj0	81564231	81564672	LegSF.fam3.00003__lotja.MG20.gnm3.Lj0__81	LegSF.fam3.00003__lotja.MG20.gnm3.Lj0__81__2	2	2	0	72		lotja.MG20.gnm3.Lj0__81	2	0		4
LegSF.fam3.00003	GmIFS1 GmIFS2 & MtFNSII	PAP	lotja	Lotus	4	1	2	PAP.lotja.MG20.gnm3.ann1.Lj0g3v0240319.1	lotja.MG20.gnm3.Lj0	124681904	124684065	LegSF.fam3.00003__lotja.MG20.gnm3.Lj0__124	LegSF.fam3.00003__lotja.MG20.gnm3.Lj0__124__2	1	1	0	72		lotja.MG20.gnm3.Lj0__124	3	2		4
LegSF.fam3.00003	GmIFS1 GmIFS2 & MtFNSII	PAP	lotja	Lotus	4	1	2	PAP.lotja.MG20.gnm3.ann1.Lj0g3v0007559.1	lotja.MG20.gnm3.Lj0	2966731	2967292	LegSF.fam3.00003__lotja.MG20.gnm3.Lj0__2	LegSF.fam3.00003__lotja.MG20.gnm3.Lj0__2__2	3	3	0	73		lotja.MG20.gnm3.Lj0__2	4	1		1
LegSF.fam3.00003	GmIFS1 GmIFS2 & MtFNSII	PAP	lotja	Lotus	4	1	2	PAP.lotja.MG20.gnm3.ann1.Lj0g3v0007489.1	lotja.MG20.gnm3.Lj0	2934855	2936346	LegSF.fam3.00003__lotja.MG20.gnm3.Lj0__2	LegSF.fam3.00003__lotja.MG20.gnm3.Lj0__2__2	3	3	0	74		lotja.MG20.gnm3.Lj0__2	4	1		2
LegSF.fam3.00003	GmIFS1 GmIFS2 & MtFNSII	PAP	lotja	Lotus	4	1	2	PAP.lotja.MG20.gnm3.ann1.Lj0g3v0170489.1	lotja.MG20.gnm3.Lj0	81556175	81556697	LegSF.fam3.00003__lotja.MG20.gnm3.Lj0__81	LegSF.fam3.00003__lotja.MG20.gnm3.Lj0__81__2	2	2	0	75		lotja.MG20.gnm3.Lj0__81	2	0		6
LegSF.fam3.00003	GmIFS1 GmIFS2 & MtFNSII	PAP	medtr	Medicago	3	1	2	PAP.medtr.A17_HM341.gnm4.ann2.Medtr1g023720.1	medtr.A17_HM341.gnm4.chr1	7626951	7630355	LegSF.fam3.00003__medtr.A17_HM341.gnm4.chr1__7	LegSF.fam3.00003__medtr.A17_HM341.gnm4.chr1__7__2	3	3	0	76		medtr.A17_HM341.gnm4.chr1__7	8	5		2
LegSF.fam3.00003	GmIFS1 GmIFS2 & MtFNSII	PAP	medtr	Medicago	3	1	2	PAP.medtr.A17_HM341.gnm4.ann2.Medtr1g023730.1	medtr.A17_HM341.gnm4.chr1	7634087	7637138	LegSF.fam3.00003__medtr.A17_HM341.gnm4.chr1__7	LegSF.fam3.00003__medtr.A17_HM341.gnm4.chr1__7__2	3	3	0	77		medtr.A17_HM341.gnm4.chr1__7	8	5		54
LegSF.fam3.00003	GmIFS1 GmIFS2 & MtFNSII	PAP	medtr	Medicago	3	1	2	PAP.medtr.A17_HM341.gnm4.ann2.Medtr1g023700.1	medtr.A17_HM341.gnm4.chr1	7622400	7624049	LegSF.fam3.00003__medtr.A17_HM341.gnm4.chr1__7	LegSF.fam3.00003__medtr.A17_HM341.gnm4.chr1__7__2	3	3	0	78		medtr.A17_HM341.gnm4.chr1__7	8	5		2
LegSF.fam3.00003	GmIFS1 GmIFS2 & MtFNSII	PAP	lotja	Lotus	4	1	2	PAP.lotja.MG20.gnm3.ann1.Lj0g3v0298349.1	lotja.MG20.gnm3.Lj0	155051594	155052140	LegSF.fam3.00003__lotja.MG20.gnm3.Lj0__155	LegSF.fam3.00003__lotja.MG20.gnm3.Lj0__155__2	1	1	0	78		lotja.MG20.gnm3.Lj0__155	2	1		31
LegSF.fam3.00003	GmIFS1 GmIFS2 & MtFNSII	PAP	glyma	Glycine	2	1	2	PAP.glyma.Wm82.gnm4.ann1.Glyma.17G255900.1	glyma.Wm82.gnm4.Gm17	41091787	41093957	LegSF.fam3.00003__glyma.Wm82.gnm4.Gm17__41	LegSF.fam3.00003__glyma.Wm82.gnm4.Gm17__41__2	1	1	0	78		glyma.Wm82.gnm4.Gm17__41	8	7		0
LegSF.fam3.00003	GmIFS1 GmIFS2 & MtFNSII	PAP	phavu	Phaseolus	2	1	2	PAP.phavu.G19833.gnm2.ann1.Phvul.001G008900.1	phavu.G19833.gnm2.Chr01	655575	657178	LegSF.fam3.00003__phavu.G19833.gnm2.Chr01__0	LegSF.fam3.00003__phavu.G19833.gnm2.Chr01__0__2	1	1	0	78		phavu.G19833.gnm2.Chr01__0	10	9		2
LegSF.fam3.00003	GmIFS1 GmIFS2 & MtFNSII	PAP	aesev	Aeschynomene	6	1	2	PAP.aesev.CIAT22838.gnm1.ann1.Ae07g07060.1	aesev.CIAT22838.gnm1.Ae07	4587028	4589273	LegSF.fam3.00003__aesev.CIAT22838.gnm1.Ae07__4	LegSF.fam3.00003__aesev.CIAT22838.gnm1.Ae07__4__2	1	1	0	78		aesev.CIAT22838.gnm1.Ae07__4	9	8		2
LegSF.fam3.00003	GmIFS1 GmIFS2 & MtFNSII	DET	singl	Sindora	8	3	2	DET.singl.CAF01.gnm1.ann1.evm_model_Chr03_941	singl.CAF01.gnm1.Chr03	15456794	15458791	LegSF.fam3.00003__singl.CAF01.gnm1.Chr03__15	LegSF.fam3.00003__singl.CAF01.gnm1.Chr03__15__2	1	1	0	78		singl.CAF01.gnm1.Chr03__15	4	3		2
LegSF.fam3.00003	GmIFS1 GmIFS2 & MtFNSII	DET	singl	Sindora	8	3	2	DET.singl.CAF01.gnm1.ann1.evm_model_Chr06_1903	singl.CAF01.gnm1.Chr06	59710498	59712408	LegSF.fam3.00003__singl.CAF01.gnm1.Chr06__59	LegSF.fam3.00003__singl.CAF01.gnm1.Chr06__59__2	1	1	0	78		singl.CAF01.gnm1.Chr06__59	1	0		686
LegSF.fam3.00003	GmIFS1 GmIFS2 & MtFNSII	CER	phach	Phanera	9	4	2	CER.phach.longxuteng.gnm1.ann1.LXT61714.t1	phach.longxuteng.gnm1.Chr12	804106	805691	LegSF.fam3.00003__phach.longxuteng.gnm1.Chr12__0	LegSF.fam3.00003__phach.longxuteng.gnm1.Chr12__0__2	1	1	0	78		phach.longxuteng.gnm1.Chr12__0	14	13		551
LegSF.fam3.00003	GmIFS1 GmIFS2 & MtFNSII	CAE	chafa	Chamaecrista	7	2	2	CAE.chafa.ISC494698.gnm1.ann1.ChfasH1.4G311400.1	chafa.ISC494698.gnm1.Chr04	73507842	73509818	LegSF.fam3.00003__chafa.ISC494698.gnm1.Chr04__73	LegSF.fam3.00003__chafa.ISC494698.gnm1.Chr04__73__2	7	7	0	79		chafa.ISC494698.gnm1.Chr04__73	12	5		9
LegSF.fam3.00003	GmIFS1 GmIFS2 & MtFNSII	CAE	chafa	Chamaecrista	7	2	2	CAE.chafa.ISC494698.gnm1.ann1.ChfasH1.4G311500.1	chafa.ISC494698.gnm1.Chr04	73512966	73514977	LegSF.fam3.00003__chafa.ISC494698.gnm1.Chr04__73	LegSF.fam3.00003__chafa.ISC494698.gnm1.Chr04__73__2	7	7	0	80		chafa.ISC494698.gnm1.Chr04__73	12	5		0
LegSF.fam3.00003	GmIFS1 GmIFS2 & MtFNSII	CAE	chafa	Chamaecrista	7	2	2	CAE.chafa.ISC494698.gnm1.ann1.ChfasH1.4G311600.1	chafa.ISC494698.gnm1.Chr04	73520928	73523443	LegSF.fam3.00003__chafa.ISC494698.gnm1.Chr04__73	LegSF.fam3.00003__chafa.ISC494698.gnm1.Chr04__73__2	7	7	0	81		chafa.ISC494698.gnm1.Chr04__73	12	5		0
LegSF.fam3.00003	GmIFS1 GmIFS2 & MtFNSII	CAE	sento	Senna	7	2	2	CAE.sento.Myeongyun.gnm1.ann1.Sto09g315940	sento.Myeongyun.gnm1.Chr09	35209721	35211328	LegSF.fam3.00003__sento.Myeongyun.gnm1.Chr09__35	LegSF.fam3.00003__sento.Myeongyun.gnm1.Chr09__35__2	2	2	0	82		sento.Myeongyun.gnm1.Chr09__35	10	8		0
LegSF.fam3.00003	GmIFS1 GmIFS2 & MtFNSII	CAE	sento	Senna	7	2	2	CAE.sento.Myeongyun.gnm1.ann1.Sto09g315950	sento.Myeongyun.gnm1.Chr09	35214874	35216195	LegSF.fam3.00003__sento.Myeongyun.gnm1.Chr09__35	LegSF.fam3.00003__sento.Myeongyun.gnm1.Chr09__35__2	2	2	0	83		sento.Myeongyun.gnm1.Chr09__35	10	8		1
LegSF.fam3.00003	GmIFS1 GmIFS2 & MtFNSII	CAE	sento	Senna	7	2	2	CAE.sento.Myeongyun.gnm1.ann1.Sto09g293130	sento.Myeongyun.gnm1.Chr09	18305743	18307730	LegSF.fam3.00003__sento.Myeongyun.gnm1.Chr09__18	LegSF.fam3.00003__sento.Myeongyun.gnm1.Chr09__18__2	1	1	0	83		sento.Myeongyun.gnm1.Chr09__18	6	5		0
LegSF.fam3.00003	GmIFS1 GmIFS2 & MtFNSII	CAE	acacr	Acacia	7	2	2	CAE.acacr.Acra3RX.gnm1.ann1.g18005.t1	acacr.Acra3RX.gnm1.scaffold_4	11311856	11313450	LegSF.fam3.00003__acacr.Acra3RX.gnm1.scaffold_4__11	LegSF.fam3.00003__acacr.Acra3RX.gnm1.scaffold_4__11__2	6	6	0	84		acacr.Acra3RX.gnm1.scaffold_4__11	9	3		1
LegSF.fam3.00003	GmIFS1 GmIFS2 & MtFNSII	CAE	acacr	Acacia	7	2	2	CAE.acacr.Acra3RX.gnm1.ann1.g18006.t1	acacr.Acra3RX.gnm1.scaffold_4	11322927	11324541	LegSF.fam3.00003__acacr.Acra3RX.gnm1.scaffold_4__11	LegSF.fam3.00003__acacr.Acra3RX.gnm1.scaffold_4__11__2	6	6	0	85		acacr.Acra3RX.gnm1.scaffold_4__11	9	3		0
LegSF.fam3.00003	GmIFS1 GmIFS2 & MtFNSII	CAE	acacr	Acacia	7	2	2	CAE.acacr.Acra3RX.gnm1.ann1.g18004.t1	acacr.Acra3RX.gnm1.scaffold_4	11307628	11309241	LegSF.fam3.00003__acacr.Acra3RX.gnm1.scaffold_4__11	LegSF.fam3.00003__acacr.Acra3RX.gnm1.scaffold_4__11__2	6	6	0	86		acacr.Acra3RX.gnm1.scaffold_4__11	9	3		0
LegSF.fam3.00003	GmIFS1 GmIFS2 & MtFNSII	CAE	acacr	Acacia	7	2	2	CAE.acacr.Acra3RX.gnm1.ann1.g18003.t1	acacr.Acra3RX.gnm1.scaffold_4	11257726	11293935	LegSF.fam3.00003__acacr.Acra3RX.gnm1.scaffold_4__11	LegSF.fam3.00003__acacr.Acra3RX.gnm1.scaffold_4__11__2	6	6	0	87		acacr.Acra3RX.gnm1.scaffold_4__11	9	3		2
LegSF.fam3.00003	GmIFS1 GmIFS2 & MtFNSII	CAE	acacr	Acacia	7	2	2	CAE.acacr.Acra3RX.gnm1.ann1.g18002.t1	acacr.Acra3RX.gnm1.scaffold_4	11237286	11238890	LegSF.fam3.00003__acacr.Acra3RX.gnm1.scaffold_4__11	LegSF.fam3.00003__acacr.Acra3RX.gnm1.scaffold_4__11__2	6	6	0	88		acacr.Acra3RX.gnm1.scaffold_4__11	9	3		2
LegSF.fam3.00003	GmIFS1 GmIFS2 & MtFNSII	CER	cerca	Cercis	9	4	2	CER.cerca.ISC453364.gnm3.ann1.Cecan.4G410700.1	cerca.ISC453364.gnm3.Chr04	46839890	46840990	LegSF.fam3.00003__cerca.ISC453364.gnm3.Chr04__46	LegSF.fam3.00003__cerca.ISC453364.gnm3.Chr04__46__2	1	1	0	88		cerca.ISC453364.gnm3.Chr04__46	10	9		4
LegSF.fam3.00003	GmIFS1 GmIFS2 & MtFNSII	CAE	chafa	Chamaecrista	7	2	2	CAE.chafa.ISC494698.gnm1.ann1.ChfasH1.4G311000.1	chafa.ISC494698.gnm1.Chr04	73486038	73488562	LegSF.fam3.00003__chafa.ISC494698.gnm1.Chr04__73	LegSF.fam3.00003__chafa.ISC494698.gnm1.Chr04__73__2	7	7	0	89		chafa.ISC494698.gnm1.Chr04__73	12	5		2
LegSF.fam3.00003	GmIFS1 GmIFS2 & MtFNSII	CAE	chafa	Chamaecrista	7	2	2	CAE.chafa.ISC494698.gnm1.ann1.ChfasH1.4G311100.1	chafa.ISC494698.gnm1.Chr04	73492168	73495213	LegSF.fam3.00003__chafa.ISC494698.gnm1.Chr04__73	LegSF.fam3.00003__chafa.ISC494698.gnm1.Chr04__73__2	7	7	0	90		chafa.ISC494698.gnm1.Chr04__73	12	5		3
LegSF.fam3.00003	GmIFS1 GmIFS2 & MtFNSII	CAE	chafa	Chamaecrista	7	2	2	CAE.chafa.ISC494698.gnm1.ann1.ChfasH1.4G311200.1	chafa.ISC494698.gnm1.Chr04	73497153	73499577	LegSF.fam3.00003__chafa.ISC494698.gnm1.Chr04__73	LegSF.fam3.00003__chafa.ISC494698.gnm1.Chr04__73__2	7	7	0	91		chafa.ISC494698.gnm1.Chr04__73	12	5		2
LegSF.fam3.00003	GmIFS1 GmIFS2 & MtFNSII	CAE	chafa	Chamaecrista	7	2	2	CAE.chafa.ISC494698.gnm1.ann1.ChfasH1.4G311300.1	chafa.ISC494698.gnm1.Chr04	73502343	73505086	LegSF.fam3.00003__chafa.ISC494698.gnm1.Chr04__73	LegSF.fam3.00003__chafa.ISC494698.gnm1.Chr04__73__2	7	7	0	92		chafa.ISC494698.gnm1.Chr04__73	12	5		10
LegSF.fam3.00003	GmIFS1 GmIFS2 & MtFNSII	CAE	acacr	Acacia	7	2	2	CAE.acacr.Acra3RX.gnm1.ann1.g18001.t1	acacr.Acra3RX.gnm1.scaffold_4	11213521	11216015	LegSF.fam3.00003__acacr.Acra3RX.gnm1.scaffold_4__11	LegSF.fam3.00003__acacr.Acra3RX.gnm1.scaffold_4__11__2	6	6	0	93		acacr.Acra3RX.gnm1.scaffold_4__11	9	3		233
LegSF.fam3.00003	GmIFS1 GmIFS2 & MtFNSII	DET	singl	Sindora	8	3	2	DET.singl.CAF01.gnm1.ann1.evm_model_Chr09_369	singl.CAF01.gnm1.Chr09	12189216	12191077	LegSF.fam3.00003__singl.CAF01.gnm1.Chr09__12	LegSF.fam3.00003__singl.CAF01.gnm1.Chr09__12__2	1	1	0	93		singl.CAF01.gnm1.Chr09__12	1	0		4
LegSF.fam3.00003	GmIFS1 GmIFS2 & MtFNSII	ROS	quisa	Quillaja	10	5		ROS.quisa.S10.gnm1.ann1.Qs0159410.1	quisa.S10.gnm1.CM055610.1	27603770	27605359	LegSF.fam3.00003__quisa.S10.gnm1.CM055610.1__27	LegSF.fam3.00003__quisa.S10.gnm1.CM055610.1__27__	3	3	0	94		quisa.S10.gnm1.CM055610.1__27	20	17		0
LegSF.fam3.00003	GmIFS1 GmIFS2 & MtFNSII	ROS	quisa	Quillaja	10	5		ROS.quisa.S10.gnm1.ann1.Qs0159420.1	quisa.S10.gnm1.CM055610.1	27596936	27598171	LegSF.fam3.00003__quisa.S10.gnm1.CM055610.1__27	LegSF.fam3.00003__quisa.S10.gnm1.CM055610.1__27__	3	3	0	95		quisa.S10.gnm1.CM055610.1__27	20	17		0
LegSF.fam3.00003	GmIFS1 GmIFS2 & MtFNSII	ROS	quisa	Quillaja	10	5		ROS.quisa.S10.gnm1.ann1.Qs0159430.1	quisa.S10.gnm1.CM055610.1	27594105	27595719	LegSF.fam3.00003__quisa.S10.gnm1.CM055610.1__27	LegSF.fam3.00003__quisa.S10.gnm1.CM055610.1__27__	3	3	0	96		quisa.S10.gnm1.CM055610.1__27	20	17		2
LegSF.fam3.00003	GmIFS1 GmIFS2 & MtFNSII	ROS	quisa	Quillaja	10	5		ROS.quisa.S10.gnm1.ann1.Qs0325460.1	quisa.S10.gnm1.CM055612.1	514747	515548	LegSF.fam3.00003__quisa.S10.gnm1.CM055612.1__0	LegSF.fam3.00003__quisa.S10.gnm1.CM055612.1__0__	1	1	0	96		quisa.S10.gnm1.CM055612.1__0	13	12		7
LegSF.fam3.00003	GmIFS1 GmIFS2 & MtFNSII	OUT	arath	Arabidopsis	12	8		OUT.arath.Col0.gnm9.ann11.AT4G13770.1	arath.Col0.gnm9.Chr4	7990681	7992282	LegSF.fam3.00003__arath.Col0.gnm9.Chr4__7	LegSF.fam3.00003__arath.Col0.gnm9.Chr4__7__	5	5	0	97		arath.Col0.gnm9.Chr4__7	12	7		7
LegSF.fam3.00003	GmIFS1 GmIFS2 & MtFNSII	OUT	arath	Arabidopsis	12	8		OUT.arath.Col0.gnm9.ann11.AT4G31500.1	arath.Col0.gnm9.Chr4	15273676	15275271	LegSF.fam3.00003__arath.Col0.gnm9.Chr4__15	LegSF.fam3.00003__arath.Col0.gnm9.Chr4__15__	1	1	0	97		arath.Col0.gnm9.Chr4__15	4	3		0
LegSF.fam3.00003	GmIFS1 GmIFS2 & MtFNSII	ROS	paran	Parasponia	11	6		ROS.paran.WU01x14.gnm1.ann1.PanWU01x14_126050.1	paran.WU01x14.gnm1.scf00097	681786	683624	LegSF.fam3.00003__paran.WU01x14.gnm1.scf00097__0	LegSF.fam3.00003__paran.WU01x14.gnm1.scf00097__0__	6	6	0	98		paran.WU01x14.gnm1.scf00097__0	9	3		0
LegSF.fam3.00003	GmIFS1 GmIFS2 & MtFNSII	ROS	paran	Parasponia	11	6		ROS.paran.WU01x14.gnm1.ann1.PanWU01x14_293510.1	paran.WU01x14.gnm1.scf00429	76370	77150	LegSF.fam3.00003__paran.WU01x14.gnm1.scf00429__0	LegSF.fam3.00003__paran.WU01x14.gnm1.scf00429__0__	3	3	0	99		paran.WU01x14.gnm1.scf00429__0	4	1		0
LegSF.fam3.00003	GmIFS1 GmIFS2 & MtFNSII	ROS	treor	Trema	11	6		ROS.treor.RG33x02.gnm1.ann1.TorRG33x02_246630.1	treor.RG33x02.gnm1.scf00260	61248	63069	LegSF.fam3.00003__treor.RG33x02.gnm1.scf00260__0	LegSF.fam3.00003__treor.RG33x02.gnm1.scf00260__0__	10	10	0	100		treor.RG33x02.gnm1.scf00260__0	12	2		0
LegSF.fam3.00003	GmIFS1 GmIFS2 & MtFNSII	ROS	treor	Trema	11	6		ROS.treor.RG33x02.gnm1.ann1.TorRG33x02_246680.1	treor.RG33x02.gnm1.scf00260	92811	93240	LegSF.fam3.00003__treor.RG33x02.gnm1.scf00260__0	LegSF.fam3.00003__treor.RG33x02.gnm1.scf00260__0__	10	10	0	101		treor.RG33x02.gnm1.scf00260__0	12	2		6
LegSF.fam3.00003	GmIFS1 GmIFS2 & MtFNSII	ROS	treor	Trema	11	6		ROS.treor.RG33x02.gnm1.ann1.TorRG33x02_246640.1	treor.RG33x02.gnm1.scf00260	70769	71171	LegSF.fam3.00003__treor.RG33x02.gnm1.scf00260__0	LegSF.fam3.00003__treor.RG33x02.gnm1.scf00260__0__	10	10	0	102		treor.RG33x02.gnm1.scf00260__0	12	2		23
LegSF.fam3.00003	GmIFS1 GmIFS2 & MtFNSII	ROS	treor	Trema	11	6		ROS.treor.RG33x02.gnm1.ann1.TorRG33x02_246660.1	treor.RG33x02.gnm1.scf00260	78290	78931	LegSF.fam3.00003__treor.RG33x02.gnm1.scf00260__0	LegSF.fam3.00003__treor.RG33x02.gnm1.scf00260__0__	10	10	0	103		treor.RG33x02.gnm1.scf00260__0	12	2		3
LegSF.fam3.00003	GmIFS1 GmIFS2 & MtFNSII	ROS	paran	Parasponia	11	6		ROS.paran.WU01x14.gnm1.ann1.PanWU01x14_126060.1	paran.WU01x14.gnm1.scf00097	730568	732894	LegSF.fam3.00003__paran.WU01x14.gnm1.scf00097__0	LegSF.fam3.00003__paran.WU01x14.gnm1.scf00097__0__	6	6	0	104		paran.WU01x14.gnm1.scf00097__0	9	3		9
LegSF.fam3.00003	GmIFS1 GmIFS2 & MtFNSII	ROS	paran	Parasponia	11	6		ROS.paran.WU01x14.gnm1.ann1.PanWU01x14_293500.1	paran.WU01x14.gnm1.scf00429	39610	76357	LegSF.fam3.00003__paran.WU01x14.gnm1.scf00429__0	LegSF.fam3.00003__paran.WU01x14.gnm1.scf00429__0__	3	3	0	105		paran.WU01x14.gnm1.scf00429__0	4	1		0
LegSF.fam3.00003	GmIFS1 GmIFS2 & MtFNSII	ROS	treor	Trema	11	6		ROS.treor.RG33x02.gnm1.ann1.TorRG33x02_246690.1	treor.RG33x02.gnm1.scf00260	109844	112174	LegSF.fam3.00003__treor.RG33x02.gnm1.scf00260__0	LegSF.fam3.00003__treor.RG33x02.gnm1.scf00260__0__	10	10	0	106		treor.RG33x02.gnm1.scf00260__0	12	2		0
LegSF.fam3.00003	GmIFS1 GmIFS2 & MtFNSII	ROS	paran	Parasponia	11	6		ROS.paran.WU01x14.gnm1.ann1.PanWU01x14_126040.1	paran.WU01x14.gnm1.scf00097	637994	639250	LegSF.fam3.00003__paran.WU01x14.gnm1.scf00097__0	LegSF.fam3.00003__paran.WU01x14.gnm1.scf00097__0__	6	6	0	107		paran.WU01x14.gnm1.scf00097__0	9	3		0
LegSF.fam3.00003	GmIFS1 GmIFS2 & MtFNSII	ROS	treor	Trema	11	6		ROS.treor.RG33x02.gnm1.ann1.TorRG33x02_246600.1	treor.RG33x02.gnm1.scf00260	28599	29856	LegSF.fam3.00003__treor.RG33x02.gnm1.scf00260__0	LegSF.fam3.00003__treor.RG33x02.gnm1.scf00260__0__	10	10	0	108		treor.RG33x02.gnm1.scf00260__0	12	2		6
LegSF.fam3.00003	GmIFS1 GmIFS2 & MtFNSII	ROS	treor	Trema	11	6		ROS.treor.RG33x02.gnm1.ann1.TorRG33x02_246620.1	treor.RG33x02.gnm1.scf00260	50653	59233	LegSF.fam3.00003__treor.RG33x02.gnm1.scf00260__0	LegSF.fam3.00003__treor.RG33x02.gnm1.scf00260__0__	10	10	0	109		treor.RG33x02.gnm1.scf00260__0	12	2		0
LegSF.fam3.00003	GmIFS1 GmIFS2 & MtFNSII	ROS	quisa	Quillaja	10	5		ROS.quisa.S10.gnm1.ann1.Qs0028270.1	quisa.S10.gnm1.CM055609.1	8165198	8167416	LegSF.fam3.00003__quisa.S10.gnm1.CM055609.1__8	LegSF.fam3.00003__quisa.S10.gnm1.CM055609.1__8__	3	3	0	110		quisa.S10.gnm1.CM055609.1__8	10	7		4
LegSF.fam3.00003	GmIFS1 GmIFS2 & MtFNSII	ROS	quisa	Quillaja	10	5		ROS.quisa.S10.gnm1.ann1.Qs0028280.2	quisa.S10.gnm1.CM055609.1	8161315	8163318	LegSF.fam3.00003__quisa.S10.gnm1.CM055609.1__8	LegSF.fam3.00003__quisa.S10.gnm1.CM055609.1__8__	3	3	0	111		quisa.S10.gnm1.CM055609.1__8	10	7		2
LegSF.fam3.00003	GmIFS1 GmIFS2 & MtFNSII	ROS	quisa	Quillaja	10	5		ROS.quisa.S10.gnm1.ann1.Qs0028260.1	quisa.S10.gnm1.CM055609.1	8168521	8173522	LegSF.fam3.00003__quisa.S10.gnm1.CM055609.1__8	LegSF.fam3.00003__quisa.S10.gnm1.CM055609.1__8__	3	3	0	112		quisa.S10.gnm1.CM055609.1__8	10	7		0
LegSF.fam3.00003	GmIFS1 GmIFS2 & MtFNSII	ROS	quisa	Quillaja	10	5		ROS.quisa.S10.gnm1.ann1.Qs0218990.1	quisa.S10.gnm1.CM055617.1	1680936	1682540	LegSF.fam3.00003__quisa.S10.gnm1.CM055617.1__1	LegSF.fam3.00003__quisa.S10.gnm1.CM055617.1__1__	5	5	0	113		quisa.S10.gnm1.CM055617.1__1	13	8		2
LegSF.fam3.00003	GmIFS1 GmIFS2 & MtFNSII	ROS	quisa	Quillaja	10	5		ROS.quisa.S10.gnm1.ann1.Qs0213490.1	quisa.S10.gnm1.CM055617.1	4767913	4769133	LegSF.fam3.00003__quisa.S10.gnm1.CM055617.1__4	LegSF.fam3.00003__quisa.S10.gnm1.CM055617.1__4__	1	1	0	113		quisa.S10.gnm1.CM055617.1__4	5	4		2
LegSF.fam3.00003	GmIFS1 GmIFS2 & MtFNSII	ROS	quisa	Quillaja	10	5		ROS.quisa.S10.gnm1.ann1.Qs0218970.1	quisa.S10.gnm1.CM055617.1	1684623	1697133	LegSF.fam3.00003__quisa.S10.gnm1.CM055617.1__1	LegSF.fam3.00003__quisa.S10.gnm1.CM055617.1__1__	5	5	0	114		quisa.S10.gnm1.CM055617.1__1	13	8		0
LegSF.fam3.00003	GmIFS1 GmIFS2 & MtFNSII	ROS	quisa	Quillaja	10	5		ROS.quisa.S10.gnm1.ann1.Qs0218960.1	quisa.S10.gnm1.CM055617.1	1698622	1700198	LegSF.fam3.00003__quisa.S10.gnm1.CM055617.1__1	LegSF.fam3.00003__quisa.S10.gnm1.CM055617.1__1__	5	5	0	115		quisa.S10.gnm1.CM055617.1__1	13	8		14
LegSF.fam3.00003	GmIFS1 GmIFS2 & MtFNSII	ROS	quisa	Quillaja	10	5		ROS.quisa.S10.gnm1.ann1.Qs0218980.1	quisa.S10.gnm1.CM055617.1	1687497	1688599	LegSF.fam3.00003__quisa.S10.gnm1.CM055617.1__1	LegSF.fam3.00003__quisa.S10.gnm1.CM055617.1__1__	5	5	0	116		quisa.S10.gnm1.CM055617.1__1	13	8		9
LegSF.fam3.00003	GmIFS1 GmIFS2 & MtFNSII	ROS	quisa	Quillaja	10	5		ROS.quisa.S10.gnm1.ann1.Qs0017710.1	quisa.S10.gnm1.CM055613.1	12162509	12164130	LegSF.fam3.00003__quisa.S10.gnm1.CM055613.1__12	LegSF.fam3.00003__quisa.S10.gnm1.CM055613.1__12__	1	1	0	116		quisa.S10.gnm1.CM055613.1__12	4	3		0
LegSF.fam3.00003	GmIFS1 GmIFS2 & MtFNSII	ROS	paran	Parasponia	11	6		ROS.paran.WU01x14.gnm1.ann1.PanWU01x14_126100.1	paran.WU01x14.gnm1.scf00097	762528	763140	LegSF.fam3.00003__paran.WU01x14.gnm1.scf00097__0	LegSF.fam3.00003__paran.WU01x14.gnm1.scf00097__0__	6	6	0	117		paran.WU01x14.gnm1.scf00097__0	9	3		7
LegSF.fam3.00003	GmIFS1 GmIFS2 & MtFNSII	ROS	treor	Trema	11	6		ROS.treor.RG33x02.gnm1.ann1.TorRG33x02_246770.1	treor.RG33x02.gnm1.scf00260	196155	196768	LegSF.fam3.00003__treor.RG33x02.gnm1.scf00260__0	LegSF.fam3.00003__treor.RG33x02.gnm1.scf00260__0__	10	10	0	118		treor.RG33x02.gnm1.scf00260__0	12	2		15
LegSF.fam3.00003	GmIFS1 GmIFS2 & MtFNSII	ROS	paran	Parasponia	11	6		ROS.paran.WU01x14.gnm1.ann1.PanWU01x14_126070.1	paran.WU01x14.gnm1.scf00097	738830	743955	LegSF.fam3.00003__paran.WU01x14.gnm1.scf00097__0	LegSF.fam3.00003__paran.WU01x14.gnm1.scf00097__0__	6	6	0	119		paran.WU01x14.gnm1.scf00097__0	9	3		2
LegSF.fam3.00003	GmIFS1 GmIFS2 & MtFNSII	ROS	paran	Parasponia	11	6		ROS.paran.WU01x14.gnm1.ann1.PanWU01x14_293480.1	paran.WU01x14.gnm1.scf00429	37805	40594	LegSF.fam3.00003__paran.WU01x14.gnm1.scf00429__0	LegSF.fam3.00003__paran.WU01x14.gnm1.scf00429__0__	3	3	0	120		paran.WU01x14.gnm1.scf00429__0	4	1		49
LegSF.fam3.00003	GmIFS1 GmIFS2 & MtFNSII	ROS	treor	Trema	11	6		ROS.treor.RG33x02.gnm1.ann1.TorRG33x02_246700.1	treor.RG33x02.gnm1.scf00260	112471	114129	LegSF.fam3.00003__treor.RG33x02.gnm1.scf00260__0	LegSF.fam3.00003__treor.RG33x02.gnm1.scf00260__0__	10	10	0	121		treor.RG33x02.gnm1.scf00260__0	12	2		83
LegSF.fam3.00003	GmIFS1 GmIFS2 & MtFNSII	ROS	paran	Parasponia	11	6		ROS.paran.WU01x14.gnm1.ann1.PanWU01x14_126110.1	paran.WU01x14.gnm1.scf00097	764533	772865	LegSF.fam3.00003__paran.WU01x14.gnm1.scf00097__0	LegSF.fam3.00003__paran.WU01x14.gnm1.scf00097__0__	6	6	0	122		paran.WU01x14.gnm1.scf00097__0	9	3		29
LegSF.fam3.00003	GmIFS1 GmIFS2 & MtFNSII	ROS	treor	Trema	11	6		ROS.treor.RG33x02.gnm1.ann1.TorRG33x02_246780.1	treor.RG33x02.gnm1.scf00260	198238	200232	LegSF.fam3.00003__treor.RG33x02.gnm1.scf00260__0	LegSF.fam3.00003__treor.RG33x02.gnm1.scf00260__0__	10	10	0	123		treor.RG33x02.gnm1.scf00260__0	12	2		15
LegSF.fam3.00003	GmIFS1 GmIFS2 & MtFNSII	ROS	prupe	Prunus	12	7		ROS.prupe.Lovell.gnm2.ann1.Prupe.1G170800.1	prupe.Lovell.gnm2.Pp01	14156345	14157568	LegSF.fam3.00003__prupe.Lovell.gnm2.Pp01__14	LegSF.fam3.00003__prupe.Lovell.gnm2.Pp01__14__	1	1	0	123		prupe.Lovell.gnm2.Pp01__14	2	1		45
LegSF.fam3.00003	GmIFS1 GmIFS2 & MtFNSII	ROS	prupe	Prunus	12	7		ROS.prupe.Lovell.gnm2.ann1.Prupe.1G242300.1	prupe.Lovell.gnm2.Pp01	25599957	25601656	LegSF.fam3.00003__prupe.Lovell.gnm2.Pp01__25	LegSF.fam3.00003__prupe.Lovell.gnm2.Pp01__25__	3	3	0	124		prupe.Lovell.gnm2.Pp01__25	11	8		4
LegSF.fam3.00003	GmIFS1 GmIFS2 & MtFNSII	ROS	prupe	Prunus	12	7		ROS.prupe.Lovell.gnm2.ann1.Prupe.1G242400.1	prupe.Lovell.gnm2.Pp01	25626032	25627658	LegSF.fam3.00003__prupe.Lovell.gnm2.Pp01__25	LegSF.fam3.00003__prupe.Lovell.gnm2.Pp01__25__	3	3	0	125		prupe.Lovell.gnm2.Pp01__25	11	8		0
LegSF.fam3.00003	GmIFS1 GmIFS2 & MtFNSII	OUT	vitvi	Vitis	12	8		OUT.vitvi.PN40024.gnm2.ann1.VIT_201s0137g00540.1	vitvi.PN40024.gnm2.chr1	7027728	7030098	LegSF.fam3.00003__vitvi.PN40024.gnm2.chr1__7	LegSF.fam3.00003__vitvi.PN40024.gnm2.chr1__7__	5	5	0	126		vitvi.PN40024.gnm2.chr1__7	7	2		27
LegSF.fam3.00003	GmIFS1 GmIFS2 & MtFNSII	OUT	vitvi	Vitis	12	8		OUT.vitvi.PN40024.gnm2.ann1.VIT_201s0137g00560.1	vitvi.PN40024.gnm2.chr1	7047897	7050179	LegSF.fam3.00003__vitvi.PN40024.gnm2.chr1__7	LegSF.fam3.00003__vitvi.PN40024.gnm2.chr1__7__	5	5	0	127		vitvi.PN40024.gnm2.chr1__7	7	2		125
LegSF.fam3.00003	GmIFS1 GmIFS2 & MtFNSII	OUT	vitvi	Vitis	12	8		OUT.vitvi.PN40024.gnm2.ann1.VIT_201s0137g00520.1	vitvi.PN40024.gnm2.chr1	7022624	7024610	LegSF.fam3.00003__vitvi.PN40024.gnm2.chr1__7	LegSF.fam3.00003__vitvi.PN40024.gnm2.chr1__7__	5	5	0	128		vitvi.PN40024.gnm2.chr1__7	7	2		0
LegSF.fam3.00003	GmIFS1 GmIFS2 & MtFNSII	OUT	vitvi	Vitis	12	8		OUT.vitvi.PN40024.gnm2.ann1.VIT_201s0137g00550.1	vitvi.PN40024.gnm2.chr1	7040702	7042665	LegSF.fam3.00003__vitvi.PN40024.gnm2.chr1__7	LegSF.fam3.00003__vitvi.PN40024.gnm2.chr1__7__	5	5	0	129		vitvi.PN40024.gnm2.chr1__7	7	2		3
LegSF.fam3.00003	GmIFS1 GmIFS2 & MtFNSII	OUT	vitvi	Vitis	12	8		OUT.vitvi.PN40024.gnm2.ann1.VIT_201s0137g00510.1	vitvi.PN40024.gnm2.chr1	7005786	7007375	LegSF.fam3.00003__vitvi.PN40024.gnm2.chr1__7	LegSF.fam3.00003__vitvi.PN40024.gnm2.chr1__7__	5	5	0	130		vitvi.PN40024.gnm2.chr1__7	7	2		2
LegSF.fam3.00003	GmIFS1 GmIFS2 & MtFNSII	OUT	arath	Arabidopsis	12	8		OUT.arath.Col0.gnm9.ann11.AT3G53300.1	arath.Col0.gnm9.Chr3	19760524	19762234	LegSF.fam3.00003__arath.Col0.gnm9.Chr3__19	LegSF.fam3.00003__arath.Col0.gnm9.Chr3__19__	5	5	0	131		arath.Col0.gnm9.Chr3__19	13	8		0
LegSF.fam3.00003	GmIFS1 GmIFS2 & MtFNSII	OUT	arath	Arabidopsis	12	8		OUT.arath.Col0.gnm9.ann11.AT5G35715.1	arath.Col0.gnm9.Chr5	13881414	13882937	LegSF.fam3.00003__arath.Col0.gnm9.Chr5__13	LegSF.fam3.00003__arath.Col0.gnm9.Chr5__13__	1	1	0	131		arath.Col0.gnm9.Chr5__13	2	1		25
LegSF.fam3.00003	GmIFS1 GmIFS2 & MtFNSII	OUT	arath	Arabidopsis	12	8		OUT.arath.Col0.gnm9.ann11.AT3G53305.1	arath.Col0.gnm9.Chr3	19763617	19765268	LegSF.fam3.00003__arath.Col0.gnm9.Chr3__19	LegSF.fam3.00003__arath.Col0.gnm9.Chr3__19__	5	5	0	132		arath.Col0.gnm9.Chr3__19	13	8		0
LegSF.fam3.00003	GmIFS1 GmIFS2 & MtFNSII	OUT	arath	Arabidopsis	12	8		OUT.arath.Col0.gnm9.ann11.AT3G53290.1	arath.Col0.gnm9.Chr3	19758156	19759603	LegSF.fam3.00003__arath.Col0.gnm9.Chr3__19	LegSF.fam3.00003__arath.Col0.gnm9.Chr3__19__	5	5	0	133		arath.Col0.gnm9.Chr3__19	13	8		0
LegSF.fam3.00003	GmIFS1 GmIFS2 & MtFNSII	OUT	arath	Arabidopsis	12	8		OUT.arath.Col0.gnm9.ann11.AT3G44250.1	arath.Col0.gnm9.Chr3	15948504	15950224	LegSF.fam3.00003__arath.Col0.gnm9.Chr3__15	LegSF.fam3.00003__arath.Col0.gnm9.Chr3__15__	1	1	0	133		arath.Col0.gnm9.Chr3__15	5	4
LegSF.fam3.00003	GmIFS1 GmIFS2 & MtFNSII	OUT	arath	Arabidopsis	12	8		OUT.arath.Col0.gnm9.ann11.AT3G53280.1	arath.Col0.gnm9.Chr3	19755748	19757466	LegSF.fam3.00003__arath.Col0.gnm9.Chr3__19	LegSF.fam3.00003__arath.Col0.gnm9.Chr3__19__	5	5	0	134		arath.Col0.gnm9.Chr3__19	13	8
LegSF.fam3.00003	GmIFS1 GmIFS2 & MtFNSII	OUT	arath	Arabidopsis	12	8		OUT.arath.Col0.gnm9.ann11.AT3G26190.1	arath.Col0.gnm9.Chr3	9583474	9585083	LegSF.fam3.00003__arath.Col0.gnm9.Chr3__9	LegSF.fam3.00003__arath.Col0.gnm9.Chr3__9__	17	17	0	135		arath.Col0.gnm9.Chr3__9	21	4
LegSF.fam3.00003	GmIFS1 GmIFS2 & MtFNSII	OUT	arath	Arabidopsis	12	8		OUT.arath.Col0.gnm9.ann11.AT3G26200.1	arath.Col0.gnm9.Chr3	9589346	9590972	LegSF.fam3.00003__arath.Col0.gnm9.Chr3__9	LegSF.fam3.00003__arath.Col0.gnm9.Chr3__9__	17	17	0	136		arath.Col0.gnm9.Chr3__9	21	4
LegSF.fam3.00003	GmIFS1 GmIFS2 & MtFNSII	OUT	arath	Arabidopsis	12	8		OUT.arath.Col0.gnm9.ann11.AT1G13090.2	arath.Col0.gnm9.Chr1	4461845	4463400	LegSF.fam3.00003__arath.Col0.gnm9.Chr1__4	LegSF.fam3.00003__arath.Col0.gnm9.Chr1__4__	4	4	0	137		arath.Col0.gnm9.Chr1__4	12	8
LegSF.fam3.00003	GmIFS1 GmIFS2 & MtFNSII	OUT	arath	Arabidopsis	12	8		OUT.arath.Col0.gnm9.ann11.AT3G26830.1	arath.Col0.gnm9.Chr3	9887989	9889560	LegSF.fam3.00003__arath.Col0.gnm9.Chr3__9	LegSF.fam3.00003__arath.Col0.gnm9.Chr3__9__	17	17	0	138		arath.Col0.gnm9.Chr3__9	21	4
LegSF.fam3.00003	GmIFS1 GmIFS2 & MtFNSII	OUT	arath	Arabidopsis	12	8		OUT.arath.Col0.gnm9.ann11.AT1G13100.1	arath.Col0.gnm9.Chr1	4463982	4465538	LegSF.fam3.00003__arath.Col0.gnm9.Chr1__4	LegSF.fam3.00003__arath.Col0.gnm9.Chr1__4__	4	4	0	139		arath.Col0.gnm9.Chr1__4	12	8
LegSF.fam3.00003	GmIFS1 GmIFS2 & MtFNSII	OUT	arath	Arabidopsis	12	8		OUT.arath.Col0.gnm9.ann11.AT1G13110.1	arath.Col0.gnm9.Chr1	4467271	4468857	LegSF.fam3.00003__arath.Col0.gnm9.Chr1__4	LegSF.fam3.00003__arath.Col0.gnm9.Chr1__4__	4	4	0	140		arath.Col0.gnm9.Chr1__4	12	8
LegSF.fam3.00003	GmIFS1 GmIFS2 & MtFNSII	OUT	arath	Arabidopsis	12	8		OUT.arath.Col0.gnm9.ann11.AT3G26210.1	arath.Col0.gnm9.Chr3	9593328	9595202	LegSF.fam3.00003__arath.Col0.gnm9.Chr3__9	LegSF.fam3.00003__arath.Col0.gnm9.Chr3__9__	17	17	0	141		arath.Col0.gnm9.Chr3__9	21	4
LegSF.fam3.00003	GmIFS1 GmIFS2 & MtFNSII	OUT	arath	Arabidopsis	12	8		OUT.arath.Col0.gnm9.ann11.AT3G26170.1	arath.Col0.gnm9.Chr3	9573541	9575129	LegSF.fam3.00003__arath.Col0.gnm9.Chr3__9	LegSF.fam3.00003__arath.Col0.gnm9.Chr3__9__	17	17	0	142		arath.Col0.gnm9.Chr3__9	21	4
LegSF.fam3.00003	GmIFS1 GmIFS2 & MtFNSII	OUT	arath	Arabidopsis	12	8		OUT.arath.Col0.gnm9.ann11.AT3G26180.1	arath.Col0.gnm9.Chr3	9578406	9579993	LegSF.fam3.00003__arath.Col0.gnm9.Chr3__9	LegSF.fam3.00003__arath.Col0.gnm9.Chr3__9__	17	17	0	143		arath.Col0.gnm9.Chr3__9	21	4
LegSF.fam3.00003	GmIFS1 GmIFS2 & MtFNSII	OUT	arath	Arabidopsis	12	8		OUT.arath.Col0.gnm9.ann11.AT3G26150.1	arath.Col0.gnm9.Chr3	9565626	9567212	LegSF.fam3.00003__arath.Col0.gnm9.Chr3__9	LegSF.fam3.00003__arath.Col0.gnm9.Chr3__9__	17	17	0	144		arath.Col0.gnm9.Chr3__9	21	4
LegSF.fam3.00003	GmIFS1 GmIFS2 & MtFNSII	OUT	arath	Arabidopsis	12	8		OUT.arath.Col0.gnm9.ann11.AT3G26160.1	arath.Col0.gnm9.Chr3	9568279	9569871	LegSF.fam3.00003__arath.Col0.gnm9.Chr3__9	LegSF.fam3.00003__arath.Col0.gnm9.Chr3__9__	17	17	0	145		arath.Col0.gnm9.Chr3__9	21	4
LegSF.fam3.00003	GmIFS1 GmIFS2 & MtFNSII	OUT	arath	Arabidopsis	12	8		OUT.arath.Col0.gnm9.ann11.AT3G26220.1	arath.Col0.gnm9.Chr3	9596207	9597828	LegSF.fam3.00003__arath.Col0.gnm9.Chr3__9	LegSF.fam3.00003__arath.Col0.gnm9.Chr3__9__	17	17	0	146		arath.Col0.gnm9.Chr3__9	21	4
LegSF.fam3.00003	GmIFS1 GmIFS2 & MtFNSII	OUT	arath	Arabidopsis	12	8		OUT.arath.Col0.gnm9.ann11.AT3G26230.1	arath.Col0.gnm9.Chr3	9598199	9599892	LegSF.fam3.00003__arath.Col0.gnm9.Chr3__9	LegSF.fam3.00003__arath.Col0.gnm9.Chr3__9__	17	17	0	147		arath.Col0.gnm9.Chr3__9	21	4
LegSF.fam3.00003	GmIFS1 GmIFS2 & MtFNSII	OUT	arath	Arabidopsis	12	8		OUT.arath.Col0.gnm9.ann11.AT3G26270.1	arath.Col0.gnm9.Chr3	9627601	9629195	LegSF.fam3.00003__arath.Col0.gnm9.Chr3__9	LegSF.fam3.00003__arath.Col0.gnm9.Chr3__9__	17	17	0	148		arath.Col0.gnm9.Chr3__9	21	4
LegSF.fam3.00003	GmIFS1 GmIFS2 & MtFNSII	OUT	arath	Arabidopsis	12	8		OUT.arath.Col0.gnm9.ann11.AT3G26280.2	arath.Col0.gnm9.Chr3	9630357	9632021	LegSF.fam3.00003__arath.Col0.gnm9.Chr3__9	LegSF.fam3.00003__arath.Col0.gnm9.Chr3__9__	17	17	0	149		arath.Col0.gnm9.Chr3__9	21	4
LegSF.fam3.00003	GmIFS1 GmIFS2 & MtFNSII	OUT	arath	Arabidopsis	12	8		OUT.arath.Col0.gnm9.ann11.AT1G13080.1	arath.Col0.gnm9.Chr1	4459211	4460807	LegSF.fam3.00003__arath.Col0.gnm9.Chr1__4	LegSF.fam3.00003__arath.Col0.gnm9.Chr1__4__	4	4	0	150		arath.Col0.gnm9.Chr1__4	12	8
LegSF.fam3.00003	GmIFS1 GmIFS2 & MtFNSII	OUT	arath	Arabidopsis	12	8		OUT.arath.Col0.gnm9.ann11.AT5G25120.1	arath.Col0.gnm9.Chr5	8662850	8664432	LegSF.fam3.00003__arath.Col0.gnm9.Chr5__8	LegSF.fam3.00003__arath.Col0.gnm9.Chr5__8__	4	4	0	151		arath.Col0.gnm9.Chr5__8	13	9
LegSF.fam3.00003	GmIFS1 GmIFS2 & MtFNSII	OUT	arath	Arabidopsis	12	8		OUT.arath.Col0.gnm9.ann11.AT5G25130.1	arath.Col0.gnm9.Chr5	8668520	8670104	LegSF.fam3.00003__arath.Col0.gnm9.Chr5__8	LegSF.fam3.00003__arath.Col0.gnm9.Chr5__8__	4	4	0	152		arath.Col0.gnm9.Chr5__8	13	9
LegSF.fam3.00003	GmIFS1 GmIFS2 & MtFNSII	OUT	arath	Arabidopsis	12	8		OUT.arath.Col0.gnm9.ann11.AT5G25140.1	arath.Col0.gnm9.Chr5	8672988	8674557	LegSF.fam3.00003__arath.Col0.gnm9.Chr5__8	LegSF.fam3.00003__arath.Col0.gnm9.Chr5__8__	4	4	0	153		arath.Col0.gnm9.Chr5__8	13	9
LegSF.fam3.00003	GmIFS1 GmIFS2 & MtFNSII	OUT	arath	Arabidopsis	12	8		OUT.arath.Col0.gnm9.ann11.AT5G25180.1	arath.Col0.gnm9.Chr5	8694629	8696221	LegSF.fam3.00003__arath.Col0.gnm9.Chr5__8	LegSF.fam3.00003__arath.Col0.gnm9.Chr5__8__	4	4	0	154		arath.Col0.gnm9.Chr5__8	13	9
LegSF.fam3.00003	GmIFS1 GmIFS2 & MtFNSII	OUT	arath	Arabidopsis	12	8		OUT.arath.Col0.gnm9.ann11.AT3G26320.1	arath.Col0.gnm9.Chr3	9644382	9646064	LegSF.fam3.00003__arath.Col0.gnm9.Chr3__9	LegSF.fam3.00003__arath.Col0.gnm9.Chr3__9__	17	17	0	155		arath.Col0.gnm9.Chr3__9	21	4
LegSF.fam3.00003	GmIFS1 GmIFS2 & MtFNSII	OUT	arath	Arabidopsis	12	8		OUT.arath.Col0.gnm9.ann11.AT3G26330.1	arath.Col0.gnm9.Chr3	9646872	9648536	LegSF.fam3.00003__arath.Col0.gnm9.Chr3__9	LegSF.fam3.00003__arath.Col0.gnm9.Chr3__9__	17	17	0	156		arath.Col0.gnm9.Chr3__9	21	4
LegSF.fam3.00003	GmIFS1 GmIFS2 & MtFNSII	OUT	arath	Arabidopsis	12	8		OUT.arath.Col0.gnm9.ann11.AT2G02580.1	arath.Col0.gnm9.Chr2	701984	703661	LegSF.fam3.00003__arath.Col0.gnm9.Chr2__0	LegSF.fam3.00003__arath.Col0.gnm9.Chr2__0__	1	1	0	156		arath.Col0.gnm9.Chr2__0	8	7
LegSF.fam3.00003	GmIFS1 GmIFS2 & MtFNSII	OUT	arath	Arabidopsis	12	8		OUT.arath.Col0.gnm9.ann11.AT3G26300.1	arath.Col0.gnm9.Chr3	9639198	9640866	LegSF.fam3.00003__arath.Col0.gnm9.Chr3__9	LegSF.fam3.00003__arath.Col0.gnm9.Chr3__9__	17	17	0	157		arath.Col0.gnm9.Chr3__9	21	4
LegSF.fam3.00003	GmIFS1 GmIFS2 & MtFNSII	OUT	arath	Arabidopsis	12	8		OUT.arath.Col0.gnm9.ann11.AT3G26310.1	arath.Col0.gnm9.Chr3	9641088	9642779	LegSF.fam3.00003__arath.Col0.gnm9.Chr3__9	LegSF.fam3.00003__arath.Col0.gnm9.Chr3__9__	17	17	0	158		arath.Col0.gnm9.Chr3__9	21	4
LegSF.fam3.00003	GmIFS1 GmIFS2 & MtFNSII	OUT	arath	Arabidopsis	12	8		OUT.arath.Col0.gnm9.ann11.AT3G26290.2	arath.Col0.gnm9.Chr3	9632769	9634478	LegSF.fam3.00003__arath.Col0.gnm9.Chr3__9	LegSF.fam3.00003__arath.Col0.gnm9.Chr3__9__	17	17	0	159		arath.Col0.gnm9.Chr3__9	21	4
LegSF.fam3.00003	GmIFS1 GmIFS2 & MtFNSII	OUT	arath	Arabidopsis	12	8		OUT.arath.Col0.gnm9.ann11.AT5G57260.1	arath.Col0.gnm9.Chr5	23198693	23200273	LegSF.fam3.00003__arath.Col0.gnm9.Chr5__23	LegSF.fam3.00003__arath.Col0.gnm9.Chr5__23__	1	1	0	159		arath.Col0.gnm9.Chr5__23	6	5
LegSF.fam3.00003	GmIFS1 GmIFS2 & MtFNSII	OUT	arath	Arabidopsis	12	8		OUT.arath.Col0.gnm9.ann11.AT2G24180.1	arath.Col0.gnm9.Chr2	10281889	10283589	LegSF.fam3.00003__arath.Col0.gnm9.Chr2__10	LegSF.fam3.00003__arath.Col0.gnm9.Chr2__10__	1	1	0	159		arath.Col0.gnm9.Chr2__10	6	5
LegSF.fam3.00003	GmIFS1 GmIFS2 & MtFNSII	OUT	vitvi	Vitis	12	8		OUT.vitvi.PN40024.gnm2.ann1.VIT_206s0004g06445.1	vitvi.PN40024.gnm2.chr6	7181271	7181751	LegSF.fam3.00003__vitvi.PN40024.gnm2.chr6__7	LegSF.fam3.00003__vitvi.PN40024.gnm2.chr6__7__	3	3	0	160		vitvi.PN40024.gnm2.chr6__7	9	6
LegSF.fam3.00003	GmIFS1 GmIFS2 & MtFNSII	OUT	vitvi	Vitis	12	8		OUT.vitvi.PN40024.gnm2.ann1.VIT_206s0004g06460.1	vitvi.PN40024.gnm2.chr6	7192215	7193925	LegSF.fam3.00003__vitvi.PN40024.gnm2.chr6__7	LegSF.fam3.00003__vitvi.PN40024.gnm2.chr6__7__	3	3	0	161		vitvi.PN40024.gnm2.chr6__7	9	6
LegSF.fam3.00003	GmIFS1 GmIFS2 & MtFNSII	OUT	vitvi	Vitis	12	8		OUT.vitvi.PN40024.gnm2.ann1.VIT_206s0004g06480.1	vitvi.PN40024.gnm2.chr6	7205212	7206911	LegSF.fam3.00003__vitvi.PN40024.gnm2.chr6__7	LegSF.fam3.00003__vitvi.PN40024.gnm2.chr6__7__	3	3	0	162		vitvi.PN40024.gnm2.chr6__7	9	6
LegSF.fam3.00003	GmIFS1 GmIFS2 & MtFNSII	PAP	glyma	Glycine	2	1	3	PAP.glyma.Wm82.gnm4.ann1.Glyma.05G042800.1	glyma.Wm82.gnm4.Gm05	3961324	3964817	LegSF.fam3.00003__glyma.Wm82.gnm4.Gm05__3	LegSF.fam3.00003__glyma.Wm82.gnm4.Gm05__3__3	1	1	0	162		glyma.Wm82.gnm4.Gm05__3	3	2
LegSF.fam3.00003	GmIFS1 GmIFS2 & MtFNSII	PAP	phavu	Phaseolus	2	1	3	PAP.phavu.G19833.gnm2.ann1.Phvul.003G206400.1	phavu.G19833.gnm2.Chr03	43213016	43215478	LegSF.fam3.00003__phavu.G19833.gnm2.Chr03__43	LegSF.fam3.00003__phavu.G19833.gnm2.Chr03__43__3	1	1	0	162		phavu.G19833.gnm2.Chr03__43	3	2
LegSF.fam3.00003	GmIFS1 GmIFS2 & MtFNSII	PAP	aesev	Aeschynomene	6	1	3	PAP.aesev.CIAT22838.gnm1.ann1.Ae04g25180.1	aesev.CIAT22838.gnm1.Ae04	25003919	25006197	LegSF.fam3.00003__aesev.CIAT22838.gnm1.Ae04__25	LegSF.fam3.00003__aesev.CIAT22838.gnm1.Ae04__25__3	1	1	0	162		aesev.CIAT22838.gnm1.Ae04__25	4	3
LegSF.fam3.00003	GmIFS1 GmIFS2 & MtFNSII	DET	singl	Sindora	8	3	3	DET.singl.CAF01.gnm1.ann1.evm_model_Chr08_586	singl.CAF01.gnm1.Chr08	8263843	8266089	LegSF.fam3.00003__singl.CAF01.gnm1.Chr08__8	LegSF.fam3.00003__singl.CAF01.gnm1.Chr08__8__3	1	1	0	162		singl.CAF01.gnm1.Chr08__8	4	3
LegSF.fam3.00003	GmIFS1 GmIFS2 & MtFNSII	ROS	quisa	Quillaja	10	5	3	ROS.quisa.S10.gnm1.ann1.Qs0216160.1	quisa.S10.gnm1.CM055617.1	3256626	3257157	LegSF.fam3.00003__quisa.S10.gnm1.CM055617.1__3	LegSF.fam3.00003__quisa.S10.gnm1.CM055617.1__3__3	4	1	3	163		quisa.S10.gnm1.CM055617.1__3	10	6
LegSF.fam3.00003	GmIFS1 GmIFS2 & MtFNSII	CER	cerca	Cercis	9	4	3	CER.cerca.ISC453364.gnm3.ann1.Cecan.2G346500.1	cerca.ISC453364.gnm3.Chr02	48179650	48183266	LegSF.fam3.00003__cerca.ISC453364.gnm3.Chr02__48	LegSF.fam3.00003__cerca.ISC453364.gnm3.Chr02__48__3	2	1	1	164		cerca.ISC453364.gnm3.Chr02__48	4	2
LegSF.fam3.00003	GmIFS1 GmIFS2 & MtFNSII	CAE	sento	Senna	7	2	3	CAE.sento.Myeongyun.gnm1.ann1.Sto03g067140	sento.Myeongyun.gnm1.Chr03	9601628	9605158	LegSF.fam3.00003__sento.Myeongyun.gnm1.Chr03__9	LegSF.fam3.00003__sento.Myeongyun.gnm1.Chr03__9__3	3	2	1	165		sento.Myeongyun.gnm1.Chr03__9	4	1
LegSF.fam3.00003	GmIFS1 GmIFS2 & MtFNSII	CAE	sento	Senna	7	2	3	CAE.sento.Myeongyun.gnm1.ann1.Sto03g067150	sento.Myeongyun.gnm1.Chr03	9611986	9613602	LegSF.fam3.00003__sento.Myeongyun.gnm1.Chr03__9	LegSF.fam3.00003__sento.Myeongyun.gnm1.Chr03__9__3	3	2	1	166		sento.Myeongyun.gnm1.Chr03__9	4	1
LegSF.fam3.00003	GmIFS1 GmIFS2 & MtFNSII	CAE	chafa	Chamaecrista	7	2	3	CAE.chafa.ISC494698.gnm1.ann1.ChfasH1.2G274000.1	chafa.ISC494698.gnm1.Chr02	69540990	69543838	LegSF.fam3.00003__chafa.ISC494698.gnm1.Chr02__69	LegSF.fam3.00003__chafa.ISC494698.gnm1.Chr02__69__3	2	1	1	167		chafa.ISC494698.gnm1.Chr02__69	4	2
LegSF.fam3.00003	GmIFS1 GmIFS2 & MtFNSII	ROS	paran	Parasponia	11	6		ROS.paran.WU01x14.gnm1.ann1.PanWU01x14_067300.1	paran.WU01x14.gnm1.scf00040	1309636	1311286	LegSF.fam3.00003__paran.WU01x14.gnm1.scf00040__1	LegSF.fam3.00003__paran.WU01x14.gnm1.scf00040__1__	5	5	0	168		paran.WU01x14.gnm1.scf00040__1	7	2
LegSF.fam3.00003	GmIFS1 GmIFS2 & MtFNSII	ROS	treor	Trema	11	6		ROS.treor.RG33x02.gnm1.ann1.TorRG33x02_188930.1	treor.RG33x02.gnm1.scf00150	50097	51752	LegSF.fam3.00003__treor.RG33x02.gnm1.scf00150__0	LegSF.fam3.00003__treor.RG33x02.gnm1.scf00150__0__	3	3	0	169		treor.RG33x02.gnm1.scf00150__0	5	2
LegSF.fam3.00003	GmIFS1 GmIFS2 & MtFNSII	ROS	prupe	Prunus	12	7		ROS.prupe.Lovell.gnm2.ann1.Prupe.5G163200.1	prupe.Lovell.gnm2.Pp05	14257646	14259363	LegSF.fam3.00003__prupe.Lovell.gnm2.Pp05__14	LegSF.fam3.00003__prupe.Lovell.gnm2.Pp05__14__	3	3	0	170		prupe.Lovell.gnm2.Pp05__14	10	7
LegSF.fam3.00003	GmIFS1 GmIFS2 & MtFNSII	ROS	prupe	Prunus	12	7		ROS.prupe.Lovell.gnm2.ann1.Prupe.5G163300.1	prupe.Lovell.gnm2.Pp05	14264319	14266023	LegSF.fam3.00003__prupe.Lovell.gnm2.Pp05__14	LegSF.fam3.00003__prupe.Lovell.gnm2.Pp05__14__	3	3	0	171		prupe.Lovell.gnm2.Pp05__14	10	7
LegSF.fam3.00003	GmIFS1 GmIFS2 & MtFNSII	ROS	quisa	Quillaja	10	5		ROS.quisa.S10.gnm1.ann1.Qs0344540.1	quisa.S10.gnm1.JARAOO010000037.1	44812	47124	LegSF.fam3.00003__quisa.S10.gnm1.JARAOO010000037.1__0	LegSF.fam3.00003__quisa.S10.gnm1.JARAOO010000037.1__0__	2	2	0	172		quisa.S10.gnm1.JARAOO010000037.1__0	2	0
LegSF.fam3.00003	GmIFS1 GmIFS2 & MtFNSII	ROS	quisa	Quillaja	10	5		ROS.quisa.S10.gnm1.ann1.Qs0346850.1	quisa.S10.gnm1.JARAOO010000102.1	16031	18343	LegSF.fam3.00003__quisa.S10.gnm1.JARAOO010000102.1__0	LegSF.fam3.00003__quisa.S10.gnm1.JARAOO010000102.1__0__	1	1	0	172		quisa.S10.gnm1.JARAOO010000102.1__0	1	0
LegSF.fam3.00003	GmIFS1 GmIFS2 & MtFNSII	ROS	quisa	Quillaja	10	5		ROS.quisa.S10.gnm1.ann1.Qs0345250.1	quisa.S10.gnm1.JARAOO010000062.1	11002	13313	LegSF.fam3.00003__quisa.S10.gnm1.JARAOO010000062.1__0	LegSF.fam3.00003__quisa.S10.gnm1.JARAOO010000062.1__0__	1	1	0	172		quisa.S10.gnm1.JARAOO010000062.1__0	1	0
LegSF.fam3.00003	GmIFS1 GmIFS2 & MtFNSII	ROS	quisa	Quillaja	10	5		ROS.quisa.S10.gnm1.ann1.Qs0341870.1	quisa.S10.gnm1.CM055616.1	17517253	17519103	LegSF.fam3.00003__quisa.S10.gnm1.CM055616.1__17	LegSF.fam3.00003__quisa.S10.gnm1.CM055616.1__17__	4	4	0	173		quisa.S10.gnm1.CM055616.1__17	5	1
LegSF.fam3.00003	GmIFS1 GmIFS2 & MtFNSII	ROS	quisa	Quillaja	10	5		ROS.quisa.S10.gnm1.ann1.Qs0346060.1	quisa.S10.gnm1.JARAOO010000084.1	27585	29554	LegSF.fam3.00003__quisa.S10.gnm1.JARAOO010000084.1__0	LegSF.fam3.00003__quisa.S10.gnm1.JARAOO010000084.1__0__	1	1	0	173		quisa.S10.gnm1.JARAOO010000084.1__0	1	0
LegSF.fam3.00003	GmIFS1 GmIFS2 & MtFNSII	ROS	quisa	Quillaja	10	5		ROS.quisa.S10.gnm1.ann1.Qs0056870.1	quisa.S10.gnm1.CM055616.1	17480916	17482249	LegSF.fam3.00003__quisa.S10.gnm1.CM055616.1__17	LegSF.fam3.00003__quisa.S10.gnm1.CM055616.1__17__	4	4	0	174		quisa.S10.gnm1.CM055616.1__17	5	1
LegSF.fam3.00003	GmIFS1 GmIFS2 & MtFNSII	ROS	quisa	Quillaja	10	5		ROS.quisa.S10.gnm1.ann1.Qs0345150.1	quisa.S10.gnm1.JARAOO010000059.1	25157	27453	LegSF.fam3.00003__quisa.S10.gnm1.JARAOO010000059.1__0	LegSF.fam3.00003__quisa.S10.gnm1.JARAOO010000059.1__0__	1	1	0	174		quisa.S10.gnm1.JARAOO010000059.1__0	1	0
LegSF.fam3.00003	GmIFS1 GmIFS2 & MtFNSII	ROS	quisa	Quillaja	10	5		ROS.quisa.S10.gnm1.ann1.Qs0341880.1	quisa.S10.gnm1.CM055616.1	17483403	17485629	LegSF.fam3.00003__quisa.S10.gnm1.CM055616.1__17	LegSF.fam3.00003__quisa.S10.gnm1.CM055616.1__17__	4	4	0	175		quisa.S10.gnm1.CM055616.1__17	5	1
LegSF.fam3.00003	GmIFS1 GmIFS2 & MtFNSII	ROS	quisa	Quillaja	10	5		ROS.quisa.S10.gnm1.ann1.Qs0344980.1	quisa.S10.gnm1.JARAOO010000054.1	19972	22269	LegSF.fam3.00003__quisa.S10.gnm1.JARAOO010000054.1__0	LegSF.fam3.00003__quisa.S10.gnm1.JARAOO010000054.1__0__	1	1	0	175		quisa.S10.gnm1.JARAOO010000054.1__0	1	0
LegSF.fam3.00003	GmIFS1 GmIFS2 & MtFNSII	ROS	quisa	Quillaja	10	5		ROS.quisa.S10.gnm1.ann1.Qs0344530.1	quisa.S10.gnm1.JARAOO010000037.1	12811	13171	LegSF.fam3.00003__quisa.S10.gnm1.JARAOO010000037.1__0	LegSF.fam3.00003__quisa.S10.gnm1.JARAOO010000037.1__0__	2	2	0	176		quisa.S10.gnm1.JARAOO010000037.1__0	2	0
LegSF.fam3.00003	GmIFS1 GmIFS2 & MtFNSII	ROS	quisa	Quillaja	10	5		ROS.quisa.S10.gnm1.ann1.Qs0056860.1	quisa.S10.gnm1.CM055616.1	17421847	17423263	LegSF.fam3.00003__quisa.S10.gnm1.CM055616.1__17	LegSF.fam3.00003__quisa.S10.gnm1.CM055616.1__17__	4	4	0	177		quisa.S10.gnm1.CM055616.1__17	5	1
LegSF.fam3.00003	GmIFS1 GmIFS2 & MtFNSII	PAP	medtr	Medicago	3	1	4	PAP.medtr.A17_HM341.gnm4.ann2.Medtr2g097840.1	medtr.A17_HM341.gnm4.chr2	41795460	41796612	LegSF.fam3.00003__medtr.A17_HM341.gnm4.chr2__41	LegSF.fam3.00003__medtr.A17_HM341.gnm4.chr2__41__4	1	1	0	177		medtr.A17_HM341.gnm4.chr2__41	6	5
LegSF.fam3.00003	GmIFS1 GmIFS2 & MtFNSII	PAP	glyma	Glycine	2	1	4	PAP.glyma.Wm82.gnm4.ann1.Glyma.10G115700.2	glyma.Wm82.gnm4.Gm10	28546350	28547443	LegSF.fam3.00003__glyma.Wm82.gnm4.Gm10__28	LegSF.fam3.00003__glyma.Wm82.gnm4.Gm10__28__4	3	3	0	178		glyma.Wm82.gnm4.Gm10__28	3	0
LegSF.fam3.00003	GmIFS1 GmIFS2 & MtFNSII	PAP	glyma	Glycine	2	1	4	PAP.glyma.Wm82.gnm4.ann1.Glyma.10G115951.1	glyma.Wm82.gnm4.Gm10	28585158	28586035	LegSF.fam3.00003__glyma.Wm82.gnm4.Gm10__28	LegSF.fam3.00003__glyma.Wm82.gnm4.Gm10__28__4	3	3	0	179		glyma.Wm82.gnm4.Gm10__28	3	0
LegSF.fam3.00003	GmIFS1 GmIFS2 & MtFNSII	PAP	glyma	Glycine	2	1	4	PAP.glyma.Wm82.gnm4.ann1.Glyma.10G115201.1	glyma.Wm82.gnm4.Gm10	28470081	28470639	LegSF.fam3.00003__glyma.Wm82.gnm4.Gm10__28	LegSF.fam3.00003__glyma.Wm82.gnm4.Gm10__28__4	3	3	0	180		glyma.Wm82.gnm4.Gm10__28	3	0
LegSF.fam3.00003	GmIFS1 GmIFS2 & MtFNSII	PAP	phavu	Phaseolus	2	1	4	PAP.phavu.G19833.gnm2.ann1.Phvul.002G025000.1	phavu.G19833.gnm2.Chr02	2639003	2641279	LegSF.fam3.00003__phavu.G19833.gnm2.Chr02__2	LegSF.fam3.00003__phavu.G19833.gnm2.Chr02__2__4	1	1	0	180		phavu.G19833.gnm2.Chr02__2	6	5
LegSF.fam3.00003	GmIFS1 GmIFS2 & MtFNSII	PAP	aesev	Aeschynomene	6	1	4	PAP.aesev.CIAT22838.gnm1.ann1.Ae05g05630.1	aesev.CIAT22838.gnm1.Ae05	3899069	3901240	LegSF.fam3.00003__aesev.CIAT22838.gnm1.Ae05__3	LegSF.fam3.00003__aesev.CIAT22838.gnm1.Ae05__3__4	2	2	0	181		aesev.CIAT22838.gnm1.Ae05__3	4	2
LegSF.fam3.00003	GmIFS1 GmIFS2 & MtFNSII	PAP	aesev	Aeschynomene	6	1	4	PAP.aesev.CIAT22838.gnm1.ann1.Ae05g05660.1	aesev.CIAT22838.gnm1.Ae05	3927814	3929752	LegSF.fam3.00003__aesev.CIAT22838.gnm1.Ae05__3	LegSF.fam3.00003__aesev.CIAT22838.gnm1.Ae05__3__4	2	2	0	182		aesev.CIAT22838.gnm1.Ae05__3	4	2
LegSF.fam3.00003	GmIFS1 GmIFS2 & MtFNSII	CER	phach	Phanera	9	4	4	CER.phach.longxuteng.gnm1.ann1.LXT22037.t1	phach.longxuteng.gnm1.Chr04	15611956	15612592	LegSF.fam3.00003__phach.longxuteng.gnm1.Chr04__15	LegSF.fam3.00003__phach.longxuteng.gnm1.Chr04__15__4	1	1	0	182		phach.longxuteng.gnm1.Chr04__15	3	2
LegSF.fam3.00003	GmIFS1 GmIFS2 & MtFNSII	CAE	chafa	Chamaecrista	7	2	4	CAE.chafa.ISC494698.gnm1.ann1.ChfasH1.1G376700.1	chafa.ISC494698.gnm1.Chr01	78074983	78075908	LegSF.fam3.00003__chafa.ISC494698.gnm1.Chr01__78	LegSF.fam3.00003__chafa.ISC494698.gnm1.Chr01__78__4	2	1	1	183		chafa.ISC494698.gnm1.Chr01__78	4	2
LegSF.fam3.00003	GmIFS1 GmIFS2 & MtFNSII	ROS	quisa	Quillaja	10	5		ROS.quisa.S10.gnm1.ann1.Qs0023290.1	quisa.S10.gnm1.CM055609.1	15057301	15058977	LegSF.fam3.00003__quisa.S10.gnm1.CM055609.1__15	LegSF.fam3.00003__quisa.S10.gnm1.CM055609.1__15__	2	2	0	184		quisa.S10.gnm1.CM055609.1__15	2	0
LegSF.fam3.00003	GmIFS1 GmIFS2 & MtFNSII	ROS	quisa	Quillaja	10	5		ROS.quisa.S10.gnm1.ann1.Qs0023300.1	quisa.S10.gnm1.CM055609.1	14966434	14968113	LegSF.fam3.00003__quisa.S10.gnm1.CM055609.1__14	LegSF.fam3.00003__quisa.S10.gnm1.CM055609.1__14__	2	2	0	185		quisa.S10.gnm1.CM055609.1__14	2	0
LegSF.fam3.00003	GmIFS1 GmIFS2 & MtFNSII	ROS	quisa	Quillaja	10	5		ROS.quisa.S10.gnm1.ann1.Qs0023280.1	quisa.S10.gnm1.CM055609.1	15073541	15075217	LegSF.fam3.00003__quisa.S10.gnm1.CM055609.1__15	LegSF.fam3.00003__quisa.S10.gnm1.CM055609.1__15__	2	2	0	186		quisa.S10.gnm1.CM055609.1__15	2	0
LegSF.fam3.00003	GmIFS1 GmIFS2 & MtFNSII	ROS	quisa	Quillaja	10	5		ROS.quisa.S10.gnm1.ann1.Qs0023310.1	quisa.S10.gnm1.CM055609.1	14882108	14883784	LegSF.fam3.00003__quisa.S10.gnm1.CM055609.1__14	LegSF.fam3.00003__quisa.S10.gnm1.CM055609.1__14__	2	2	0	187		quisa.S10.gnm1.CM055609.1__14	2	0
LegSF.fam3.00003	GmIFS1 GmIFS2 & MtFNSII	PAP	lotja	Lotus	4	1	5	PAP.lotja.MG20.gnm3.ann1.Lj0g3v0359369.1	lotja.MG20.gnm3.Lj0	189217016	189218505	LegSF.fam3.00003__lotja.MG20.gnm3.Lj0__189	LegSF.fam3.00003__lotja.MG20.gnm3.Lj0__189__5	2	2	0	188		lotja.MG20.gnm3.Lj0__189	9	7
LegSF.fam3.00003	GmIFS1 GmIFS2 & MtFNSII	PAP	lotja	Lotus	4	1	5	PAP.lotja.MG20.gnm3.ann1.Lj0g3v0359379.1	lotja.MG20.gnm3.Lj0	189217518	189218505	LegSF.fam3.00003__lotja.MG20.gnm3.Lj0__189	LegSF.fam3.00003__lotja.MG20.gnm3.Lj0__189__5	2	2	0	189		lotja.MG20.gnm3.Lj0__189	9	7
LegSF.fam3.00003	GmIFS1 GmIFS2 & MtFNSII	PAP	lotja	Lotus	4	1	5	PAP.lotja.MG20.gnm3.ann1.Lj0g3v0269429.1	lotja.MG20.gnm3.Lj0	139597620	139598832	LegSF.fam3.00003__lotja.MG20.gnm3.Lj0__139	LegSF.fam3.00003__lotja.MG20.gnm3.Lj0__139__5	1	1	0	189		lotja.MG20.gnm3.Lj0__139	5	4
LegSF.fam3.00003	GmIFS1 GmIFS2 & MtFNSII	PAP	medtr	Medicago	3	1	5	PAP.medtr.A17_HM341.gnm4.ann2.Medtr3g076530.1	medtr.A17_HM341.gnm4.chr3	34405058	34406735	LegSF.fam3.00003__medtr.A17_HM341.gnm4.chr3__34	LegSF.fam3.00003__medtr.A17_HM341.gnm4.chr3__34__5	1	1	0	189		medtr.A17_HM341.gnm4.chr3__34	3	2
LegSF.fam3.00003	GmIFS1 GmIFS2 & MtFNSII	PAP	glyma	Glycine	2	1	5	PAP.glyma.Wm82.gnm4.ann1.Glyma.04G189700.1	glyma.Wm82.gnm4.Gm04	44878746	44880089	LegSF.fam3.00003__glyma.Wm82.gnm4.Gm04__44	LegSF.fam3.00003__glyma.Wm82.gnm4.Gm04__44__5	1	1	0	189		glyma.Wm82.gnm4.Gm04__44	3	2
LegSF.fam3.00003	GmIFS1 GmIFS2 & MtFNSII	DET	singl	Sindora	8	3	5	DET.singl.CAF01.gnm1.ann1.evm_model_Chr07_2649	singl.CAF01.gnm1.Chr07	75597878	75599476	LegSF.fam3.00003__singl.CAF01.gnm1.Chr07__75	LegSF.fam3.00003__singl.CAF01.gnm1.Chr07__75__5	1	1	0	189		singl.CAF01.gnm1.Chr07__75	1	0
LegSF.fam3.00003	GmIFS1 GmIFS2 & MtFNSII	CAE	acacr	Acacia	7	2	5	CAE.acacr.Acra3RX.gnm1.ann1.g25622.t1	acacr.Acra3RX.gnm1.scaffold_8	3935766	3937877	LegSF.fam3.00003__acacr.Acra3RX.gnm1.scaffold_8__3	LegSF.fam3.00003__acacr.Acra3RX.gnm1.scaffold_8__3__5	1	1	0	189		acacr.Acra3RX.gnm1.scaffold_8__3	1	0
LegSF.fam3.00003	GmIFS1 GmIFS2 & MtFNSII	CAE	chafa	Chamaecrista	7	2	5	CAE.chafa.ISC494698.gnm1.ann1.ChfasH1.2G274200.1	chafa.ISC494698.gnm1.Chr02	69562086	69563935	LegSF.fam3.00003__chafa.ISC494698.gnm1.Chr02__69	LegSF.fam3.00003__chafa.ISC494698.gnm1.Chr02__69__5	2	1	1	190		chafa.ISC494698.gnm1.Chr02__69	4	2
LegSF.fam3.00003	GmIFS1 GmIFS2 & MtFNSII	CAE	sento	Senna	7	2	5	CAE.sento.Myeongyun.gnm1.ann1.Sto03g067170	sento.Myeongyun.gnm1.Chr03	9620456	9622109	LegSF.fam3.00003__sento.Myeongyun.gnm1.Chr03__9	LegSF.fam3.00003__sento.Myeongyun.gnm1.Chr03__9__5	3	1	2	191		sento.Myeongyun.gnm1.Chr03__9	4	1
LegSF.fam3.00003	GmIFS1 GmIFS2 & MtFNSII	CER	cerca	Cercis	9	4	5	CER.cerca.ISC453364.gnm3.ann1.Cecan.2G346300.1	cerca.ISC453364.gnm3.Chr02	48168282	48169905	LegSF.fam3.00003__cerca.ISC453364.gnm3.Chr02__48	LegSF.fam3.00003__cerca.ISC453364.gnm3.Chr02__48__5	2	1	1	192		cerca.ISC453364.gnm3.Chr02__48	4	2
LegSF.fam3.00003	GmIFS1 GmIFS2 & MtFNSII	CER	phach	Phanera	9	4	5	CER.phach.longxuteng.gnm1.ann1.LXT29519.t1	phach.longxuteng.gnm1.Chr05	1847568	1849198	LegSF.fam3.00003__phach.longxuteng.gnm1.Chr05__1	LegSF.fam3.00003__phach.longxuteng.gnm1.Chr05__1__5	1	1	0	192		phach.longxuteng.gnm1.Chr05__1	3	2
LegSF.fam3.00003	GmIFS1 GmIFS2 & MtFNSII	ROS	quisa	Quillaja	10	5		ROS.quisa.S10.gnm1.ann1.Qs0012550.1	quisa.S10.gnm1.CM055613.1	8168375	8170012	LegSF.fam3.00003__quisa.S10.gnm1.CM055613.1__8	LegSF.fam3.00003__quisa.S10.gnm1.CM055613.1__8__	1	1	0	192		quisa.S10.gnm1.CM055613.1__8	5	4
LegSF.fam3.00003	GmIFS1 GmIFS2 & MtFNSII	OUT	vitvi	Vitis	12	8		OUT.vitvi.PN40024.gnm2.ann1.VIT_217s0000g09610.1	vitvi.PN40024.gnm2.chr17	11349868	11351521	LegSF.fam3.00003__vitvi.PN40024.gnm2.chr17__11	LegSF.fam3.00003__vitvi.PN40024.gnm2.chr17__11__	3	3	0	193		vitvi.PN40024.gnm2.chr17__11	5	2
LegSF.fam3.00003	GmIFS1 GmIFS2 & MtFNSII	ROS	paran	Parasponia	11	6		ROS.paran.WU01x14.gnm1.ann1.PanWU01x14_067250.1	paran.WU01x14.gnm1.scf00040	1239347	1241653	LegSF.fam3.00003__paran.WU01x14.gnm1.scf00040__1	LegSF.fam3.00003__paran.WU01x14.gnm1.scf00040__1__	5	5	0	194		paran.WU01x14.gnm1.scf00040__1	7	2
LegSF.fam3.00003	GmIFS1 GmIFS2 & MtFNSII	ROS	treor	Trema	11	6		ROS.treor.RG33x02.gnm1.ann1.TorRG33x02_188890.1	treor.RG33x02.gnm1.scf00150	24100	26401	LegSF.fam3.00003__treor.RG33x02.gnm1.scf00150__0	LegSF.fam3.00003__treor.RG33x02.gnm1.scf00150__0__	3	3	0	195		treor.RG33x02.gnm1.scf00150__0	5	2
LegSF.fam3.00003	GmIFS1 GmIFS2 & MtFNSII	ROS	treor	Trema	11	6		ROS.treor.RG33x02.gnm1.ann1.TorRG33x02_188910.1	treor.RG33x02.gnm1.scf00150	35720	36116	LegSF.fam3.00003__treor.RG33x02.gnm1.scf00150__0	LegSF.fam3.00003__treor.RG33x02.gnm1.scf00150__0__	3	3	0	196		treor.RG33x02.gnm1.scf00150__0	5	2
LegSF.fam3.00003	GmIFS1 GmIFS2 & MtFNSII	ROS	paran	Parasponia	11	6		ROS.paran.WU01x14.gnm1.ann1.PanWU01x14_067010.1	paran.WU01x14.gnm1.scf00040	868530	870937	LegSF.fam3.00003__paran.WU01x14.gnm1.scf00040__0	LegSF.fam3.00003__paran.WU01x14.gnm1.scf00040__0__	2	2	0	197		paran.WU01x14.gnm1.scf00040__0	2	0
LegSF.fam3.00003	GmIFS1 GmIFS2 & MtFNSII	ROS	treor	Trema	11	6		ROS.treor.RG33x02.gnm1.ann1.TorRG33x02_074620.1	treor.RG33x02.gnm1.scf00036	563417	566096	LegSF.fam3.00003__treor.RG33x02.gnm1.scf00036__0	LegSF.fam3.00003__treor.RG33x02.gnm1.scf00036__0__	4	4	0	198		treor.RG33x02.gnm1.scf00036__0	5	1
LegSF.fam3.00003	GmIFS1 GmIFS2 & MtFNSII	ROS	paran	Parasponia	11	6		ROS.paran.WU01x14.gnm1.ann1.PanWU01x14_067280.1	paran.WU01x14.gnm1.scf00040	1272431	1273704	LegSF.fam3.00003__paran.WU01x14.gnm1.scf00040__1	LegSF.fam3.00003__paran.WU01x14.gnm1.scf00040__1__	5	5	0	199		paran.WU01x14.gnm1.scf00040__1	7	2
LegSF.fam3.00003	GmIFS1 GmIFS2 & MtFNSII	ROS	treor	Trema	11	6		ROS.treor.RG33x02.gnm1.ann1.TorRG33x02_339340.1	treor.RG33x02.gnm1.scf00676	105349	105742	LegSF.fam3.00003__treor.RG33x02.gnm1.scf00676__0	LegSF.fam3.00003__treor.RG33x02.gnm1.scf00676__0__	2	2	0	200		treor.RG33x02.gnm1.scf00676__0	2	0
LegSF.fam3.00003	GmIFS1 GmIFS2 & MtFNSII	ROS	paran	Parasponia	11	6		ROS.paran.WU01x14.gnm1.ann1.PanWU01x14_302970.1	paran.WU01x14.gnm1.scf00457	155029	157492	LegSF.fam3.00003__paran.WU01x14.gnm1.scf00457__0	LegSF.fam3.00003__paran.WU01x14.gnm1.scf00457__0__	1	1	0	200		paran.WU01x14.gnm1.scf00457__0	1	0
LegSF.fam3.00003	GmIFS1 GmIFS2 & MtFNSII	ROS	treor	Trema	11	6		ROS.treor.RG33x02.gnm1.ann1.TorRG33x02_127250.1	treor.RG33x02.gnm1.scf00074	278242	280724	LegSF.fam3.00003__treor.RG33x02.gnm1.scf00074__0	LegSF.fam3.00003__treor.RG33x02.gnm1.scf00074__0__	1	1	0	200		treor.RG33x02.gnm1.scf00074__0	6	5
LegSF.fam3.00003	GmIFS1 GmIFS2 & MtFNSII	ROS	prupe	Prunus	12	7		ROS.prupe.Lovell.gnm2.ann1.Prupe.1G237700.1	prupe.Lovell.gnm2.Pp01	25207694	25209608	LegSF.fam3.00003__prupe.Lovell.gnm2.Pp01__25	LegSF.fam3.00003__prupe.Lovell.gnm2.Pp01__25__	3	3	0	201		prupe.Lovell.gnm2.Pp01__25	11	8
LegSF.fam3.00003	GmIFS1 GmIFS2 & MtFNSII	OUT	vitvi	Vitis	12	8		OUT.vitvi.PN40024.gnm2.ann1.VIT_201s0010g02285.1	vitvi.PN40024.gnm2.chr1	19242155	19244752	LegSF.fam3.00003__vitvi.PN40024.gnm2.chr1__19	LegSF.fam3.00003__vitvi.PN40024.gnm2.chr1__19__	1	1	0	201		vitvi.PN40024.gnm2.chr1__19	2	1
LegSF.fam3.00003	GmIFS1 GmIFS2 & MtFNSII	CAE	chafa	Chamaecrista	7	2		CAE.chafa.ISC494698.gnm1.ann1.ChfasH1.1G376500.1	chafa.ISC494698.gnm1.Chr01	78071312	78071743	LegSF.fam3.00003__chafa.ISC494698.gnm1.Chr01__78	LegSF.fam3.00003__chafa.ISC494698.gnm1.Chr01__78__	2	1	1	202		chafa.ISC494698.gnm1.Chr01__78	4	2
LegSF.fam3.00003	GmIFS1 GmIFS2 & MtFNSII	ROS	treor	Trema	11	6		ROS.treor.RG33x02.gnm1.ann1.TorRG33x02_074780.1	treor.RG33x02.gnm1.scf00036	832145	836059	LegSF.fam3.00003__treor.RG33x02.gnm1.scf00036__0	LegSF.fam3.00003__treor.RG33x02.gnm1.scf00036__0__	4	4	0	203		treor.RG33x02.gnm1.scf00036__0	5	1
LegSF.fam3.00003	GmIFS1 GmIFS2 & MtFNSII	ROS	paran	Parasponia	11	6		ROS.paran.WU01x14.gnm1.ann1.PanWU01x14_067220.1	paran.WU01x14.gnm1.scf00040	1169215	1172465	LegSF.fam3.00003__paran.WU01x14.gnm1.scf00040__1	LegSF.fam3.00003__paran.WU01x14.gnm1.scf00040__1__	5	5	0	204		paran.WU01x14.gnm1.scf00040__1	7	2
LegSF.fam3.00003	GmIFS1 GmIFS2 & MtFNSII	ROS	prupe	Prunus	12	7		ROS.prupe.Lovell.gnm2.ann1.Prupe.5G163500.1	prupe.Lovell.gnm2.Pp05	14277636	14279339	LegSF.fam3.00003__prupe.Lovell.gnm2.Pp05__14	LegSF.fam3.00003__prupe.Lovell.gnm2.Pp05__14__	3	3	0	205		prupe.Lovell.gnm2.Pp05__14	10	7
LegSF.fam3.00003	GmIFS1 GmIFS2 & MtFNSII	ROS	prupe	Prunus	12	7		ROS.prupe.Lovell.gnm2.ann1.Prupe.7G209500.1	prupe.Lovell.gnm2.Pp07	19204869	19205945	LegSF.fam3.00003__prupe.Lovell.gnm2.Pp07__19	LegSF.fam3.00003__prupe.Lovell.gnm2.Pp07__19__	1	1	0	205		prupe.Lovell.gnm2.Pp07__19	5	4
LegSF.fam3.00003	GmIFS1 GmIFS2 & MtFNSII	ROS	quisa	Quillaja	10	5		ROS.quisa.S10.gnm1.ann1.Qs0216070.1	quisa.S10.gnm1.CM055617.1	3294640	3296299	LegSF.fam3.00003__quisa.S10.gnm1.CM055617.1__3	LegSF.fam3.00003__quisa.S10.gnm1.CM055617.1__3__	4	3	1	206		quisa.S10.gnm1.CM055617.1__3	10	6
LegSF.fam3.00003	GmIFS1 GmIFS2 & MtFNSII	ROS	quisa	Quillaja	10	5		ROS.quisa.S10.gnm1.ann1.Qs0216080.1	quisa.S10.gnm1.CM055617.1	3290217	3291095	LegSF.fam3.00003__quisa.S10.gnm1.CM055617.1__3	LegSF.fam3.00003__quisa.S10.gnm1.CM055617.1__3__	4	3	1	207		quisa.S10.gnm1.CM055617.1__3	10	6
LegSF.fam3.00003	GmIFS1 GmIFS2 & MtFNSII	OUT	vitvi	Vitis	12	8		OUT.vitvi.PN40024.gnm2.ann1.VIT_217s0000g09510.1	vitvi.PN40024.gnm2.chr17	11179543	11181499	LegSF.fam3.00003__vitvi.PN40024.gnm2.chr17__11	LegSF.fam3.00003__vitvi.PN40024.gnm2.chr17__11__	3	3	0	208		vitvi.PN40024.gnm2.chr17__11	5	2
LegSF.fam3.00003	GmIFS1 GmIFS2 & MtFNSII	OUT	vitvi	Vitis	12	8		OUT.vitvi.PN40024.gnm2.ann1.VIT_217s0000g09570.1	vitvi.PN40024.gnm2.chr17	11284887	11286858	LegSF.fam3.00003__vitvi.PN40024.gnm2.chr17__11	LegSF.fam3.00003__vitvi.PN40024.gnm2.chr17__11__	3	3	0	209		vitvi.PN40024.gnm2.chr17__11	5	2
LegSF.fam3.00003	GmIFS1 GmIFS2 & MtFNSII	ROS	quisa	Quillaja	10	5		ROS.quisa.S10.gnm1.ann1.Qs0216120.1	quisa.S10.gnm1.CM055617.1	3274850	3275459	LegSF.fam3.00003__quisa.S10.gnm1.CM055617.1__3	LegSF.fam3.00003__quisa.S10.gnm1.CM055617.1__3__	4	3	1	210		quisa.S10.gnm1.CM055617.1__3	10	6
LegSF.fam3.00003	GmIFS1 GmIFS2 & MtFNSII	ROS	prupe	Prunus	12	7		ROS.prupe.Lovell.gnm2.ann1.Prupe.4G225200.1	prupe.Lovell.gnm2.Pp04	14194010	14194573	LegSF.fam3.00003__prupe.Lovell.gnm2.Pp04__14	LegSF.fam3.00003__prupe.Lovell.gnm2.Pp04__14__	1	1	0	210		prupe.Lovell.gnm2.Pp04__14	4	3
LegSF.fam3.00003	GmIFS1 GmIFS2 & MtFNSII	ROS	prupe	Prunus	12	7		ROS.prupe.Lovell.gnm2.ann1.Prupe.I003400.1	prupe.Lovell.gnm2.scaffold_24	8383	8946	LegSF.fam3.00003__prupe.Lovell.gnm2.scaffold_24__0	LegSF.fam3.00003__prupe.Lovell.gnm2.scaffold_24__0__	1	1	0	210		prupe.Lovell.gnm2.scaffold_24__0	1	0
LegSF.fam3.00003	GmIFS1 GmIFS2 & MtFNSII	ROS	prupe	Prunus	12	7		ROS.prupe.Lovell.gnm2.ann1.Prupe.4G199100.1	prupe.Lovell.gnm2.Pp04	12262160	12264422	LegSF.fam3.00003__prupe.Lovell.gnm2.Pp04__12	LegSF.fam3.00003__prupe.Lovell.gnm2.Pp04__12__	1	1	0	210		prupe.Lovell.gnm2.Pp04__12	3	2
LegSF.fam3.00003	GmIFS1 GmIFS2 & MtFNSII	ROS	prupe	Prunus	12	7		ROS.prupe.Lovell.gnm2.ann1.Prupe.4G239100.1	prupe.Lovell.gnm2.Pp04	15705432	15707696	LegSF.fam3.00003__prupe.Lovell.gnm2.Pp04__15	LegSF.fam3.00003__prupe.Lovell.gnm2.Pp04__15__	6	6	0	211		prupe.Lovell.gnm2.Pp04__15	7	1
LegSF.fam3.00003	GmIFS1 GmIFS2 & MtFNSII	ROS	paran	Parasponia	11	6		ROS.paran.WU01x14.gnm1.ann1.PanWU01x14_067230.1	paran.WU01x14.gnm1.scf00040	1187496	1189149	LegSF.fam3.00003__paran.WU01x14.gnm1.scf00040__1	LegSF.fam3.00003__paran.WU01x14.gnm1.scf00040__1__	5	5	0	212		paran.WU01x14.gnm1.scf00040__1	7	2
LegSF.fam3.00003	GmIFS1 GmIFS2 & MtFNSII	ROS	treor	Trema	11	6		ROS.treor.RG33x02.gnm1.ann1.TorRG33x02_339330.1	treor.RG33x02.gnm1.scf00676	65653	68365	LegSF.fam3.00003__treor.RG33x02.gnm1.scf00676__0	LegSF.fam3.00003__treor.RG33x02.gnm1.scf00676__0__	2	2	0	213		treor.RG33x02.gnm1.scf00676__0	2	0
LegSF.fam3.00003	GmIFS1 GmIFS2 & MtFNSII	ROS	prupe	Prunus	12	7		ROS.prupe.Lovell.gnm2.ann1.Prupe.5G156600.1	prupe.Lovell.gnm2.Pp05	13949296	13949686	LegSF.fam3.00003__prupe.Lovell.gnm2.Pp05__13	LegSF.fam3.00003__prupe.Lovell.gnm2.Pp05__13__	1	1	0	213		prupe.Lovell.gnm2.Pp05__13	2	1
LegSF.fam3.00003	GmIFS1 GmIFS2 & MtFNSII	PAP	medtr	Medicago	3	1	6	PAP.medtr.A17_HM341.gnm4.ann2.Medtr4g104540.1	medtr.A17_HM341.gnm4.chr4	43266993	43268744	LegSF.fam3.00003__medtr.A17_HM341.gnm4.chr4__43	LegSF.fam3.00003__medtr.A17_HM341.gnm4.chr4__43__6	3	3	0	214		medtr.A17_HM341.gnm4.chr4__43	5	2
LegSF.fam3.00003	GmIFS1 GmIFS2 & MtFNSII	PAP	medtr	Medicago	3	1	6	PAP.medtr.A17_HM341.gnm4.ann2.Medtr4g104570.1	medtr.A17_HM341.gnm4.chr4	43286794	43287397	LegSF.fam3.00003__medtr.A17_HM341.gnm4.chr4__43	LegSF.fam3.00003__medtr.A17_HM341.gnm4.chr4__43__6	3	3	0	215		medtr.A17_HM341.gnm4.chr4__43	5	2
LegSF.fam3.00003	GmIFS1 GmIFS2 & MtFNSII	PAP	medtr	Medicago	3	1	6	PAP.medtr.A17_HM341.gnm4.ann2.Medtr4g104610.1	medtr.A17_HM341.gnm4.chr4	43307593	43311518	LegSF.fam3.00003__medtr.A17_HM341.gnm4.chr4__43	LegSF.fam3.00003__medtr.A17_HM341.gnm4.chr4__43__6	3	3	0	216		medtr.A17_HM341.gnm4.chr4__43	5	2
LegSF.fam3.00003	GmIFS1 GmIFS2 & MtFNSII	CAE	chafa	Chamaecrista	7	2	6	CAE.chafa.ISC494698.gnm1.ann1.ChfasH1.6G111500.1	chafa.ISC494698.gnm1.Chr06	40098628	40100567	LegSF.fam3.00003__chafa.ISC494698.gnm1.Chr06__40	LegSF.fam3.00003__chafa.ISC494698.gnm1.Chr06__40__6	3	3	0	217		chafa.ISC494698.gnm1.Chr06__40	6	3
LegSF.fam3.00003	GmIFS1 GmIFS2 & MtFNSII	CAE	chafa	Chamaecrista	7	2	6	CAE.chafa.ISC494698.gnm1.ann1.ChfasH1.6G111800.1	chafa.ISC494698.gnm1.Chr06	40132093	40134195	LegSF.fam3.00003__chafa.ISC494698.gnm1.Chr06__40	LegSF.fam3.00003__chafa.ISC494698.gnm1.Chr06__40__6	3	3	0	218		chafa.ISC494698.gnm1.Chr06__40	6	3
LegSF.fam3.00003	GmIFS1 GmIFS2 & MtFNSII	CAE	chafa	Chamaecrista	7	2	6	CAE.chafa.ISC494698.gnm1.ann1.ChfasH1.6G111600.1	chafa.ISC494698.gnm1.Chr06	40120256	40125175	LegSF.fam3.00003__chafa.ISC494698.gnm1.Chr06__40	LegSF.fam3.00003__chafa.ISC494698.gnm1.Chr06__40__6	3	3	0	219		chafa.ISC494698.gnm1.Chr06__40	6	3
LegSF.fam3.00003	GmIFS1 GmIFS2 & MtFNSII	OUT	arath	Arabidopsis	12	8		OUT.arath.Col0.gnm9.ann11.AT3G48310.1	arath.Col0.gnm9.Chr3	17888191	17889749	LegSF.fam3.00003__arath.Col0.gnm9.Chr3__17	LegSF.fam3.00003__arath.Col0.gnm9.Chr3__17__	6	6	0	220		arath.Col0.gnm9.Chr3__17	14	8
LegSF.fam3.00003	GmIFS1 GmIFS2 & MtFNSII	OUT	arath	Arabidopsis	12	8		OUT.arath.Col0.gnm9.ann11.AT3G48320.1	arath.Col0.gnm9.Chr3	17891240	17892804	LegSF.fam3.00003__arath.Col0.gnm9.Chr3__17	LegSF.fam3.00003__arath.Col0.gnm9.Chr3__17__	6	6	0	221		arath.Col0.gnm9.Chr3__17	14	8
LegSF.fam3.00003	GmIFS1 GmIFS2 & MtFNSII	OUT	arath	Arabidopsis	12	8		OUT.arath.Col0.gnm9.ann11.AT3G48290.2	arath.Col0.gnm9.Chr3	17882589	17884134	LegSF.fam3.00003__arath.Col0.gnm9.Chr3__17	LegSF.fam3.00003__arath.Col0.gnm9.Chr3__17__	6	6	0	222		arath.Col0.gnm9.Chr3__17	14	8
LegSF.fam3.00003	GmIFS1 GmIFS2 & MtFNSII	OUT	arath	Arabidopsis	12	8		OUT.arath.Col0.gnm9.ann11.AT3G48280.1	arath.Col0.gnm9.Chr3	17879593	17881164	LegSF.fam3.00003__arath.Col0.gnm9.Chr3__17	LegSF.fam3.00003__arath.Col0.gnm9.Chr3__17__	6	6	0	223		arath.Col0.gnm9.Chr3__17	14	8
LegSF.fam3.00003	GmIFS1 GmIFS2 & MtFNSII	OUT	arath	Arabidopsis	12	8		OUT.arath.Col0.gnm9.ann11.AT3G48270.1	arath.Col0.gnm9.Chr3	17876570	17878173	LegSF.fam3.00003__arath.Col0.gnm9.Chr3__17	LegSF.fam3.00003__arath.Col0.gnm9.Chr3__17__	6	6	0	224		arath.Col0.gnm9.Chr3__17	14	8
LegSF.fam3.00003	GmIFS1 GmIFS2 & MtFNSII	OUT	arath	Arabidopsis	12	8		OUT.arath.Col0.gnm9.ann11.AT3G48300.2	arath.Col0.gnm9.Chr3	17885517	17887118	LegSF.fam3.00003__arath.Col0.gnm9.Chr3__17	LegSF.fam3.00003__arath.Col0.gnm9.Chr3__17__	6	6	0	225		arath.Col0.gnm9.Chr3__17	14	8
LegSF.fam3.00003	GmIFS1 GmIFS2 & MtFNSII	OUT	arath	Arabidopsis	12	8		OUT.arath.Col0.gnm9.ann11.AT2G30750.1	arath.Col0.gnm9.Chr2	13099485	13101371	LegSF.fam3.00003__arath.Col0.gnm9.Chr2__13	LegSF.fam3.00003__arath.Col0.gnm9.Chr2__13__	2	2	0	226		arath.Col0.gnm9.Chr2__13	13	11
LegSF.fam3.00003	GmIFS1 GmIFS2 & MtFNSII	OUT	arath	Arabidopsis	12	8		OUT.arath.Col0.gnm9.ann11.AT2G30770.1	arath.Col0.gnm9.Chr2	13109908	13111988	LegSF.fam3.00003__arath.Col0.gnm9.Chr2__13	LegSF.fam3.00003__arath.Col0.gnm9.Chr2__13__	2	2	0	227		arath.Col0.gnm9.Chr2__13	13	11
LegSF.fam3.00003	GmIFS1 GmIFS2 & MtFNSII	OUT	arath	Arabidopsis	12	8		OUT.arath.Col0.gnm9.ann11.AT1G11610.2	arath.Col0.gnm9.Chr1	3906982	3909291	LegSF.fam3.00003__arath.Col0.gnm9.Chr1__3	LegSF.fam3.00003__arath.Col0.gnm9.Chr1__3__	1	1	0	227		arath.Col0.gnm9.Chr1__3	9	8
LegSF.fam3.00003	GmIFS1 GmIFS2 & MtFNSII	OUT	arath	Arabidopsis	12	8		OUT.arath.Col0.gnm9.ann11.AT5G42590.1	arath.Col0.gnm9.Chr5	17031216	17033640	LegSF.fam3.00003__arath.Col0.gnm9.Chr5__17	LegSF.fam3.00003__arath.Col0.gnm9.Chr5__17__	3	3	0	228		arath.Col0.gnm9.Chr5__17	10	7
LegSF.fam3.00003	GmIFS1 GmIFS2 & MtFNSII	OUT	arath	Arabidopsis	12	8		OUT.arath.Col0.gnm9.ann11.AT4G20240.1	arath.Col0.gnm9.Chr4	10931744	10934212	LegSF.fam3.00003__arath.Col0.gnm9.Chr4__10	LegSF.fam3.00003__arath.Col0.gnm9.Chr4__10__	1	1	0	228		arath.Col0.gnm9.Chr4__10	19	18
LegSF.fam3.00003	GmIFS1 GmIFS2 & MtFNSII	ROS	paran	Parasponia	11	6		ROS.paran.WU01x14.gnm1.ann1.PanWU01x14_185530.1	paran.WU01x14.gnm1.scf00179	117572	120021	LegSF.fam3.00003__paran.WU01x14.gnm1.scf00179__0	LegSF.fam3.00003__paran.WU01x14.gnm1.scf00179__0__	2	2	0	229		paran.WU01x14.gnm1.scf00179__0	2	0
LegSF.fam3.00003	GmIFS1 GmIFS2 & MtFNSII	ROS	treor	Trema	11	6		ROS.treor.RG33x02.gnm1.ann1.TorRG33x02_305590.1	treor.RG33x02.gnm1.scf00445	142737	143962	LegSF.fam3.00003__treor.RG33x02.gnm1.scf00445__0	LegSF.fam3.00003__treor.RG33x02.gnm1.scf00445__0__	1	1	0	229		treor.RG33x02.gnm1.scf00445__0	1	0
LegSF.fam3.00003	GmIFS1 GmIFS2 & MtFNSII	ROS	paran	Parasponia	11	6		ROS.paran.WU01x14.gnm1.ann1.PanWU01x14_163330.1	paran.WU01x14.gnm1.scf00145	138292	138904	LegSF.fam3.00003__paran.WU01x14.gnm1.scf00145__0	LegSF.fam3.00003__paran.WU01x14.gnm1.scf00145__0__	1	1	0	229		paran.WU01x14.gnm1.scf00145__0	3	2
LegSF.fam3.00003	GmIFS1 GmIFS2 & MtFNSII	ROS	treor	Trema	11	6		ROS.treor.RG33x02.gnm1.ann1.TorRG33x02_045000.1	treor.RG33x02.gnm1.scf00017	1100692	1101304	LegSF.fam3.00003__treor.RG33x02.gnm1.scf00017__1	LegSF.fam3.00003__treor.RG33x02.gnm1.scf00017__1__	1	1	0	229		treor.RG33x02.gnm1.scf00017__1	3	2
LegSF.fam3.00003	GmIFS1 GmIFS2 & MtFNSII	ROS	paran	Parasponia	11	6		ROS.paran.WU01x14.gnm1.ann1.PanWU01x14_067100.1	paran.WU01x14.gnm1.scf00040	950760	952265	LegSF.fam3.00003__paran.WU01x14.gnm1.scf00040__0	LegSF.fam3.00003__paran.WU01x14.gnm1.scf00040__0__	2	2	0	230		paran.WU01x14.gnm1.scf00040__0	2	0
LegSF.fam3.00003	GmIFS1 GmIFS2 & MtFNSII	ROS	treor	Trema	11	6		ROS.treor.RG33x02.gnm1.ann1.TorRG33x02_074680.1	treor.RG33x02.gnm1.scf00036	690532	692181	LegSF.fam3.00003__treor.RG33x02.gnm1.scf00036__0	LegSF.fam3.00003__treor.RG33x02.gnm1.scf00036__0__	4	4	0	231		treor.RG33x02.gnm1.scf00036__0	5	1
LegSF.fam3.00003	GmIFS1 GmIFS2 & MtFNSII	ROS	treor	Trema	11	6		ROS.treor.RG33x02.gnm1.ann1.TorRG33x02_074690.1	treor.RG33x02.gnm1.scf00036	693814	695446	LegSF.fam3.00003__treor.RG33x02.gnm1.scf00036__0	LegSF.fam3.00003__treor.RG33x02.gnm1.scf00036__0__	4	4	0	232		treor.RG33x02.gnm1.scf00036__0	5	1
LegSF.fam3.00003	GmIFS1 GmIFS2 & MtFNSII	ROS	paran	Parasponia	11	6		ROS.paran.WU01x14.gnm1.ann1.PanWU01x14_185520.1	paran.WU01x14.gnm1.scf00179	117074	117467	LegSF.fam3.00003__paran.WU01x14.gnm1.scf00179__0	LegSF.fam3.00003__paran.WU01x14.gnm1.scf00179__0__	2	2	0	233		paran.WU01x14.gnm1.scf00179__0	2	0
LegSF.fam3.00003	GmIFS1 GmIFS2 & MtFNSII	ROS	prupe	Prunus	12	7		ROS.prupe.Lovell.gnm2.ann1.Prupe.2G006500.1	prupe.Lovell.gnm2.Pp02	644204	645983	LegSF.fam3.00003__prupe.Lovell.gnm2.Pp02__0	LegSF.fam3.00003__prupe.Lovell.gnm2.Pp02__0__	3	3	0	234		prupe.Lovell.gnm2.Pp02__0	4	1
LegSF.fam3.00003	GmIFS1 GmIFS2 & MtFNSII	ROS	prupe	Prunus	12	7		ROS.prupe.Lovell.gnm2.ann1.Prupe.4G235800.1	prupe.Lovell.gnm2.Pp04	15272227	15274016	LegSF.fam3.00003__prupe.Lovell.gnm2.Pp04__15	LegSF.fam3.00003__prupe.Lovell.gnm2.Pp04__15__	6	6	0	235		prupe.Lovell.gnm2.Pp04__15	7	1
LegSF.fam3.00003	GmIFS1 GmIFS2 & MtFNSII	ROS	prupe	Prunus	12	7		ROS.prupe.Lovell.gnm2.ann1.Prupe.4G235500.1	prupe.Lovell.gnm2.Pp04	15245118	15246656	LegSF.fam3.00003__prupe.Lovell.gnm2.Pp04__15	LegSF.fam3.00003__prupe.Lovell.gnm2.Pp04__15__	6	6	0	236		prupe.Lovell.gnm2.Pp04__15	7	1
LegSF.fam3.00003	GmIFS1 GmIFS2 & MtFNSII	ROS	prupe	Prunus	12	7		ROS.prupe.Lovell.gnm2.ann1.Prupe.4G235600.1	prupe.Lovell.gnm2.Pp04	15249200	15252811	LegSF.fam3.00003__prupe.Lovell.gnm2.Pp04__15	LegSF.fam3.00003__prupe.Lovell.gnm2.Pp04__15__	6	6	0	237		prupe.Lovell.gnm2.Pp04__15	7	1
LegSF.fam3.00003	GmIFS1 GmIFS2 & MtFNSII	ROS	prupe	Prunus	12	7		ROS.prupe.Lovell.gnm2.ann1.Prupe.4G235700.1	prupe.Lovell.gnm2.Pp04	15263595	15265324	LegSF.fam3.00003__prupe.Lovell.gnm2.Pp04__15	LegSF.fam3.00003__prupe.Lovell.gnm2.Pp04__15__	6	6	0	238		prupe.Lovell.gnm2.Pp04__15	7	1
LegSF.fam3.00003	GmIFS1 GmIFS2 & MtFNSII	ROS	prupe	Prunus	12	7		ROS.prupe.Lovell.gnm2.ann1.Prupe.4G235900.1	prupe.Lovell.gnm2.Pp04	15290631	15292331	LegSF.fam3.00003__prupe.Lovell.gnm2.Pp04__15	LegSF.fam3.00003__prupe.Lovell.gnm2.Pp04__15__	6	6	0	239		prupe.Lovell.gnm2.Pp04__15	7	1
LegSF.fam3.00003	GmIFS1 GmIFS2 & MtFNSII	ROS	prupe	Prunus	12	7		ROS.prupe.Lovell.gnm2.ann1.Prupe.6G176500.1	prupe.Lovell.gnm2.Pp06	18108935	18110603	LegSF.fam3.00003__prupe.Lovell.gnm2.Pp06__18	LegSF.fam3.00003__prupe.Lovell.gnm2.Pp06__18__	1	1	0	239		prupe.Lovell.gnm2.Pp06__18	2	1
LegSF.fam3.00003	GmIFS1 GmIFS2 & MtFNSII	ROS	paran	Parasponia	11	6		ROS.paran.WU01x14.gnm1.ann1.PanWU01x14_351470.1	paran.WU01x14.gnm1.scf00717	24856	26803	LegSF.fam3.00003__paran.WU01x14.gnm1.scf00717__0	LegSF.fam3.00003__paran.WU01x14.gnm1.scf00717__0__	1	1	0	239		paran.WU01x14.gnm1.scf00717__0	1	0
LegSF.fam3.00003	GmIFS1 GmIFS2 & MtFNSII	ROS	treor	Trema	11	6		ROS.treor.RG33x02.gnm1.ann1.TorRG33x02_348600.1	treor.RG33x02.gnm1.scf00813	25359	27302	LegSF.fam3.00003__treor.RG33x02.gnm1.scf00813__0	LegSF.fam3.00003__treor.RG33x02.gnm1.scf00813__0__	1	1	0	239		treor.RG33x02.gnm1.scf00813__0	1	0
LegSF.fam3.00003	GmIFS1 GmIFS2 & MtFNSII	OUT	vitvi	Vitis	12	8		OUT.vitvi.PN40024.gnm2.ann1.VIT_207s0031g01370.1	vitvi.PN40024.gnm2.chr7	17453657	17454863	LegSF.fam3.00003__vitvi.PN40024.gnm2.chr7__17	LegSF.fam3.00003__vitvi.PN40024.gnm2.chr7__17__	3	3	0	240		vitvi.PN40024.gnm2.chr7__17	7	4
LegSF.fam3.00003	GmIFS1 GmIFS2 & MtFNSII	OUT	vitvi	Vitis	12	8		OUT.vitvi.PN40024.gnm2.ann1.VIT_207s0031g01380.1	vitvi.PN40024.gnm2.chr7	17459946	17461502	LegSF.fam3.00003__vitvi.PN40024.gnm2.chr7__17	LegSF.fam3.00003__vitvi.PN40024.gnm2.chr7__17__	3	3	0	241		vitvi.PN40024.gnm2.chr7__17	7	4
LegSF.fam3.00003	GmIFS1 GmIFS2 & MtFNSII	OUT	vitvi	Vitis	12	8		OUT.vitvi.PN40024.gnm2.ann1.VIT_207s0031g01390.1	vitvi.PN40024.gnm2.chr7	17462924	17464565	LegSF.fam3.00003__vitvi.PN40024.gnm2.chr7__17	LegSF.fam3.00003__vitvi.PN40024.gnm2.chr7__17__	3	3	0	242		vitvi.PN40024.gnm2.chr7__17	7	4
LegSF.fam3.00003	GmIFS1 GmIFS2 & MtFNSII	ROS	quisa	Quillaja	10	5		ROS.quisa.S10.gnm1.ann1.Qs0220010.1	quisa.S10.gnm1.CM055617.1	1163575	1165210	LegSF.fam3.00003__quisa.S10.gnm1.CM055617.1__1	LegSF.fam3.00003__quisa.S10.gnm1.CM055617.1__1__	5	5	0	243		quisa.S10.gnm1.CM055617.1__1	13	8
LegSF.fam3.00003	GmIFS1 GmIFS2 & MtFNSII	CER	cerca	Cercis	9	4	7	CER.cerca.ISC453364.gnm3.ann1.Cecan.2G015100.1	cerca.ISC453364.gnm3.Chr02	1142722	1144298	LegSF.fam3.00003__cerca.ISC453364.gnm3.Chr02__1	LegSF.fam3.00003__cerca.ISC453364.gnm3.Chr02__1__7	2	2	0	244		cerca.ISC453364.gnm3.Chr02__1	7	5
LegSF.fam3.00003	GmIFS1 GmIFS2 & MtFNSII	CER	cerca	Cercis	9	4	7	CER.cerca.ISC453364.gnm3.ann1.Cecan.2G015200.1	cerca.ISC453364.gnm3.Chr02	1147156	1148732	LegSF.fam3.00003__cerca.ISC453364.gnm3.Chr02__1	LegSF.fam3.00003__cerca.ISC453364.gnm3.Chr02__1__7	2	2	0	245		cerca.ISC453364.gnm3.Chr02__1	7	5
LegSF.fam3.00003	GmIFS1 GmIFS2 & MtFNSII	CER	phach	Phanera	9	4	7	CER.phach.longxuteng.gnm1.ann1.LXT08726.t1	phach.longxuteng.gnm1.Chr02	1041554	1043687	LegSF.fam3.00003__phach.longxuteng.gnm1.Chr02__1	LegSF.fam3.00003__phach.longxuteng.gnm1.Chr02__1__7	1	1	0	245		phach.longxuteng.gnm1.Chr02__1	3	2
LegSF.fam3.00003	GmIFS1 GmIFS2 & MtFNSII	CAE	sento	Senna	7	2	7	CAE.sento.Myeongyun.gnm1.ann1.Sto04g090930	sento.Myeongyun.gnm1.Chr04	2899784	2901861	LegSF.fam3.00003__sento.Myeongyun.gnm1.Chr04__2	LegSF.fam3.00003__sento.Myeongyun.gnm1.Chr04__2__7	1	1	0	245		sento.Myeongyun.gnm1.Chr04__2	5	4
LegSF.fam3.00003	GmIFS1 GmIFS2 & MtFNSII	PAP	glyma	Glycine	2	1	7	PAP.glyma.Wm82.gnm4.ann1.Glyma.08G140400.2	glyma.Wm82.gnm4.Gm08	10826720	10828501	LegSF.fam3.00003__glyma.Wm82.gnm4.Gm08__10	LegSF.fam3.00003__glyma.Wm82.gnm4.Gm08__10__7	3	3	0	246		glyma.Wm82.gnm4.Gm08__10	8	5
LegSF.fam3.00003	GmIFS1 GmIFS2 & MtFNSII	PAP	phavu	Phaseolus	2	1	7	PAP.phavu.G19833.gnm2.ann1.Phvul.002G263700.1	phavu.G19833.gnm2.Chr02	43533205	43534861	LegSF.fam3.00003__phavu.G19833.gnm2.Chr02__43	LegSF.fam3.00003__phavu.G19833.gnm2.Chr02__43__7	3	3	0	247		phavu.G19833.gnm2.Chr02__43	6	3
LegSF.fam3.00003	GmIFS1 GmIFS2 & MtFNSII	PAP	glyma	Glycine	2	1	7	PAP.glyma.Wm82.gnm4.ann1.Glyma.05G182800.2	glyma.Wm82.gnm4.Gm05	37059315	37061020	LegSF.fam3.00003__glyma.Wm82.gnm4.Gm05__37	LegSF.fam3.00003__glyma.Wm82.gnm4.Gm05__37__7	1	1	0	247		glyma.Wm82.gnm4.Gm05__37	3	2
LegSF.fam3.00003	GmIFS1 GmIFS2 & MtFNSII	PAP	phavu	Phaseolus	2	1	7	PAP.phavu.G19833.gnm2.ann1.Phvul.002G263800.2	phavu.G19833.gnm2.Chr02	43538862	43540173	LegSF.fam3.00003__phavu.G19833.gnm2.Chr02__43	LegSF.fam3.00003__phavu.G19833.gnm2.Chr02__43__7	3	3	0	248		phavu.G19833.gnm2.Chr02__43	6	3
LegSF.fam3.00003	GmIFS1 GmIFS2 & MtFNSII	PAP	glyma	Glycine	2	1	7	PAP.glyma.Wm82.gnm4.ann1.Glyma.08G140500.1	glyma.Wm82.gnm4.Gm08	10832015	10834031	LegSF.fam3.00003__glyma.Wm82.gnm4.Gm08__10	LegSF.fam3.00003__glyma.Wm82.gnm4.Gm08__10__7	3	3	0	249		glyma.Wm82.gnm4.Gm08__10	8	5
LegSF.fam3.00003	GmIFS1 GmIFS2 & MtFNSII	PAP	phavu	Phaseolus	2	1	7	PAP.phavu.G19833.gnm2.ann1.Phvul.002G263900.1	phavu.G19833.gnm2.Chr02	43543397	43545250	LegSF.fam3.00003__phavu.G19833.gnm2.Chr02__43	LegSF.fam3.00003__phavu.G19833.gnm2.Chr02__43__7	3	3	0	250		phavu.G19833.gnm2.Chr02__43	6	3
LegSF.fam3.00003	GmIFS1 GmIFS2 & MtFNSII	PAP	glyma	Glycine	2	1	7	PAP.glyma.Wm82.gnm4.ann1.Glyma.08G140600.1	glyma.Wm82.gnm4.Gm08	10836151	10837807	LegSF.fam3.00003__glyma.Wm82.gnm4.Gm08__10	LegSF.fam3.00003__glyma.Wm82.gnm4.Gm08__10__7	3	3	0	251		glyma.Wm82.gnm4.Gm08__10	8	5
LegSF.fam3.00003	GmIFS1 GmIFS2 & MtFNSII	PAP	lotja	Lotus	4	1	7	PAP.lotja.MG20.gnm3.ann1.Lj4g3v2800440.1	lotja.MG20.gnm3.Lj4	37465947	37466838	LegSF.fam3.00003__lotja.MG20.gnm3.Lj4__37	LegSF.fam3.00003__lotja.MG20.gnm3.Lj4__37__7	2	2	0	252		lotja.MG20.gnm3.Lj4__37	6	4
LegSF.fam3.00003	GmIFS1 GmIFS2 & MtFNSII	PAP	lotja	Lotus	4	1	7	PAP.lotja.MG20.gnm3.ann1.Lj4g3v2800450.1	lotja.MG20.gnm3.Lj4	37464982	37466838	LegSF.fam3.00003__lotja.MG20.gnm3.Lj4__37	LegSF.fam3.00003__lotja.MG20.gnm3.Lj4__37__7	2	2	0	253		lotja.MG20.gnm3.Lj4__37	6	4
LegSF.fam3.00003	GmIFS1 GmIFS2 & MtFNSII	PAP	aesev	Aeschynomene	6	1	7	PAP.aesev.CIAT22838.gnm1.ann1.Ae03g28370.1	aesev.CIAT22838.gnm1.Ae03	27948115	27949716	LegSF.fam3.00003__aesev.CIAT22838.gnm1.Ae03__27	LegSF.fam3.00003__aesev.CIAT22838.gnm1.Ae03__27__7	1	1	0	253		aesev.CIAT22838.gnm1.Ae03__27	5	4
LegSF.fam3.00003	GmIFS1 GmIFS2 & MtFNSII	PAP	medtr	Medicago	3	1	7	PAP.medtr.A17_HM341.gnm4.ann2.Medtr0451s0010.1	medtr.A17_HM341.gnm4.scaffold0451	6730	8596	LegSF.fam3.00003__medtr.A17_HM341.gnm4.scaffold0451__0	LegSF.fam3.00003__medtr.A17_HM341.gnm4.scaffold0451__0__7	1	1	0	253		medtr.A17_HM341.gnm4.scaffold0451__0	1	0
LegSF.fam3.00003	GmIFS1 GmIFS2 & MtFNSII	PAP	medtr	Medicago	3	1	7	PAP.medtr.A17_HM341.gnm4.ann2.Medtr2g065360.1	medtr.A17_HM341.gnm4.chr2	27411722	27413705	LegSF.fam3.00003__medtr.A17_HM341.gnm4.chr2__27	LegSF.fam3.00003__medtr.A17_HM341.gnm4.chr2__27__7	1	1	0	253		medtr.A17_HM341.gnm4.chr2__27	2	1
LegSF.fam3.00003	GmIFS1 GmIFS2 & MtFNSII	PAP	medtr	Medicago	3	1	7	PAP.medtr.A17_HM341.gnm4.ann2.Medtr0638s0020.1	medtr.A17_HM341.gnm4.scaffold0638	4521	7150	LegSF.fam3.00003__medtr.A17_HM341.gnm4.scaffold0638__0	LegSF.fam3.00003__medtr.A17_HM341.gnm4.scaffold0638__0__7	1	1	0	253		medtr.A17_HM341.gnm4.scaffold0638__0	1	0
LegSF.fam3.00003	GmIFS1 GmIFS2 & MtFNSII	PAP	medtr	Medicago	3	1	7	PAP.medtr.A17_HM341.gnm4.ann2.Medtr8g091680.1	medtr.A17_HM341.gnm4.chr8	38257868	38260373	LegSF.fam3.00003__medtr.A17_HM341.gnm4.chr8__38	LegSF.fam3.00003__medtr.A17_HM341.gnm4.chr8__38__7	3	2	1	254		medtr.A17_HM341.gnm4.chr8__38	6	3
LegSF.fam3.00003	GmIFS1 GmIFS2 & MtFNSII	PAP	medtr	Medicago	3	1	7	PAP.medtr.A17_HM341.gnm4.ann2.Medtr8g091690.1	medtr.A17_HM341.gnm4.chr8	38261625	38263335	LegSF.fam3.00003__medtr.A17_HM341.gnm4.chr8__38	LegSF.fam3.00003__medtr.A17_HM341.gnm4.chr8__38__7	3	2	1	255		medtr.A17_HM341.gnm4.chr8__38	6	3
LegSF.fam3.00003	GmIFS1 GmIFS2 & MtFNSII	CAE	chafa	Chamaecrista	7	2	7	CAE.chafa.ISC494698.gnm1.ann1.ChfasH1.2G215800.1	chafa.ISC494698.gnm1.Chr02	62692869	62695341	LegSF.fam3.00003__chafa.ISC494698.gnm1.Chr02__62	LegSF.fam3.00003__chafa.ISC494698.gnm1.Chr02__62__7	2	2	0	256		chafa.ISC494698.gnm1.Chr02__62	4	2
LegSF.fam3.00003	GmIFS1 GmIFS2 & MtFNSII	CAE	chafa	Chamaecrista	7	2	7	CAE.chafa.ISC494698.gnm1.ann1.ChfasH1.2G215900.1	chafa.ISC494698.gnm1.Chr02	62698452	62701473	LegSF.fam3.00003__chafa.ISC494698.gnm1.Chr02__62	LegSF.fam3.00003__chafa.ISC494698.gnm1.Chr02__62__7	2	2	0	257		chafa.ISC494698.gnm1.Chr02__62	4	2
LegSF.fam3.00003	GmIFS1 GmIFS2 & MtFNSII	PAP	aesev	Aeschynomene	6	1	7	PAP.aesev.CIAT22838.gnm1.ann1.Ae10g12490.1	aesev.CIAT22838.gnm1.Ae10	16114871	16117240	LegSF.fam3.00003__aesev.CIAT22838.gnm1.Ae10__16	LegSF.fam3.00003__aesev.CIAT22838.gnm1.Ae10__16__7	4	4	0	258		aesev.CIAT22838.gnm1.Ae10__16	9	5
LegSF.fam3.00003	GmIFS1 GmIFS2 & MtFNSII	PAP	aesev	Aeschynomene	6	1	7	PAP.aesev.CIAT22838.gnm1.ann1.Ae10g12510.1	aesev.CIAT22838.gnm1.Ae10	16142192	16145849	LegSF.fam3.00003__aesev.CIAT22838.gnm1.Ae10__16	LegSF.fam3.00003__aesev.CIAT22838.gnm1.Ae10__16__7	4	4	0	259		aesev.CIAT22838.gnm1.Ae10__16	9	5
LegSF.fam3.00003	GmIFS1 GmIFS2 & MtFNSII	PAP	aesev	Aeschynomene	6	1	7	PAP.aesev.CIAT22838.gnm1.ann1.Ae10g12520.1	aesev.CIAT22838.gnm1.Ae10	16158699	16161143	LegSF.fam3.00003__aesev.CIAT22838.gnm1.Ae10__16	LegSF.fam3.00003__aesev.CIAT22838.gnm1.Ae10__16__7	4	4	0	260		aesev.CIAT22838.gnm1.Ae10__16	9	5
LegSF.fam3.00003	GmIFS1 GmIFS2 & MtFNSII	PAP	medtr	Medicago	3	1	7	PAP.medtr.A17_HM341.gnm4.ann2.Medtr1g090987.1	medtr.A17_HM341.gnm4.chr1	41108017	41108551	LegSF.fam3.00003__medtr.A17_HM341.gnm4.chr1__41	LegSF.fam3.00003__medtr.A17_HM341.gnm4.chr1__41__7	1	1	0	260		medtr.A17_HM341.gnm4.chr1__41	3	2
LegSF.fam3.00003	GmIFS1 GmIFS2 & MtFNSII	PAP	lotja	Lotus	4	1	7	PAP.lotja.MG20.gnm3.ann1.Lj0g3v0207649.1	lotja.MG20.gnm3.Lj0	103827736	103828800	LegSF.fam3.00003__lotja.MG20.gnm3.Lj0__103	LegSF.fam3.00003__lotja.MG20.gnm3.Lj0__103__7	1	1	0	260		lotja.MG20.gnm3.Lj0__103	3	2
LegSF.fam3.00003	GmIFS1 GmIFS2 & MtFNSII	PAP	aesev	Aeschynomene	6	1	7	PAP.aesev.CIAT22838.gnm1.ann1.Ae10g12480.1	aesev.CIAT22838.gnm1.Ae10	16110003	16113253	LegSF.fam3.00003__aesev.CIAT22838.gnm1.Ae10__16	LegSF.fam3.00003__aesev.CIAT22838.gnm1.Ae10__16__7	4	4	0	261		aesev.CIAT22838.gnm1.Ae10__16	9	5
LegSF.fam3.00003	GmIFS1 GmIFS2 & MtFNSII	PAP	medtr	Medicago	3	1	7	PAP.medtr.A17_HM341.gnm4.ann2.Medtr2g073440.1	medtr.A17_HM341.gnm4.chr2	31135126	31137701	LegSF.fam3.00003__medtr.A17_HM341.gnm4.chr2__31	LegSF.fam3.00003__medtr.A17_HM341.gnm4.chr2__31__7	2	2	0	262		medtr.A17_HM341.gnm4.chr2__31	10	8
LegSF.fam3.00003	GmIFS1 GmIFS2 & MtFNSII	PAP	medtr	Medicago	3	1	7	PAP.medtr.A17_HM341.gnm4.ann2.Medtr2g073480.1	medtr.A17_HM341.gnm4.chr2	31151538	31153912	LegSF.fam3.00003__medtr.A17_HM341.gnm4.chr2__31	LegSF.fam3.00003__medtr.A17_HM341.gnm4.chr2__31__7	2	2	0	263		medtr.A17_HM341.gnm4.chr2__31	10	8
LegSF.fam3.00003	GmIFS1 GmIFS2 & MtFNSII	PAP	medtr	Medicago	3	1	7	PAP.medtr.A17_HM341.gnm4.ann2.Medtr8g046210.1	medtr.A17_HM341.gnm4.chr8	18091907	18094241	LegSF.fam3.00003__medtr.A17_HM341.gnm4.chr8__18	LegSF.fam3.00003__medtr.A17_HM341.gnm4.chr8__18__7	2	2	0	264		medtr.A17_HM341.gnm4.chr8__18	3	1
LegSF.fam3.00003	GmIFS1 GmIFS2 & MtFNSII	PAP	medtr	Medicago	3	1	7	PAP.medtr.A17_HM341.gnm4.ann2.Medtr8g046240.1	medtr.A17_HM341.gnm4.chr8	18102051	18104249	LegSF.fam3.00003__medtr.A17_HM341.gnm4.chr8__18	LegSF.fam3.00003__medtr.A17_HM341.gnm4.chr8__18__7	2	2	0	265		medtr.A17_HM341.gnm4.chr8__18	3	1
LegSF.fam3.00003	GmIFS1 GmIFS2 & MtFNSII	PAP	aesev	Aeschynomene	6	1	7	PAP.aesev.CIAT22838.gnm1.ann1.Ae01g08280.1	aesev.CIAT22838.gnm1.Ae01	8097049	8099230	LegSF.fam3.00003__aesev.CIAT22838.gnm1.Ae01__8	LegSF.fam3.00003__aesev.CIAT22838.gnm1.Ae01__8__7	1	1	0	265		aesev.CIAT22838.gnm1.Ae01__8	3	2
LegSF.fam3.00003	GmIFS1 GmIFS2 & MtFNSII	PAP	lotja	Lotus	4	1	7	PAP.lotja.MG20.gnm3.ann1.Lj0g3v0344849.1	lotja.MG20.gnm3.Lj0	180965866	180966830	LegSF.fam3.00003__lotja.MG20.gnm3.Lj0__180	LegSF.fam3.00003__lotja.MG20.gnm3.Lj0__180__7	1	1	0	265		lotja.MG20.gnm3.Lj0__180	2	1
LegSF.fam3.00003	GmIFS1 GmIFS2 & MtFNSII	PAP	medtr	Medicago	3	1	7	PAP.medtr.A17_HM341.gnm4.ann2.Medtr0608s0010.1	medtr.A17_HM341.gnm4.scaffold0608	2002	3276	LegSF.fam3.00003__medtr.A17_HM341.gnm4.scaffold0608__0	LegSF.fam3.00003__medtr.A17_HM341.gnm4.scaffold0608__0__7	1	1	0	265		medtr.A17_HM341.gnm4.scaffold0608__0	1	0
LegSF.fam3.00003	GmIFS1 GmIFS2 & MtFNSII	PAP	medtr	Medicago	3	1	7	PAP.medtr.A17_HM341.gnm4.ann2.Medtr1g031710.1	medtr.A17_HM341.gnm4.chr1	11111851	11113254	LegSF.fam3.00003__medtr.A17_HM341.gnm4.chr1__11	LegSF.fam3.00003__medtr.A17_HM341.gnm4.chr1__11__7	2	2	0	266		medtr.A17_HM341.gnm4.chr1__11	4	2
LegSF.fam3.00003	GmIFS1 GmIFS2 & MtFNSII	PAP	medtr	Medicago	3	1	7	PAP.medtr.A17_HM341.gnm4.ann2.Medtr1g031700.1	medtr.A17_HM341.gnm4.chr1	11106225	11107837	LegSF.fam3.00003__medtr.A17_HM341.gnm4.chr1__11	LegSF.fam3.00003__medtr.A17_HM341.gnm4.chr1__11__7	2	2	0	267		medtr.A17_HM341.gnm4.chr1__11	4	2
LegSF.fam3.00003	GmIFS1 GmIFS2 & MtFNSII	PAP	medtr	Medicago	3	1	7	PAP.medtr.A17_HM341.gnm4.ann2.Medtr1g103670.1	medtr.A17_HM341.gnm4.chr1	46926220	46927846	LegSF.fam3.00003__medtr.A17_HM341.gnm4.chr1__46	LegSF.fam3.00003__medtr.A17_HM341.gnm4.chr1__46__7	2	2	0	268		medtr.A17_HM341.gnm4.chr1__46	5	3
LegSF.fam3.00003	GmIFS1 GmIFS2 & MtFNSII	PAP	medtr	Medicago	3	1	7	PAP.medtr.A17_HM341.gnm4.ann2.Medtr1g103680.1	medtr.A17_HM341.gnm4.chr1	46933082	46934716	LegSF.fam3.00003__medtr.A17_HM341.gnm4.chr1__46	LegSF.fam3.00003__medtr.A17_HM341.gnm4.chr1__46__7	2	2	0	269		medtr.A17_HM341.gnm4.chr1__46	5	3
LegSF.fam3.00003	GmIFS1 GmIFS2 & MtFNSII	PAP	glyma	Glycine	2	1	7	PAP.glyma.Wm82.gnm4.ann1.Glyma.20G147900.1	glyma.Wm82.gnm4.Gm20	38613540	38615149	LegSF.fam3.00003__glyma.Wm82.gnm4.Gm20__38	LegSF.fam3.00003__glyma.Wm82.gnm4.Gm20__38__7	2	2	0	270		glyma.Wm82.gnm4.Gm20__38	4	2
LegSF.fam3.00003	GmIFS1 GmIFS2 & MtFNSII	PAP	glyma	Glycine	2	1	7	PAP.glyma.Wm82.gnm4.ann1.Glyma.20G148000.1	glyma.Wm82.gnm4.Gm20	38621101	38622714	LegSF.fam3.00003__glyma.Wm82.gnm4.Gm20__38	LegSF.fam3.00003__glyma.Wm82.gnm4.Gm20__38__7	2	2	0	271		glyma.Wm82.gnm4.Gm20__38	4	2
LegSF.fam3.00003	GmIFS1 GmIFS2 & MtFNSII	PAP	aesev	Aeschynomene	6	1	7	PAP.aesev.CIAT22838.gnm1.ann1.Ae09g23480.1	aesev.CIAT22838.gnm1.Ae09	25838077	25839701	LegSF.fam3.00003__aesev.CIAT22838.gnm1.Ae09__25	LegSF.fam3.00003__aesev.CIAT22838.gnm1.Ae09__25__7	1	1	0	271		aesev.CIAT22838.gnm1.Ae09__25	5	4
LegSF.fam3.00003	GmIFS1 GmIFS2 & MtFNSII	PAP	aesev	Aeschynomene	6	1	7	PAP.aesev.CIAT22838.gnm1.ann1.Ae09g19160.1	aesev.CIAT22838.gnm1.Ae09	22655876	22657920	LegSF.fam3.00003__aesev.CIAT22838.gnm1.Ae09__22	LegSF.fam3.00003__aesev.CIAT22838.gnm1.Ae09__22__7	1	1	0	271		aesev.CIAT22838.gnm1.Ae09__22	4	3
LegSF.fam3.00003	GmIFS1 GmIFS2 & MtFNSII	PAP	glyma	Glycine	2	1	7	PAP.glyma.Wm82.gnm4.ann1.Glyma.10G203500.1	glyma.Wm82.gnm4.Gm10	43557839	43559721	LegSF.fam3.00003__glyma.Wm82.gnm4.Gm10__43	LegSF.fam3.00003__glyma.Wm82.gnm4.Gm10__43__7	1	1	0	271		glyma.Wm82.gnm4.Gm10__43	7	6
LegSF.fam3.00003	GmIFS1 GmIFS2 & MtFNSII	PAP	lotja	Lotus	4	1	7	PAP.lotja.MG20.gnm3.ann1.Lj0g3v0208519.1	lotja.MG20.gnm3.Lj0	104487408	104487939	LegSF.fam3.00003__lotja.MG20.gnm3.Lj0__104	LegSF.fam3.00003__lotja.MG20.gnm3.Lj0__104__7	1	1	0	271		lotja.MG20.gnm3.Lj0__104	1	0
LegSF.fam3.00003	GmIFS1 GmIFS2 & MtFNSII	PAP	medtr	Medicago	3	1	7	PAP.medtr.A17_HM341.gnm4.ann2.Medtr4g078110.1	medtr.A17_HM341.gnm4.chr4	29972261	29975536	LegSF.fam3.00003__medtr.A17_HM341.gnm4.chr4__29	LegSF.fam3.00003__medtr.A17_HM341.gnm4.chr4__29__7	1	1	0	271		medtr.A17_HM341.gnm4.chr4__29	4	3
LegSF.fam3.00003	GmIFS1 GmIFS2 & MtFNSII	CAE	acacr	Acacia	7	2	7	CAE.acacr.Acra3RX.gnm1.ann1.g28219.t1	acacr.Acra3RX.gnm1.scaffold_9	8396442	8396946	LegSF.fam3.00003__acacr.Acra3RX.gnm1.scaffold_9__8	LegSF.fam3.00003__acacr.Acra3RX.gnm1.scaffold_9__8__7	4	4	0	272		acacr.Acra3RX.gnm1.scaffold_9__8	7	3
LegSF.fam3.00003	GmIFS1 GmIFS2 & MtFNSII	CAE	acacr	Acacia	7	2	7	CAE.acacr.Acra3RX.gnm1.ann1.g28225.t1	acacr.Acra3RX.gnm1.scaffold_9	8493902	8495503	LegSF.fam3.00003__acacr.Acra3RX.gnm1.scaffold_9__8	LegSF.fam3.00003__acacr.Acra3RX.gnm1.scaffold_9__8__7	4	4	0	273		acacr.Acra3RX.gnm1.scaffold_9__8	7	3
LegSF.fam3.00003	GmIFS1 GmIFS2 & MtFNSII	CAE	acacr	Acacia	7	2	7	CAE.acacr.Acra3RX.gnm1.ann1.g28217.t1	acacr.Acra3RX.gnm1.scaffold_9	8381207	8381920	LegSF.fam3.00003__acacr.Acra3RX.gnm1.scaffold_9__8	LegSF.fam3.00003__acacr.Acra3RX.gnm1.scaffold_9__8__7	4	4	0	274		acacr.Acra3RX.gnm1.scaffold_9__8	7	3
LegSF.fam3.00003	GmIFS1 GmIFS2 & MtFNSII	CAE	acacr	Acacia	7	2	7	CAE.acacr.Acra3RX.gnm1.ann1.g28222.t1	acacr.Acra3RX.gnm1.scaffold_9	8457253	8458287	LegSF.fam3.00003__acacr.Acra3RX.gnm1.scaffold_9__8	LegSF.fam3.00003__acacr.Acra3RX.gnm1.scaffold_9__8__7	4	4	0	275		acacr.Acra3RX.gnm1.scaffold_9__8	7	3
LegSF.fam3.00003	GmIFS1 GmIFS2 & MtFNSII	CAE	sento	Senna	7	2	7	CAE.sento.Myeongyun.gnm1.ann1.Sto06g195070	sento.Myeongyun.gnm1.Chr06	39334418	39341432	LegSF.fam3.00003__sento.Myeongyun.gnm1.Chr06__39	LegSF.fam3.00003__sento.Myeongyun.gnm1.Chr06__39__7	1	1	0	275		sento.Myeongyun.gnm1.Chr06__39	5	4
LegSF.fam3.00003	GmIFS1 GmIFS2 & MtFNSII	CAE	sento	Senna	7	2	7	CAE.sento.Myeongyun.gnm1.ann1.Sto07g228680	sento.Myeongyun.gnm1.Chr07	28233321	28237586	LegSF.fam3.00003__sento.Myeongyun.gnm1.Chr07__28	LegSF.fam3.00003__sento.Myeongyun.gnm1.Chr07__28__7	1	1	0	275		sento.Myeongyun.gnm1.Chr07__28	3	2
LegSF.fam3.00003	GmIFS1 GmIFS2 & MtFNSII	PAP	lotja	Lotus	4	1	7	PAP.lotja.MG20.gnm3.ann1.Lj2g3v0039250.1	lotja.MG20.gnm3.Lj2	803736	807389	LegSF.fam3.00003__lotja.MG20.gnm3.Lj2__0	LegSF.fam3.00003__lotja.MG20.gnm3.Lj2__0__7	1	1	0	275		lotja.MG20.gnm3.Lj2__0	1	0
LegSF.fam3.00003	GmIFS1 GmIFS2 & MtFNSII	PAP	phavu	Phaseolus	2	1	7	PAP.phavu.G19833.gnm2.ann1.Phvul.003G005500.1	phavu.G19833.gnm2.Chr03	69179	72328	LegSF.fam3.00003__phavu.G19833.gnm2.Chr03__0	LegSF.fam3.00003__phavu.G19833.gnm2.Chr03__0__7	1	1	0	275		phavu.G19833.gnm2.Chr03__0	1	0
LegSF.fam3.00003	GmIFS1 GmIFS2 & MtFNSII	PAP	glyma	Glycine	2	1	7	PAP.glyma.Wm82.gnm4.ann1.Glyma.09G282300.1	glyma.Wm82.gnm4.Gm09	50174303	50175860	LegSF.fam3.00003__glyma.Wm82.gnm4.Gm09__50	LegSF.fam3.00003__glyma.Wm82.gnm4.Gm09__50__7	1	1	0	275		glyma.Wm82.gnm4.Gm09__50	1	0
LegSF.fam3.00003	GmIFS1 GmIFS2 & MtFNSII	ROS	prupe	Prunus	12	7		ROS.prupe.Lovell.gnm2.ann1.Prupe.1G229700.1	prupe.Lovell.gnm2.Pp01	24256213	24257821	LegSF.fam3.00003__prupe.Lovell.gnm2.Pp01__24	LegSF.fam3.00003__prupe.Lovell.gnm2.Pp01__24__	3	3	0	276		prupe.Lovell.gnm2.Pp01__24	3	0
LegSF.fam3.00003	GmIFS1 GmIFS2 & MtFNSII	ROS	prupe	Prunus	12	7		ROS.prupe.Lovell.gnm2.ann1.Prupe.2G017600.1	prupe.Lovell.gnm2.Pp02	1637937	1643818	LegSF.fam3.00003__prupe.Lovell.gnm2.Pp02__1	LegSF.fam3.00003__prupe.Lovell.gnm2.Pp02__1__	1	1	0	276		prupe.Lovell.gnm2.Pp02__1	4	3
LegSF.fam3.00003	GmIFS1 GmIFS2 & MtFNSII	ROS	prupe	Prunus	12	7		ROS.prupe.Lovell.gnm2.ann1.Prupe.1G230000.1	prupe.Lovell.gnm2.Pp01	24325780	24326783	LegSF.fam3.00003__prupe.Lovell.gnm2.Pp01__24	LegSF.fam3.00003__prupe.Lovell.gnm2.Pp01__24__	3	3	0	277		prupe.Lovell.gnm2.Pp01__24	3	0
LegSF.fam3.00003	GmIFS1 GmIFS2 & MtFNSII	ROS	prupe	Prunus	12	7		ROS.prupe.Lovell.gnm2.ann1.Prupe.1G230300.1	prupe.Lovell.gnm2.Pp01	24351764	24358467	LegSF.fam3.00003__prupe.Lovell.gnm2.Pp01__24	LegSF.fam3.00003__prupe.Lovell.gnm2.Pp01__24__	3	3	0	278		prupe.Lovell.gnm2.Pp01__24	3	0
LegSF.fam3.00003	GmIFS1 GmIFS2 & MtFNSII	ROS	treor	Trema	11	6		ROS.treor.RG33x02.gnm1.ann1.TorRG33x02_355130.1	treor.RG33x02.gnm1.scf01031	2503	3124	LegSF.fam3.00003__treor.RG33x02.gnm1.scf01031__0	LegSF.fam3.00003__treor.RG33x02.gnm1.scf01031__0__	1	1	0	278		treor.RG33x02.gnm1.scf01031__0	1	0
LegSF.fam3.00003	GmIFS1 GmIFS2 & MtFNSII	ROS	quisa	Quillaja	10	5		ROS.quisa.S10.gnm1.ann1.Qs0296960.1	quisa.S10.gnm1.CM055613.1	19389388	19390160	LegSF.fam3.00003__quisa.S10.gnm1.CM055613.1__19	LegSF.fam3.00003__quisa.S10.gnm1.CM055613.1__19__	1	1	0	278		quisa.S10.gnm1.CM055613.1__19	1	0
LegSF.fam3.00003	GmIFS1 GmIFS2 & MtFNSII	CER	phach	Phanera	9	4	8	CER.phach.longxuteng.gnm1.ann1.LXT00152.t1	phach.longxuteng.gnm1.Chr01	2471299	2474333	LegSF.fam3.00003__phach.longxuteng.gnm1.Chr01__2	LegSF.fam3.00003__phach.longxuteng.gnm1.Chr01__2__8	2	2	0	279		phach.longxuteng.gnm1.Chr01__2	3	1
LegSF.fam3.00003	GmIFS1 GmIFS2 & MtFNSII	CER	phach	Phanera	9	4	8	CER.phach.longxuteng.gnm1.ann1.LXT00153.t1	phach.longxuteng.gnm1.Chr01	2480851	2483874	LegSF.fam3.00003__phach.longxuteng.gnm1.Chr01__2	LegSF.fam3.00003__phach.longxuteng.gnm1.Chr01__2__8	2	2	0	280		phach.longxuteng.gnm1.Chr01__2	3	1
LegSF.fam3.00003	GmIFS1 GmIFS2 & MtFNSII	CER	cerca	Cercis	9	4	8	CER.cerca.ISC453364.gnm3.ann1.Cecan.1G157400.1	cerca.ISC453364.gnm3.Chr01	32616147	32618275	LegSF.fam3.00003__cerca.ISC453364.gnm3.Chr01__32	LegSF.fam3.00003__cerca.ISC453364.gnm3.Chr01__32__8	1	1	0	280		cerca.ISC453364.gnm3.Chr01__32	2	1
LegSF.fam3.00003	GmIFS1 GmIFS2 & MtFNSII	CER	bauva	Bauhinia	9	4	8	CER.bauva.BV-YZ2020.gnm2.ann1.rna-bv07028.t1	bauva.BV-YZ2020.gnm2.Chr03	20182358	20183333	LegSF.fam3.00003__bauva.BV-YZ2020.gnm2.Chr03__20	LegSF.fam3.00003__bauva.BV-YZ2020.gnm2.Chr03__20__8	1	1	0	280		bauva.BV-YZ2020.gnm2.Chr03__20	5	4
LegSF.fam3.00003	GmIFS1 GmIFS2 & MtFNSII	CAE	acacr	Acacia	7	2	8	CAE.acacr.Acra3RX.gnm1.ann1.g10870.t1	acacr.Acra3RX.gnm1.scaffold_18	1373084	1377397	LegSF.fam3.00003__acacr.Acra3RX.gnm1.scaffold_18__1	LegSF.fam3.00003__acacr.Acra3RX.gnm1.scaffold_18__1__8	1	1	0	280		acacr.Acra3RX.gnm1.scaffold_18__1	4	3
LegSF.fam3.00003	GmIFS1 GmIFS2 & MtFNSII	CAE	chafa	Chamaecrista	7	2	8	CAE.chafa.ISC494698.gnm1.ann1.ChfasH1.4G086800.1	chafa.ISC494698.gnm1.Chr04	17729929	17759746	LegSF.fam3.00003__chafa.ISC494698.gnm1.Chr04__17	LegSF.fam3.00003__chafa.ISC494698.gnm1.Chr04__17__8	1	1	0	280		chafa.ISC494698.gnm1.Chr04__17	1	0
LegSF.fam3.00003	GmIFS1 GmIFS2 & MtFNSII	CAE	sento	Senna	7	2	8	CAE.sento.Myeongyun.gnm1.ann1.Sto10g337700	sento.Myeongyun.gnm1.Chr10	30608164	30619300	LegSF.fam3.00003__sento.Myeongyun.gnm1.Chr10__30	LegSF.fam3.00003__sento.Myeongyun.gnm1.Chr10__30__8	1	1	0	280		sento.Myeongyun.gnm1.Chr10__30	2	1
LegSF.fam3.00003	GmIFS1 GmIFS2 & MtFNSII	PAP	aesev	Aeschynomene	6	1	8	PAP.aesev.CIAT22838.gnm1.ann1.Ae09g20780.1	aesev.CIAT22838.gnm1.Ae09	23979307	23983329	LegSF.fam3.00003__aesev.CIAT22838.gnm1.Ae09__23	LegSF.fam3.00003__aesev.CIAT22838.gnm1.Ae09__23__8	1	1	0	280		aesev.CIAT22838.gnm1.Ae09__23	4	3
LegSF.fam3.00003	GmIFS1 GmIFS2 & MtFNSII	PAP	phavu	Phaseolus	2	1	8	PAP.phavu.G19833.gnm2.ann1.Phvul.007G086200.1	phavu.G19833.gnm2.Chr07	8710463	8712709	LegSF.fam3.00003__phavu.G19833.gnm2.Chr07__8	LegSF.fam3.00003__phavu.G19833.gnm2.Chr07__8__8	1	1	0	280		phavu.G19833.gnm2.Chr07__8	2	1
LegSF.fam3.00003	GmIFS1 GmIFS2 & MtFNSII	PAP	lotja	Lotus	4	1	8	PAP.lotja.MG20.gnm3.ann1.Lj0g3v0194189.1	lotja.MG20.gnm3.Lj0	94738865	94740183	LegSF.fam3.00003__lotja.MG20.gnm3.Lj0__94	LegSF.fam3.00003__lotja.MG20.gnm3.Lj0__94__8	1	1	0	280		lotja.MG20.gnm3.Lj0__94	2	1
LegSF.fam3.00003	GmIFS1 GmIFS2 & MtFNSII	PAP	medtr	Medicago	3	1	8	PAP.medtr.A17_HM341.gnm4.ann2.Medtr1g097240.1	medtr.A17_HM341.gnm4.chr1	43862039	43864496	LegSF.fam3.00003__medtr.A17_HM341.gnm4.chr1__43	LegSF.fam3.00003__medtr.A17_HM341.gnm4.chr1__43__8	1	1	0	280		medtr.A17_HM341.gnm4.chr1__43	3	2
LegSF.fam3.00003	GmIFS1 GmIFS2 & MtFNSII	DET	singl	Sindora	8	3	8	DET.singl.CAF01.gnm1.ann1.evm_model_Chr04_3777	singl.CAF01.gnm1.Chr04	90982109	90989239	LegSF.fam3.00003__singl.CAF01.gnm1.Chr04__90	LegSF.fam3.00003__singl.CAF01.gnm1.Chr04__90__8	1	1	0	280		singl.CAF01.gnm1.Chr04__90	2	1
LegSF.fam3.00003	GmIFS1 GmIFS2 & MtFNSII	ROS	quisa	Quillaja	10	5		ROS.quisa.S10.gnm1.ann1.Qs0172570.1	quisa.S10.gnm1.CM055608.1	24149641	24153092	LegSF.fam3.00003__quisa.S10.gnm1.CM055608.1__24	LegSF.fam3.00003__quisa.S10.gnm1.CM055608.1__24__	2	2	0	281		quisa.S10.gnm1.CM055608.1__24	4	2
LegSF.fam3.00003	GmIFS1 GmIFS2 & MtFNSII	ROS	quisa	Quillaja	10	5		ROS.quisa.S10.gnm1.ann1.Qs0172600.1	quisa.S10.gnm1.CM055608.1	24255283	24259811	LegSF.fam3.00003__quisa.S10.gnm1.CM055608.1__24	LegSF.fam3.00003__quisa.S10.gnm1.CM055608.1__24__	2	2	0	282		quisa.S10.gnm1.CM055608.1__24	4	2
LegSF.fam3.00003	GmIFS1 GmIFS2 & MtFNSII	ROS	quisa	Quillaja	10	5		ROS.quisa.S10.gnm1.ann1.Qs0289300.1	quisa.S10.gnm1.CM055607.1	26546389	26548808	LegSF.fam3.00003__quisa.S10.gnm1.CM055607.1__26	LegSF.fam3.00003__quisa.S10.gnm1.CM055607.1__26__	1	1	0	282		quisa.S10.gnm1.CM055607.1__26	3	2
LegSF.fam3.00003	GmIFS1 GmIFS2 & MtFNSII	OUT	vitvi	Vitis	12	8		OUT.vitvi.PN40024.gnm2.ann1.VIT_202s0012g02810.1	vitvi.PN40024.gnm2.chr2	10785022	10786852	LegSF.fam3.00003__vitvi.PN40024.gnm2.chr2__10	LegSF.fam3.00003__vitvi.PN40024.gnm2.chr2__10__	2	2	0	283		vitvi.PN40024.gnm2.chr2__10	2	0
LegSF.fam3.00003	GmIFS1 GmIFS2 & MtFNSII	OUT	vitvi	Vitis	12	8		OUT.vitvi.PN40024.gnm2.ann1.VIT_202s0012g02820.1	vitvi.PN40024.gnm2.chr2	10833511	10835341	LegSF.fam3.00003__vitvi.PN40024.gnm2.chr2__10	LegSF.fam3.00003__vitvi.PN40024.gnm2.chr2__10__	2	2	0	284		vitvi.PN40024.gnm2.chr2__10	2	0
LegSF.fam3.00003	GmIFS1 GmIFS2 & MtFNSII	OUT	vitvi	Vitis	12	8		OUT.vitvi.PN40024.gnm2.ann1.VIT_203s0097g00460.1	vitvi.PN40024.gnm2.chr3	10701300	10703180	LegSF.fam3.00003__vitvi.PN40024.gnm2.chr3__10	LegSF.fam3.00003__vitvi.PN40024.gnm2.chr3__10__	1	1	0	284		vitvi.PN40024.gnm2.chr3__10	1	0
LegSF.fam3.00003	GmIFS1 GmIFS2 & MtFNSII	OUT	vitvi	Vitis	12	8		OUT.vitvi.PN40024.gnm2.ann1.VIT_202s0109g00310.1	vitvi.PN40024.gnm2.chr2	12824358	12826672	LegSF.fam3.00003__vitvi.PN40024.gnm2.chr2__12	LegSF.fam3.00003__vitvi.PN40024.gnm2.chr2__12__	1	1	0	284		vitvi.PN40024.gnm2.chr2__12	1	0
LegSF.fam3.00003	GmIFS1 GmIFS2 & MtFNSII	ROS	paran	Parasponia	11	6		ROS.paran.WU01x14.gnm1.ann1.PanWU01x14_132720.1	paran.WU01x14.gnm1.scf00105	1022473	1027343	LegSF.fam3.00003__paran.WU01x14.gnm1.scf00105__1	LegSF.fam3.00003__paran.WU01x14.gnm1.scf00105__1__	1	1	0	284		paran.WU01x14.gnm1.scf00105__1	1	0
LegSF.fam3.00003	GmIFS1 GmIFS2 & MtFNSII	ROS	treor	Trema	11	6		ROS.treor.RG33x02.gnm1.ann1.TorRG33x02_095150.1	treor.RG33x02.gnm1.scf00049	926351	932684	LegSF.fam3.00003__treor.RG33x02.gnm1.scf00049__0	LegSF.fam3.00003__treor.RG33x02.gnm1.scf00049__0__	1	1	0	284		treor.RG33x02.gnm1.scf00049__0	3	2
LegSF.fam3.00003	GmIFS1 GmIFS2 & MtFNSII	ROS	quisa	Quillaja	10	5		ROS.quisa.S10.gnm1.ann1.Qs0114740.1	quisa.S10.gnm1.CM055618.1	19631953	19633621	LegSF.fam3.00003__quisa.S10.gnm1.CM055618.1__19	LegSF.fam3.00003__quisa.S10.gnm1.CM055618.1__19__	2	2	0	285		quisa.S10.gnm1.CM055618.1__19	7	5
LegSF.fam3.00003	GmIFS1 GmIFS2 & MtFNSII	OUT	vitvi	Vitis	12	8		OUT.vitvi.PN40024.gnm2.ann1.VIT_202s0025g04370.1	vitvi.PN40024.gnm2.chr2	3838089	3839902	LegSF.fam3.00003__vitvi.PN40024.gnm2.chr2__3	LegSF.fam3.00003__vitvi.PN40024.gnm2.chr2__3__	5	5	0	286		vitvi.PN40024.gnm2.chr2__3	17	12
LegSF.fam3.00003	GmIFS1 GmIFS2 & MtFNSII	OUT	vitvi	Vitis	12	8		OUT.vitvi.PN40024.gnm2.ann1.VIT_202s0025g04375.1	vitvi.PN40024.gnm2.chr2	3841569	3841971	LegSF.fam3.00003__vitvi.PN40024.gnm2.chr2__3	LegSF.fam3.00003__vitvi.PN40024.gnm2.chr2__3__	5	5	0	287		vitvi.PN40024.gnm2.chr2__3	17	12
LegSF.fam3.00003	GmIFS1 GmIFS2 & MtFNSII	OUT	vitvi	Vitis	12	8		OUT.vitvi.PN40024.gnm2.ann1.VIT_202s0025g04360.1	vitvi.PN40024.gnm2.chr2	3833680	3835488	LegSF.fam3.00003__vitvi.PN40024.gnm2.chr2__3	LegSF.fam3.00003__vitvi.PN40024.gnm2.chr2__3__	5	5	0	288		vitvi.PN40024.gnm2.chr2__3	17	12
LegSF.fam3.00003	GmIFS1 GmIFS2 & MtFNSII	OUT	vitvi	Vitis	12	8		OUT.vitvi.PN40024.gnm2.ann1.VIT_202s0025g04010.1	vitvi.PN40024.gnm2.chr2	3513981	3520687	LegSF.fam3.00003__vitvi.PN40024.gnm2.chr2__3	LegSF.fam3.00003__vitvi.PN40024.gnm2.chr2__3__	5	5	0	289		vitvi.PN40024.gnm2.chr2__3	17	12
LegSF.fam3.00003	GmIFS1 GmIFS2 & MtFNSII	OUT	vitvi	Vitis	12	8		OUT.vitvi.PN40024.gnm2.ann1.VIT_202s0025g04020.1	vitvi.PN40024.gnm2.chr2	3524009	3526293	LegSF.fam3.00003__vitvi.PN40024.gnm2.chr2__3	LegSF.fam3.00003__vitvi.PN40024.gnm2.chr2__3__	5	5	0	290		vitvi.PN40024.gnm2.chr2__3	17	12
LegSF.fam3.00003	GmIFS1 GmIFS2 & MtFNSII	ROS	paran	Parasponia	11	6		ROS.paran.WU01x14.gnm1.ann1.PanWU01x14_220770.1	paran.WU01x14.gnm1.scf00241	296549	297068	LegSF.fam3.00003__paran.WU01x14.gnm1.scf00241__0	LegSF.fam3.00003__paran.WU01x14.gnm1.scf00241__0__	2	2	0	291		paran.WU01x14.gnm1.scf00241__0	2	0
LegSF.fam3.00003	GmIFS1 GmIFS2 & MtFNSII	ROS	treor	Trema	11	6		ROS.treor.RG33x02.gnm1.ann1.TorRG33x02_268080.1	treor.RG33x02.gnm1.scf00312	366442	366961	LegSF.fam3.00003__treor.RG33x02.gnm1.scf00312__0	LegSF.fam3.00003__treor.RG33x02.gnm1.scf00312__0__	1	1	0	291		treor.RG33x02.gnm1.scf00312__0	1	0
LegSF.fam3.00003	GmIFS1 GmIFS2 & MtFNSII	ROS	paran	Parasponia	11	6		ROS.paran.WU01x14.gnm1.ann1.PanWU01x14_167540.1	paran.WU01x14.gnm1.scf00150	720691	722305	LegSF.fam3.00003__paran.WU01x14.gnm1.scf00150__0	LegSF.fam3.00003__paran.WU01x14.gnm1.scf00150__0__	2	2	0	292		paran.WU01x14.gnm1.scf00150__0	5	3
LegSF.fam3.00003	GmIFS1 GmIFS2 & MtFNSII	ROS	treor	Trema	11	6		ROS.treor.RG33x02.gnm1.ann1.TorRG33x02_326610.1	treor.RG33x02.gnm1.scf00558	57185	58814	LegSF.fam3.00003__treor.RG33x02.gnm1.scf00558__0	LegSF.fam3.00003__treor.RG33x02.gnm1.scf00558__0__	2	2	0	293		treor.RG33x02.gnm1.scf00558__0	2	0
LegSF.fam3.00003	GmIFS1 GmIFS2 & MtFNSII	ROS	treor	Trema	11	6		ROS.treor.RG33x02.gnm1.ann1.TorRG33x02_326600.1	treor.RG33x02.gnm1.scf00558	47664	49130	LegSF.fam3.00003__treor.RG33x02.gnm1.scf00558__0	LegSF.fam3.00003__treor.RG33x02.gnm1.scf00558__0__	2	2	0	294		treor.RG33x02.gnm1.scf00558__0	2	0
LegSF.fam3.00003	GmIFS1 GmIFS2 & MtFNSII	ROS	paran	Parasponia	11	6		ROS.paran.WU01x14.gnm1.ann1.PanWU01x14_167530.1	paran.WU01x14.gnm1.scf00150	709212	709605	LegSF.fam3.00003__paran.WU01x14.gnm1.scf00150__0	LegSF.fam3.00003__paran.WU01x14.gnm1.scf00150__0__	2	2	0	295		paran.WU01x14.gnm1.scf00150__0	5	3
LegSF.fam3.00003	GmIFS1 GmIFS2 & MtFNSII	ROS	paran	Parasponia	11	6		ROS.paran.WU01x14.gnm1.ann1.PanWU01x14_220780.1	paran.WU01x14.gnm1.scf00241	297392	298154	LegSF.fam3.00003__paran.WU01x14.gnm1.scf00241__0	LegSF.fam3.00003__paran.WU01x14.gnm1.scf00241__0__	2	2	0	296		paran.WU01x14.gnm1.scf00241__0	2	0
LegSF.fam3.00003	GmIFS1 GmIFS2 & MtFNSII	CAE	chafa	Chamaecrista	7	2	9	CAE.chafa.ISC494698.gnm1.ann1.ChfasH1.4G058600.1	chafa.ISC494698.gnm1.Chr04	8646660	8650363	LegSF.fam3.00003__chafa.ISC494698.gnm1.Chr04__8	LegSF.fam3.00003__chafa.ISC494698.gnm1.Chr04__8__9	1	1	0	296		chafa.ISC494698.gnm1.Chr04__8	1	0
LegSF.fam3.00003	GmIFS1 GmIFS2 & MtFNSII	CAE	sento	Senna	7	2	9	CAE.sento.Myeongyun.gnm1.ann1.Sto10g342290	sento.Myeongyun.gnm1.Chr10	35731422	35744105	LegSF.fam3.00003__sento.Myeongyun.gnm1.Chr10__35	LegSF.fam3.00003__sento.Myeongyun.gnm1.Chr10__35__9	1	1	0	296		sento.Myeongyun.gnm1.Chr10__35	2	1
LegSF.fam3.00003	GmIFS1 GmIFS2 & MtFNSII	DET	singl	Sindora	8	3	9	DET.singl.CAF01.gnm1.ann1.evm_model_Chr03_543	singl.CAF01.gnm1.Chr03	8686713	8688535	LegSF.fam3.00003__singl.CAF01.gnm1.Chr03__8	LegSF.fam3.00003__singl.CAF01.gnm1.Chr03__8__9	2	2	0	297		singl.CAF01.gnm1.Chr03__8	2	0
LegSF.fam3.00003	GmIFS1 GmIFS2 & MtFNSII	DET	singl	Sindora	8	3	9	DET.singl.CAF01.gnm1.ann1.evm_model_Chr03_544	singl.CAF01.gnm1.Chr03	8716045	8717283	LegSF.fam3.00003__singl.CAF01.gnm1.Chr03__8	LegSF.fam3.00003__singl.CAF01.gnm1.Chr03__8__9	2	2	0	298		singl.CAF01.gnm1.Chr03__8	2	0
LegSF.fam3.00003	GmIFS1 GmIFS2 & MtFNSII	OUT	vitvi	Vitis	12	8		OUT.vitvi.PN40024.gnm2.ann1.VIT_216s0100g00550.1	vitvi.PN40024.gnm2.chr16	16039081	16040675	LegSF.fam3.00003__vitvi.PN40024.gnm2.chr16__16	LegSF.fam3.00003__vitvi.PN40024.gnm2.chr16__16__	3	3	0	299		vitvi.PN40024.gnm2.chr16__16	34	31
LegSF.fam3.00003	GmIFS1 GmIFS2 & MtFNSII	OUT	vitvi	Vitis	12	8		OUT.vitvi.PN40024.gnm2.ann1.VIT_216s0100g00560.1	vitvi.PN40024.gnm2.chr16	16044656	16046231	LegSF.fam3.00003__vitvi.PN40024.gnm2.chr16__16	LegSF.fam3.00003__vitvi.PN40024.gnm2.chr16__16__	3	3	0	300		vitvi.PN40024.gnm2.chr16__16	34	31
LegSF.fam3.00003	GmIFS1 GmIFS2 & MtFNSII	OUT	vitvi	Vitis	12	8		OUT.vitvi.PN40024.gnm2.ann1.VIT_216s0100g00540.1	vitvi.PN40024.gnm2.chr16	16028878	16030465	LegSF.fam3.00003__vitvi.PN40024.gnm2.chr16__16	LegSF.fam3.00003__vitvi.PN40024.gnm2.chr16__16__	3	3	0	301		vitvi.PN40024.gnm2.chr16__16	34	31
LegSF.fam3.00003	GmIFS1 GmIFS2 & MtFNSII	DET	singl	Sindora	8	3	10	DET.singl.CAF01.gnm1.ann1.evm_model_Chr03_2732	singl.CAF01.gnm1.Chr03	71518468	71521075	LegSF.fam3.00003__singl.CAF01.gnm1.Chr03__71	LegSF.fam3.00003__singl.CAF01.gnm1.Chr03__71__10	2	2	0	302		singl.CAF01.gnm1.Chr03__71	2	0
LegSF.fam3.00003	GmIFS1 GmIFS2 & MtFNSII	DET	singl	Sindora	8	3	10	DET.singl.CAF01.gnm1.ann1.evm_model_Chr11_1858	singl.CAF01.gnm1.Chr11	62204756	62207210	LegSF.fam3.00003__singl.CAF01.gnm1.Chr11__62	LegSF.fam3.00003__singl.CAF01.gnm1.Chr11__62__10	1	1	0	302		singl.CAF01.gnm1.Chr11__62	2	1
LegSF.fam3.00003	GmIFS1 GmIFS2 & MtFNSII	DET	singl	Sindora	8	3	10	DET.singl.CAF01.gnm1.ann1.evm_model_Chr03_2731	singl.CAF01.gnm1.Chr03	71517370	71518220	LegSF.fam3.00003__singl.CAF01.gnm1.Chr03__71	LegSF.fam3.00003__singl.CAF01.gnm1.Chr03__71__10	2	2	0	303		singl.CAF01.gnm1.Chr03__71	2	0
LegSF.fam3.00003	GmIFS1 GmIFS2 & MtFNSII	DET	singl	Sindora	8	3	10	DET.singl.CAF01.gnm1.ann1.evm_model_Chr04_1295	singl.CAF01.gnm1.Chr04	17212377	17214542	LegSF.fam3.00003__singl.CAF01.gnm1.Chr04__17	LegSF.fam3.00003__singl.CAF01.gnm1.Chr04__17__10	1	1	0	303		singl.CAF01.gnm1.Chr04__17	2	1
LegSF.fam3.00003	GmIFS1 GmIFS2 & MtFNSII	CAE	sento	Senna	7	2	10	CAE.sento.Myeongyun.gnm1.ann1.Sto13g434580	sento.Myeongyun.gnm1.Chr13	35570130	35571730	LegSF.fam3.00003__sento.Myeongyun.gnm1.Chr13__35	LegSF.fam3.00003__sento.Myeongyun.gnm1.Chr13__35__10	2	2	0	304		sento.Myeongyun.gnm1.Chr13__35	4	2
LegSF.fam3.00003	GmIFS1 GmIFS2 & MtFNSII	CAE	sento	Senna	7	2	10	CAE.sento.Myeongyun.gnm1.ann1.Sto13g434590	sento.Myeongyun.gnm1.Chr13	35570130	35570487	LegSF.fam3.00003__sento.Myeongyun.gnm1.Chr13__35	LegSF.fam3.00003__sento.Myeongyun.gnm1.Chr13__35__10	2	2	0	305		sento.Myeongyun.gnm1.Chr13__35	4	2
LegSF.fam3.00003	GmIFS1 GmIFS2 & MtFNSII	CAE	chafa	Chamaecrista	7	2	10	CAE.chafa.ISC494698.gnm1.ann1.ChfasH1.1G423800.1	chafa.ISC494698.gnm1.Chr01	82192351	82194082	LegSF.fam3.00003__chafa.ISC494698.gnm1.Chr01__82	LegSF.fam3.00003__chafa.ISC494698.gnm1.Chr01__82__10	1	1	0	305		chafa.ISC494698.gnm1.Chr01__82	7	6
LegSF.fam3.00003	GmIFS1 GmIFS2 & MtFNSII	CAE	acacr	Acacia	7	2	10	CAE.acacr.Acra3RX.gnm1.ann1.g21297.t1	acacr.Acra3RX.gnm1.scaffold_5	48312825	48314402	LegSF.fam3.00003__acacr.Acra3RX.gnm1.scaffold_5__48	LegSF.fam3.00003__acacr.Acra3RX.gnm1.scaffold_5__48__10	1	1	0	305		acacr.Acra3RX.gnm1.scaffold_5__48	2	1
LegSF.fam3.00003	GmIFS1 GmIFS2 & MtFNSII	CER	bauva	Bauhinia	9	4	10	CER.bauva.BV-YZ2020.gnm2.ann1.rna-bv09700.t1	bauva.BV-YZ2020.gnm2.Chr04	22577816	22579444	LegSF.fam3.00003__bauva.BV-YZ2020.gnm2.Chr04__22	LegSF.fam3.00003__bauva.BV-YZ2020.gnm2.Chr04__22__10	1	1	0	305		bauva.BV-YZ2020.gnm2.Chr04__22	6	5
LegSF.fam3.00003	GmIFS1 GmIFS2 & MtFNSII	CER	cerca	Cercis	9	4	10	CER.cerca.ISC453364.gnm3.ann1.Cecan.1G375400.1	cerca.ISC453364.gnm3.Chr01	48185275	48186999	LegSF.fam3.00003__cerca.ISC453364.gnm3.Chr01__48	LegSF.fam3.00003__cerca.ISC453364.gnm3.Chr01__48__10	2	1	1	306		cerca.ISC453364.gnm3.Chr01__48	7	5
LegSF.fam3.00003	GmIFS1 GmIFS2 & MtFNSII	PAP	glyma	Glycine	2	1	10	PAP.glyma.Wm82.gnm4.ann1.Glyma.03G189900.1	glyma.Wm82.gnm4.Gm03	41241193	41243936	LegSF.fam3.00003__glyma.Wm82.gnm4.Gm03__41	LegSF.fam3.00003__glyma.Wm82.gnm4.Gm03__41__10	1	1	0	306		glyma.Wm82.gnm4.Gm03__41	4	3
LegSF.fam3.00003	GmIFS1 GmIFS2 & MtFNSII	PAP	phavu	Phaseolus	2	1	10	PAP.phavu.G19833.gnm2.ann1.Phvul.001G185500.1	phavu.G19833.gnm2.Chr01	44339468	44341109	LegSF.fam3.00003__phavu.G19833.gnm2.Chr01__44	LegSF.fam3.00003__phavu.G19833.gnm2.Chr01__44__10	1	1	0	306		phavu.G19833.gnm2.Chr01__44	5	4
LegSF.fam3.00003	GmIFS1 GmIFS2 & MtFNSII	PAP	lotja	Lotus	4	1	10	PAP.lotja.MG20.gnm3.ann1.Lj1g3v4693210.1	lotja.MG20.gnm3.Lj1	55803185	55805068	LegSF.fam3.00003__lotja.MG20.gnm3.Lj1__55	LegSF.fam3.00003__lotja.MG20.gnm3.Lj1__55__10	1	1	0	306		lotja.MG20.gnm3.Lj1__55	5	4
LegSF.fam3.00003	GmIFS1 GmIFS2 & MtFNSII	PAP	medtr	Medicago	3	1	10	PAP.medtr.A17_HM341.gnm4.ann2.Medtr7g103450.1	medtr.A17_HM341.gnm4.chr7	41859030	41861555	LegSF.fam3.00003__medtr.A17_HM341.gnm4.chr7__41	LegSF.fam3.00003__medtr.A17_HM341.gnm4.chr7__41__10	1	1	0	306		medtr.A17_HM341.gnm4.chr7__41	6	5
LegSF.fam3.00003	GmIFS1 GmIFS2 & MtFNSII	PAP	aesev	Aeschynomene	6	1	10	PAP.aesev.CIAT22838.gnm1.ann1.Ae06g03410.1	aesev.CIAT22838.gnm1.Ae06	2487045	2489205	LegSF.fam3.00003__aesev.CIAT22838.gnm1.Ae06__2	LegSF.fam3.00003__aesev.CIAT22838.gnm1.Ae06__2__10	1	1	0	306		aesev.CIAT22838.gnm1.Ae06__2	8	7
LegSF.fam3.00003	GmIFS1 GmIFS2 & MtFNSII	ROS	quisa	Quillaja	10	5		ROS.quisa.S10.gnm1.ann1.Qs0223100.1	quisa.S10.gnm1.CM055608.1	12945700	12947478	LegSF.fam3.00003__quisa.S10.gnm1.CM055608.1__12	LegSF.fam3.00003__quisa.S10.gnm1.CM055608.1__12__	2	2	0	307		quisa.S10.gnm1.CM055608.1__12	3	1
LegSF.fam3.00003	GmIFS1 GmIFS2 & MtFNSII	ROS	treor	Trema	11	6		ROS.treor.RG33x02.gnm1.ann1.TorRG33x02_026470.1	treor.RG33x02.gnm1.scf00007	2285541	2288265	LegSF.fam3.00003__treor.RG33x02.gnm1.scf00007__2	LegSF.fam3.00003__treor.RG33x02.gnm1.scf00007__2__	3	3	0	308		treor.RG33x02.gnm1.scf00007__2	3	0
LegSF.fam3.00003	GmIFS1 GmIFS2 & MtFNSII	ROS	treor	Trema	11	6		ROS.treor.RG33x02.gnm1.ann1.TorRG33x02_306900.1	treor.RG33x02.gnm1.scf00451	252474	254183	LegSF.fam3.00003__treor.RG33x02.gnm1.scf00451__0	LegSF.fam3.00003__treor.RG33x02.gnm1.scf00451__0__	1	1	0	308		treor.RG33x02.gnm1.scf00451__0	2	1
LegSF.fam3.00003	GmIFS1 GmIFS2 & MtFNSII	ROS	paran	Parasponia	11	6		ROS.paran.WU01x14.gnm1.ann1.PanWU01x14_183210.1	paran.WU01x14.gnm1.scf00174	203694	207224	LegSF.fam3.00003__paran.WU01x14.gnm1.scf00174__0	LegSF.fam3.00003__paran.WU01x14.gnm1.scf00174__0__	3	3	0	309		paran.WU01x14.gnm1.scf00174__0	4	1
LegSF.fam3.00003	GmIFS1 GmIFS2 & MtFNSII	ROS	paran	Parasponia	11	6		ROS.paran.WU01x14.gnm1.ann1.PanWU01x14_183220.1	paran.WU01x14.gnm1.scf00174	216676	218942	LegSF.fam3.00003__paran.WU01x14.gnm1.scf00174__0	LegSF.fam3.00003__paran.WU01x14.gnm1.scf00174__0__	3	3	0	310		paran.WU01x14.gnm1.scf00174__0	4	1
LegSF.fam3.00003	GmIFS1 GmIFS2 & MtFNSII	ROS	treor	Trema	11	6		ROS.treor.RG33x02.gnm1.ann1.TorRG33x02_026460.1	treor.RG33x02.gnm1.scf00007	2279786	2282064	LegSF.fam3.00003__treor.RG33x02.gnm1.scf00007__2	LegSF.fam3.00003__treor.RG33x02.gnm1.scf00007__2__	3	3	0	311		treor.RG33x02.gnm1.scf00007__2	3	0
LegSF.fam3.00003	GmIFS1 GmIFS2 & MtFNSII	ROS	prupe	Prunus	12	7		ROS.prupe.Lovell.gnm2.ann1.Prupe.7G119800.1	prupe.Lovell.gnm2.Pp07	14361960	14363751	LegSF.fam3.00003__prupe.Lovell.gnm2.Pp07__14	LegSF.fam3.00003__prupe.Lovell.gnm2.Pp07__14__	3	3	0	312		prupe.Lovell.gnm2.Pp07__14	8	5
LegSF.fam3.00003	GmIFS1 GmIFS2 & MtFNSII	ROS	prupe	Prunus	12	7		ROS.prupe.Lovell.gnm2.ann1.Prupe.7G120000.1	prupe.Lovell.gnm2.Pp07	14371912	14373714	LegSF.fam3.00003__prupe.Lovell.gnm2.Pp07__14	LegSF.fam3.00003__prupe.Lovell.gnm2.Pp07__14__	3	3	0	313		prupe.Lovell.gnm2.Pp07__14	8	5
LegSF.fam3.00003	GmIFS1 GmIFS2 & MtFNSII	OUT	vitvi	Vitis	12	8		OUT.vitvi.PN40024.gnm2.ann1.VIT_208s0007g04100.1	vitvi.PN40024.gnm2.chr8	18077890	18079993	LegSF.fam3.00003__vitvi.PN40024.gnm2.chr8__18	LegSF.fam3.00003__vitvi.PN40024.gnm2.chr8__18__	8	8	0	314		vitvi.PN40024.gnm2.chr8__18	12	4
LegSF.fam3.00003	GmIFS1 GmIFS2 & MtFNSII	OUT	vitvi	Vitis	12	8		OUT.vitvi.PN40024.gnm2.ann1.VIT_208s0007g04120.1	vitvi.PN40024.gnm2.chr8	18099068	18101173	LegSF.fam3.00003__vitvi.PN40024.gnm2.chr8__18	LegSF.fam3.00003__vitvi.PN40024.gnm2.chr8__18__	8	8	0	315		vitvi.PN40024.gnm2.chr8__18	12	4
LegSF.fam3.00003	GmIFS1 GmIFS2 & MtFNSII	OUT	vitvi	Vitis	12	8		OUT.vitvi.PN40024.gnm2.ann1.VIT_208s0007g04130.1	vitvi.PN40024.gnm2.chr8	18101749	18121816	LegSF.fam3.00003__vitvi.PN40024.gnm2.chr8__18	LegSF.fam3.00003__vitvi.PN40024.gnm2.chr8__18__	8	8	0	316		vitvi.PN40024.gnm2.chr8__18	12	4
LegSF.fam3.00003	GmIFS1 GmIFS2 & MtFNSII	OUT	vitvi	Vitis	12	8		OUT.vitvi.PN40024.gnm2.ann1.VIT_208s0007g04090.1	vitvi.PN40024.gnm2.chr8	18064267	18065728	LegSF.fam3.00003__vitvi.PN40024.gnm2.chr8__18	LegSF.fam3.00003__vitvi.PN40024.gnm2.chr8__18__	8	8	0	317		vitvi.PN40024.gnm2.chr8__18	12	4
LegSF.fam3.00003	GmIFS1 GmIFS2 & MtFNSII	OUT	vitvi	Vitis	12	8		OUT.vitvi.PN40024.gnm2.ann1.VIT_208s0007g04080.1	vitvi.PN40024.gnm2.chr8	18062600	18063224	LegSF.fam3.00003__vitvi.PN40024.gnm2.chr8__18	LegSF.fam3.00003__vitvi.PN40024.gnm2.chr8__18__	8	8	0	318		vitvi.PN40024.gnm2.chr8__18	12	4
LegSF.fam3.00003	GmIFS1 GmIFS2 & MtFNSII	OUT	vitvi	Vitis	12	8		OUT.vitvi.PN40024.gnm2.ann1.VIT_208s0007g04060.1	vitvi.PN40024.gnm2.chr8	18045169	18047497	LegSF.fam3.00003__vitvi.PN40024.gnm2.chr8__18	LegSF.fam3.00003__vitvi.PN40024.gnm2.chr8__18__	8	8	0	319		vitvi.PN40024.gnm2.chr8__18	12	4
LegSF.fam3.00003	GmIFS1 GmIFS2 & MtFNSII	OUT	vitvi	Vitis	12	8		OUT.vitvi.PN40024.gnm2.ann1.VIT_208s0007g04070.1	vitvi.PN40024.gnm2.chr8	18050462	18058400	LegSF.fam3.00003__vitvi.PN40024.gnm2.chr8__18	LegSF.fam3.00003__vitvi.PN40024.gnm2.chr8__18__	8	8	0	320		vitvi.PN40024.gnm2.chr8__18	12	4
LegSF.fam3.00003	GmIFS1 GmIFS2 & MtFNSII	OUT	vitvi	Vitis	12	8		OUT.vitvi.PN40024.gnm2.ann1.VIT_208s0007g04040.1	vitvi.PN40024.gnm2.chr8	18038158	18039776	LegSF.fam3.00003__vitvi.PN40024.gnm2.chr8__18	LegSF.fam3.00003__vitvi.PN40024.gnm2.chr8__18__	8	8	0	321		vitvi.PN40024.gnm2.chr8__18	12	4
LegSF.fam3.00003	GmIFS1 GmIFS2 & MtFNSII	ROS	quisa	Quillaja	10	5		ROS.quisa.S10.gnm1.ann1.Qs0312190.1	quisa.S10.gnm1.CM055617.1	12405174	12407068	LegSF.fam3.00003__quisa.S10.gnm1.CM055617.1__12	LegSF.fam3.00003__quisa.S10.gnm1.CM055617.1__12__	1	1	0	321		quisa.S10.gnm1.CM055617.1__12	4	3
LegSF.fam3.00003	GmIFS1 GmIFS2 & MtFNSII	CER	bauva	Bauhinia	9	4	11	CER.bauva.BV-YZ2020.gnm2.ann1.rna-bv28554.t1	bauva.BV-YZ2020.gnm2.Chr12	2734339	2736504	LegSF.fam3.00003__bauva.BV-YZ2020.gnm2.Chr12__2	LegSF.fam3.00003__bauva.BV-YZ2020.gnm2.Chr12__2__11	1	1	0	321		bauva.BV-YZ2020.gnm2.Chr12__2	5	4
LegSF.fam3.00003	GmIFS1 GmIFS2 & MtFNSII	CER	cerca	Cercis	9	4	11	CER.cerca.ISC453364.gnm3.ann1.Cecan.1G375500.1	cerca.ISC453364.gnm3.Chr01	48188804	48190473	LegSF.fam3.00003__cerca.ISC453364.gnm3.Chr01__48	LegSF.fam3.00003__cerca.ISC453364.gnm3.Chr01__48__11	2	1	1	322		cerca.ISC453364.gnm3.Chr01__48	7	5
LegSF.fam3.00003	GmIFS1 GmIFS2 & MtFNSII	CER	phach	Phanera	9	4	11	CER.phach.longxuteng.gnm1.ann1.LXT03043.t1	phach.longxuteng.gnm1.Chr01	36393198	36394865	LegSF.fam3.00003__phach.longxuteng.gnm1.Chr01__36	LegSF.fam3.00003__phach.longxuteng.gnm1.Chr01__36__11	1	1	0	322		phach.longxuteng.gnm1.Chr01__36	6	5
LegSF.fam3.00003	GmIFS1 GmIFS2 & MtFNSII	DET	singl	Sindora	8	3	11	DET.singl.CAF01.gnm1.ann1.evm_model_Chr09_2082	singl.CAF01.gnm1.Chr09	62466365	62472207	LegSF.fam3.00003__singl.CAF01.gnm1.Chr09__62	LegSF.fam3.00003__singl.CAF01.gnm1.Chr09__62__11	1	1	0	322		singl.CAF01.gnm1.Chr09__62	2	1
LegSF.fam3.00003	GmIFS1 GmIFS2 & MtFNSII	CAE	acacr	Acacia	7	2	11	CAE.acacr.Acra3RX.gnm1.ann1.g13073.t1	acacr.Acra3RX.gnm1.scaffold_2	58410984	58412632	LegSF.fam3.00003__acacr.Acra3RX.gnm1.scaffold_2__58	LegSF.fam3.00003__acacr.Acra3RX.gnm1.scaffold_2__58__11	1	1	0	322		acacr.Acra3RX.gnm1.scaffold_2__58	3	2
LegSF.fam3.00003	GmIFS1 GmIFS2 & MtFNSII	CAE	chafa	Chamaecrista	7	2	11	CAE.chafa.ISC494698.gnm1.ann1.ChfasH1.8G232600.1	chafa.ISC494698.gnm1.Chr08	48836963	48839038	LegSF.fam3.00003__chafa.ISC494698.gnm1.Chr08__48	LegSF.fam3.00003__chafa.ISC494698.gnm1.Chr08__48__11	2	1	1	323		chafa.ISC494698.gnm1.Chr08__48	3	1
LegSF.fam3.00003	GmIFS1 GmIFS2 & MtFNSII	CAE	sento	Senna	7	2	11	CAE.sento.Myeongyun.gnm1.ann1.Sto08g241770	sento.Myeongyun.gnm1.Chr08	6306151	6307763	LegSF.fam3.00003__sento.Myeongyun.gnm1.Chr08__6	LegSF.fam3.00003__sento.Myeongyun.gnm1.Chr08__6__11	1	1	0	323		sento.Myeongyun.gnm1.Chr08__6	1	0
LegSF.fam3.00003	GmIFS1 GmIFS2 & MtFNSII	PAP	lotja	Lotus	4	1	11	PAP.lotja.MG20.gnm3.ann1.Lj5g3v2300360.1	lotja.MG20.gnm3.Lj5	34018250	34020243	LegSF.fam3.00003__lotja.MG20.gnm3.Lj5__34	LegSF.fam3.00003__lotja.MG20.gnm3.Lj5__34__11	1	1	0	323		lotja.MG20.gnm3.Lj5__34	2	1
LegSF.fam3.00003	GmIFS1 GmIFS2 & MtFNSII	ROS	paran	Parasponia	11	6		ROS.paran.WU01x14.gnm1.ann1.PanWU01x14_183230.1	paran.WU01x14.gnm1.scf00174	224149	226279	LegSF.fam3.00003__paran.WU01x14.gnm1.scf00174__0	LegSF.fam3.00003__paran.WU01x14.gnm1.scf00174__0__	3	3	0	324		paran.WU01x14.gnm1.scf00174__0	4	1
LegSF.fam3.00003	GmIFS1 GmIFS2 & MtFNSII	ROS	treor	Trema	11	6		ROS.treor.RG33x02.gnm1.ann1.TorRG33x02_026450.1	treor.RG33x02.gnm1.scf00007	2272748	2274855	LegSF.fam3.00003__treor.RG33x02.gnm1.scf00007__2	LegSF.fam3.00003__treor.RG33x02.gnm1.scf00007__2__	3	3	0	325		treor.RG33x02.gnm1.scf00007__2	3	0
LegSF.fam3.00003	GmIFS1 GmIFS2 & MtFNSII	ROS	quisa	Quillaja	10	5		ROS.quisa.S10.gnm1.ann1.Qs0223090.1	quisa.S10.gnm1.CM055608.1	12926102	12927961	LegSF.fam3.00003__quisa.S10.gnm1.CM055608.1__12	LegSF.fam3.00003__quisa.S10.gnm1.CM055608.1__12__	2	2	0	326		quisa.S10.gnm1.CM055608.1__12	3	1
LegSF.fam3.00003	GmIFS1 GmIFS2 & MtFNSII	ROS	prupe	Prunus	12	7		ROS.prupe.Lovell.gnm2.ann1.Prupe.7G120200.1	prupe.Lovell.gnm2.Pp07	14380597	14382719	LegSF.fam3.00003__prupe.Lovell.gnm2.Pp07__14	LegSF.fam3.00003__prupe.Lovell.gnm2.Pp07__14__	3	3	0	327		prupe.Lovell.gnm2.Pp07__14	8	5
LegSF.fam3.00003	GmIFS1 GmIFS2 & MtFNSII	OUT	arath	Arabidopsis	12	8		OUT.arath.Col0.gnm9.ann11.AT3G52970.2	arath.Col0.gnm9.Chr3	19641399	19643259	LegSF.fam3.00003__arath.Col0.gnm9.Chr3__19	LegSF.fam3.00003__arath.Col0.gnm9.Chr3__19__	5	5	0	328		arath.Col0.gnm9.Chr3__19	13	8
LegSF.fam3.00003	GmIFS1 GmIFS2 & MtFNSII	PAP	lotja	Lotus	4	1	12	PAP.lotja.MG20.gnm3.ann1.Lj0g3v0144609.1	lotja.MG20.gnm3.Lj0	66484275	66492795	LegSF.fam3.00003__lotja.MG20.gnm3.Lj0__66	LegSF.fam3.00003__lotja.MG20.gnm3.Lj0__66__12	1	1	0	328		lotja.MG20.gnm3.Lj0__66	2	1
LegSF.fam3.00003	GmIFS1 GmIFS2 & MtFNSII	PAP	lotja	Lotus	4	1	12	PAP.lotja.MG20.gnm3.ann1.Lj4g3v1315020.1	lotja.MG20.gnm3.Lj4	19323926	19326373	LegSF.fam3.00003__lotja.MG20.gnm3.Lj4__19	LegSF.fam3.00003__lotja.MG20.gnm3.Lj4__19__12	2	2	0	329		lotja.MG20.gnm3.Lj4__19	5	3
LegSF.fam3.00003	GmIFS1 GmIFS2 & MtFNSII	PAP	lotja	Lotus	4	1	12	PAP.lotja.MG20.gnm3.ann1.Lj0g3v0334369.1	lotja.MG20.gnm3.Lj0	175014407	175014983	LegSF.fam3.00003__lotja.MG20.gnm3.Lj0__175	LegSF.fam3.00003__lotja.MG20.gnm3.Lj0__175__12	2	2	0	330		lotja.MG20.gnm3.Lj0__175	5	3
LegSF.fam3.00003	GmIFS1 GmIFS2 & MtFNSII	PAP	lotja	Lotus	4	1	12	PAP.lotja.MG20.gnm3.ann1.Lj4g3v1316290.1	lotja.MG20.gnm3.Lj4	19420384	19422129	LegSF.fam3.00003__lotja.MG20.gnm3.Lj4__19	LegSF.fam3.00003__lotja.MG20.gnm3.Lj4__19__12	2	2	0	331		lotja.MG20.gnm3.Lj4__19	5	3
LegSF.fam3.00003	GmIFS1 GmIFS2 & MtFNSII	PAP	lotja	Lotus	4	1	12	PAP.lotja.MG20.gnm3.ann1.Lj2g3v3137140.1	lotja.MG20.gnm3.Lj2	40534507	40536260	LegSF.fam3.00003__lotja.MG20.gnm3.Lj2__40	LegSF.fam3.00003__lotja.MG20.gnm3.Lj2__40__12	1	1	0	331		lotja.MG20.gnm3.Lj2__40	3	2
LegSF.fam3.00003	GmIFS1 GmIFS2 & MtFNSII	PAP	lotja	Lotus	4	1	12	PAP.lotja.MG20.gnm3.ann1.Lj6g3v0898750.1	lotja.MG20.gnm3.Lj6	8965932	8967474	LegSF.fam3.00003__lotja.MG20.gnm3.Lj6__8	LegSF.fam3.00003__lotja.MG20.gnm3.Lj6__8__12	1	1	0	331		lotja.MG20.gnm3.Lj6__8	3	2
LegSF.fam3.00003	GmIFS1 GmIFS2 & MtFNSII	PAP	lotja	Lotus	4	1	12	PAP.lotja.MG20.gnm3.ann1.Lj0g3v0334359.1	lotja.MG20.gnm3.Lj0	175009995	175012225	LegSF.fam3.00003__lotja.MG20.gnm3.Lj0__175	LegSF.fam3.00003__lotja.MG20.gnm3.Lj0__175__12	2	2	0	332		lotja.MG20.gnm3.Lj0__175	5	3
LegSF.fam3.00003	GmIFS1 GmIFS2 & MtFNSII	PAP	medtr	Medicago	3	1	12	PAP.medtr.A17_HM341.gnm4.ann2.Medtr0155s0010.1	medtr.A17_HM341.gnm4.scaffold0155	193	730	LegSF.fam3.00003__medtr.A17_HM341.gnm4.scaffold0155__0	LegSF.fam3.00003__medtr.A17_HM341.gnm4.scaffold0155__0__12	1	1	0	332		medtr.A17_HM341.gnm4.scaffold0155__0	1	0
LegSF.fam3.00003	GmIFS1 GmIFS2 & MtFNSII	PAP	medtr	Medicago	3	1	12	PAP.medtr.A17_HM341.gnm4.ann2.Medtr4g102310.1	medtr.A17_HM341.gnm4.chr4	42393108	42394804	LegSF.fam3.00003__medtr.A17_HM341.gnm4.chr4__42	LegSF.fam3.00003__medtr.A17_HM341.gnm4.chr4__42__12	2	2	0	333		medtr.A17_HM341.gnm4.chr4__42	4	2
LegSF.fam3.00003	GmIFS1 GmIFS2 & MtFNSII	PAP	medtr	Medicago	3	1	12	PAP.medtr.A17_HM341.gnm4.ann2.Medtr4g102280.1	medtr.A17_HM341.gnm4.chr4	42376556	42378904	LegSF.fam3.00003__medtr.A17_HM341.gnm4.chr4__42	LegSF.fam3.00003__medtr.A17_HM341.gnm4.chr4__42__12	2	2	0	334		medtr.A17_HM341.gnm4.chr4__42	4	2
LegSF.fam3.00003	GmIFS1 GmIFS2 & MtFNSII	PAP	phavu	Phaseolus	2	1	12	PAP.phavu.G19833.gnm2.ann1.Phvul.003G214350.1	phavu.G19833.gnm2.Chr03	44123530	44126094	LegSF.fam3.00003__phavu.G19833.gnm2.Chr03__44	LegSF.fam3.00003__phavu.G19833.gnm2.Chr03__44__12	2	2	0	335		phavu.G19833.gnm2.Chr03__44	5	3
LegSF.fam3.00003	GmIFS1 GmIFS2 & MtFNSII	PAP	phavu	Phaseolus	2	1	12	PAP.phavu.G19833.gnm2.ann1.Phvul.003G214375.1	phavu.G19833.gnm2.Chr03	44127150	44129703	LegSF.fam3.00003__phavu.G19833.gnm2.Chr03__44	LegSF.fam3.00003__phavu.G19833.gnm2.Chr03__44__12	2	2	0	336		phavu.G19833.gnm2.Chr03__44	5	3
LegSF.fam3.00003	GmIFS1 GmIFS2 & MtFNSII	PAP	glyma	Glycine	2	1	12	PAP.glyma.Wm82.gnm4.ann1.Glyma.17G134200.1	glyma.Wm82.gnm4.Gm17	10789264	10793703	LegSF.fam3.00003__glyma.Wm82.gnm4.Gm17__10	LegSF.fam3.00003__glyma.Wm82.gnm4.Gm17__10__12	2	2	0	337		glyma.Wm82.gnm4.Gm17__10	9	7
LegSF.fam3.00003	GmIFS1 GmIFS2 & MtFNSII	PAP	glyma	Glycine	2	1	12	PAP.glyma.Wm82.gnm4.ann1.Glyma.17G134100.1	glyma.Wm82.gnm4.Gm17	10783136	10787095	LegSF.fam3.00003__glyma.Wm82.gnm4.Gm17__10	LegSF.fam3.00003__glyma.Wm82.gnm4.Gm17__10__12	2	2	0	338		glyma.Wm82.gnm4.Gm17__10	9	7
LegSF.fam3.00003	GmIFS1 GmIFS2 & MtFNSII	PAP	aesev	Aeschynomene	6	1	12	PAP.aesev.CIAT22838.gnm1.ann1.Ae01g18520.1	aesev.CIAT22838.gnm1.Ae01	23523608	23528283	LegSF.fam3.00003__aesev.CIAT22838.gnm1.Ae01__23	LegSF.fam3.00003__aesev.CIAT22838.gnm1.Ae01__23__12	1	1	0	338		aesev.CIAT22838.gnm1.Ae01__23	6	5
LegSF.fam3.00003	GmIFS1 GmIFS2 & MtFNSII	CAE	acacr	Acacia	7	2	12	CAE.acacr.Acra3RX.gnm1.ann1.g3570.t1	acacr.Acra3RX.gnm1.scaffold_10	8707612	8708572	LegSF.fam3.00003__acacr.Acra3RX.gnm1.scaffold_10__8	LegSF.fam3.00003__acacr.Acra3RX.gnm1.scaffold_10__8__12	8	8	0	339		acacr.Acra3RX.gnm1.scaffold_10__8	9	1
LegSF.fam3.00003	GmIFS1 GmIFS2 & MtFNSII	CAE	acacr	Acacia	7	2	12	CAE.acacr.Acra3RX.gnm1.ann1.g3573.t1	acacr.Acra3RX.gnm1.scaffold_10	8803786	8807253	LegSF.fam3.00003__acacr.Acra3RX.gnm1.scaffold_10__8	LegSF.fam3.00003__acacr.Acra3RX.gnm1.scaffold_10__8__12	8	8	0	340		acacr.Acra3RX.gnm1.scaffold_10__8	9	1
LegSF.fam3.00003	GmIFS1 GmIFS2 & MtFNSII	CAE	acacr	Acacia	7	2	12	CAE.acacr.Acra3RX.gnm1.ann1.g3568.t1	acacr.Acra3RX.gnm1.scaffold_10	8581617	8591730	LegSF.fam3.00003__acacr.Acra3RX.gnm1.scaffold_10__8	LegSF.fam3.00003__acacr.Acra3RX.gnm1.scaffold_10__8__12	8	8	0	341		acacr.Acra3RX.gnm1.scaffold_10__8	9	1
LegSF.fam3.00003	GmIFS1 GmIFS2 & MtFNSII	CAE	acacr	Acacia	7	2	12	CAE.acacr.Acra3RX.gnm1.ann1.g3571.t1	acacr.Acra3RX.gnm1.scaffold_10	8720819	8721464	LegSF.fam3.00003__acacr.Acra3RX.gnm1.scaffold_10__8	LegSF.fam3.00003__acacr.Acra3RX.gnm1.scaffold_10__8__12	8	8	0	342		acacr.Acra3RX.gnm1.scaffold_10__8	9	1
LegSF.fam3.00003	GmIFS1 GmIFS2 & MtFNSII	CAE	acacr	Acacia	7	2	12	CAE.acacr.Acra3RX.gnm1.ann1.g3576.t1	acacr.Acra3RX.gnm1.scaffold_10	8902295	8904476	LegSF.fam3.00003__acacr.Acra3RX.gnm1.scaffold_10__8	LegSF.fam3.00003__acacr.Acra3RX.gnm1.scaffold_10__8__12	8	8	0	343		acacr.Acra3RX.gnm1.scaffold_10__8	9	1
LegSF.fam3.00003	GmIFS1 GmIFS2 & MtFNSII	CAE	acacr	Acacia	7	2	12	CAE.acacr.Acra3RX.gnm1.ann1.g3577.t1	acacr.Acra3RX.gnm1.scaffold_10	8929705	8931872	LegSF.fam3.00003__acacr.Acra3RX.gnm1.scaffold_10__8	LegSF.fam3.00003__acacr.Acra3RX.gnm1.scaffold_10__8__12	8	8	0	344		acacr.Acra3RX.gnm1.scaffold_10__8	9	1
LegSF.fam3.00003	GmIFS1 GmIFS2 & MtFNSII	CAE	acacr	Acacia	7	2	12	CAE.acacr.Acra3RX.gnm1.ann1.g3575.t1	acacr.Acra3RX.gnm1.scaffold_10	8842699	8845206	LegSF.fam3.00003__acacr.Acra3RX.gnm1.scaffold_10__8	LegSF.fam3.00003__acacr.Acra3RX.gnm1.scaffold_10__8__12	8	8	0	345		acacr.Acra3RX.gnm1.scaffold_10__8	9	1
LegSF.fam3.00003	GmIFS1 GmIFS2 & MtFNSII	CAE	acacr	Acacia	7	2	12	CAE.acacr.Acra3RX.gnm1.ann1.g3572.t1	acacr.Acra3RX.gnm1.scaffold_10	8759817	8762967	LegSF.fam3.00003__acacr.Acra3RX.gnm1.scaffold_10__8	LegSF.fam3.00003__acacr.Acra3RX.gnm1.scaffold_10__8__12	8	8	0	346		acacr.Acra3RX.gnm1.scaffold_10__8	9	1
LegSF.fam3.00003	GmIFS1 GmIFS2 & MtFNSII	CAE	sento	Senna	7	2	12	CAE.sento.Myeongyun.gnm1.ann1.Sto11g368950	sento.Myeongyun.gnm1.Chr11	18598395	18609364	LegSF.fam3.00003__sento.Myeongyun.gnm1.Chr11__18	LegSF.fam3.00003__sento.Myeongyun.gnm1.Chr11__18__12	3	3	0	347		sento.Myeongyun.gnm1.Chr11__18	7	4
LegSF.fam3.00003	GmIFS1 GmIFS2 & MtFNSII	CAE	sento	Senna	7	2	12	CAE.sento.Myeongyun.gnm1.ann1.Sto11g368960	sento.Myeongyun.gnm1.Chr11	18603642	18604694	LegSF.fam3.00003__sento.Myeongyun.gnm1.Chr11__18	LegSF.fam3.00003__sento.Myeongyun.gnm1.Chr11__18__12	3	3	0	348		sento.Myeongyun.gnm1.Chr11__18	7	4
LegSF.fam3.00003	GmIFS1 GmIFS2 & MtFNSII	CAE	sento	Senna	7	2	12	CAE.sento.Myeongyun.gnm1.ann1.Sto11g368940	sento.Myeongyun.gnm1.Chr11	18591288	18593853	LegSF.fam3.00003__sento.Myeongyun.gnm1.Chr11__18	LegSF.fam3.00003__sento.Myeongyun.gnm1.Chr11__18__12	3	3	0	349		sento.Myeongyun.gnm1.Chr11__18	7	4
LegSF.fam3.00003	GmIFS1 GmIFS2 & MtFNSII	CAE	chafa	Chamaecrista	7	2	12	CAE.chafa.ISC494698.gnm1.ann1.ChfasH1.1G174000.1	chafa.ISC494698.gnm1.Chr01	57207609	57212020	LegSF.fam3.00003__chafa.ISC494698.gnm1.Chr01__57	LegSF.fam3.00003__chafa.ISC494698.gnm1.Chr01__57__12	1	1	0	349		chafa.ISC494698.gnm1.Chr01__57	3	2
LegSF.fam3.00003	GmIFS1 GmIFS2 & MtFNSII	DET	singl	Sindora	8	3	12	DET.singl.CAF01.gnm1.ann1.evm_model_Chr12_251	singl.CAF01.gnm1.Chr12	3665328	3667453	LegSF.fam3.00003__singl.CAF01.gnm1.Chr12__3	LegSF.fam3.00003__singl.CAF01.gnm1.Chr12__3__12	1	1	0	349		singl.CAF01.gnm1.Chr12__3	4	3
LegSF.fam3.00003	GmIFS1 GmIFS2 & MtFNSII	CER	bauva	Bauhinia	9	4	12	CER.bauva.BV-YZ2020.gnm2.ann1.rna-bv28155.t1	bauva.BV-YZ2020.gnm2.Chr11	17060912	17062623	LegSF.fam3.00003__bauva.BV-YZ2020.gnm2.Chr11__17	LegSF.fam3.00003__bauva.BV-YZ2020.gnm2.Chr11__17__12	2	2	0	350		bauva.BV-YZ2020.gnm2.Chr11__17	13	11
LegSF.fam3.00003	GmIFS1 GmIFS2 & MtFNSII	CER	bauva	Bauhinia	9	4	12	CER.bauva.BV-YZ2020.gnm2.ann1.rna-bv28156.t1	bauva.BV-YZ2020.gnm2.Chr11	17065374	17067118	LegSF.fam3.00003__bauva.BV-YZ2020.gnm2.Chr11__17	LegSF.fam3.00003__bauva.BV-YZ2020.gnm2.Chr11__17__12	2	2	0	351		bauva.BV-YZ2020.gnm2.Chr11__17	13	11
LegSF.fam3.00003	GmIFS1 GmIFS2 & MtFNSII	CER	cerca	Cercis	9	4	12	CER.cerca.ISC453364.gnm3.ann1.Cecan.6G068000.1	cerca.ISC453364.gnm3.Chr06	20050554	20052296	LegSF.fam3.00003__cerca.ISC453364.gnm3.Chr06__20	LegSF.fam3.00003__cerca.ISC453364.gnm3.Chr06__20__12	1	1	0	351		cerca.ISC453364.gnm3.Chr06__20	1	0
LegSF.fam3.00003	GmIFS1 GmIFS2 & MtFNSII	CER	cerca	Cercis	9	4	12	CER.cerca.ISC453364.gnm3.ann1.Cecan.6G334500.1	cerca.ISC453364.gnm3.Chr06	43466261	43467322	LegSF.fam3.00003__cerca.ISC453364.gnm3.Chr06__43	LegSF.fam3.00003__cerca.ISC453364.gnm3.Chr06__43__12	1	1	0	351		cerca.ISC453364.gnm3.Chr06__43	6	5
LegSF.fam3.00003	GmIFS1 GmIFS2 & MtFNSII	DET	singl	Sindora	8	3	12	DET.singl.CAF01.gnm1.ann1.evm_model_Chr01_4950	singl.CAF01.gnm1.Chr01	132687519	132690514	LegSF.fam3.00003__singl.CAF01.gnm1.Chr01__132	LegSF.fam3.00003__singl.CAF01.gnm1.Chr01__132__12	1	1	0	351		singl.CAF01.gnm1.Chr01__132	1	0
LegSF.fam3.00003	GmIFS1 GmIFS2 & MtFNSII	ROS	quisa	Quillaja	10	5		ROS.quisa.S10.gnm1.ann1.Qs0115090.1	quisa.S10.gnm1.CM055618.1	19489328	19491033	LegSF.fam3.00003__quisa.S10.gnm1.CM055618.1__19	LegSF.fam3.00003__quisa.S10.gnm1.CM055618.1__19__	2	2	0	352		quisa.S10.gnm1.CM055618.1__19	7	5
LegSF.fam3.00003	GmIFS1 GmIFS2 & MtFNSII	OUT	vitvi	Vitis	12	8		OUT.vitvi.PN40024.gnm2.ann1.VIT_200s0555g00020.1	vitvi.PN40024.gnm2.chrUn	31689281	31691530	LegSF.fam3.00003__vitvi.PN40024.gnm2.chrUn__31	LegSF.fam3.00003__vitvi.PN40024.gnm2.chrUn__31__	2	2	0	353		vitvi.PN40024.gnm2.chrUn__31	4	2
LegSF.fam3.00003	GmIFS1 GmIFS2 & MtFNSII	OUT	vitvi	Vitis	12	8		OUT.vitvi.PN40024.gnm2.ann1.VIT_205s0094g01180.1	vitvi.PN40024.gnm2.chr5	24490411	24491947	LegSF.fam3.00003__vitvi.PN40024.gnm2.chr5__24	LegSF.fam3.00003__vitvi.PN40024.gnm2.chr5__24__	2	2	0	354		vitvi.PN40024.gnm2.chr5__24	10	8
LegSF.fam3.00003	GmIFS1 GmIFS2 & MtFNSII	ROS	prupe	Prunus	12	7		ROS.prupe.Lovell.gnm2.ann1.Prupe.5G077800.1	prupe.Lovell.gnm2.Pp05	9151747	9155127	LegSF.fam3.00003__prupe.Lovell.gnm2.Pp05__9	LegSF.fam3.00003__prupe.Lovell.gnm2.Pp05__9__	7	7	0	355		prupe.Lovell.gnm2.Pp05__9	11	4
LegSF.fam3.00003	GmIFS1 GmIFS2 & MtFNSII	ROS	prupe	Prunus	12	7		ROS.prupe.Lovell.gnm2.ann1.Prupe.5G078200.1	prupe.Lovell.gnm2.Pp05	9193796	9198290	LegSF.fam3.00003__prupe.Lovell.gnm2.Pp05__9	LegSF.fam3.00003__prupe.Lovell.gnm2.Pp05__9__	7	7	0	356		prupe.Lovell.gnm2.Pp05__9	11	4
LegSF.fam3.00003	GmIFS1 GmIFS2 & MtFNSII	ROS	prupe	Prunus	12	7		ROS.prupe.Lovell.gnm2.ann1.Prupe.5G078100.1	prupe.Lovell.gnm2.Pp05	9177295	9179978	LegSF.fam3.00003__prupe.Lovell.gnm2.Pp05__9	LegSF.fam3.00003__prupe.Lovell.gnm2.Pp05__9__	7	7	0	357		prupe.Lovell.gnm2.Pp05__9	11	4
LegSF.fam3.00003	GmIFS1 GmIFS2 & MtFNSII	ROS	prupe	Prunus	12	7		ROS.prupe.Lovell.gnm2.ann1.Prupe.5G078300.1	prupe.Lovell.gnm2.Pp05	9204702	9208091	LegSF.fam3.00003__prupe.Lovell.gnm2.Pp05__9	LegSF.fam3.00003__prupe.Lovell.gnm2.Pp05__9__	7	7	0	358		prupe.Lovell.gnm2.Pp05__9	11	4
LegSF.fam3.00003	GmIFS1 GmIFS2 & MtFNSII	ROS	prupe	Prunus	12	7		ROS.prupe.Lovell.gnm2.ann1.Prupe.5G071500.1	prupe.Lovell.gnm2.Pp05	8638191	8638808	LegSF.fam3.00003__prupe.Lovell.gnm2.Pp05__8	LegSF.fam3.00003__prupe.Lovell.gnm2.Pp05__8__	1	1	0	358		prupe.Lovell.gnm2.Pp05__8	4	3
LegSF.fam3.00003	GmIFS1 GmIFS2 & MtFNSII	ROS	prupe	Prunus	12	7		ROS.prupe.Lovell.gnm2.ann1.Prupe.5G077600.1	prupe.Lovell.gnm2.Pp05	9143800	9146371	LegSF.fam3.00003__prupe.Lovell.gnm2.Pp05__9	LegSF.fam3.00003__prupe.Lovell.gnm2.Pp05__9__	7	7	0	359		prupe.Lovell.gnm2.Pp05__9	11	4
LegSF.fam3.00003	GmIFS1 GmIFS2 & MtFNSII	ROS	prupe	Prunus	12	7		ROS.prupe.Lovell.gnm2.ann1.Prupe.5G077700.1	prupe.Lovell.gnm2.Pp05	9146748	9150765	LegSF.fam3.00003__prupe.Lovell.gnm2.Pp05__9	LegSF.fam3.00003__prupe.Lovell.gnm2.Pp05__9__	7	7	0	360		prupe.Lovell.gnm2.Pp05__9	11	4
LegSF.fam3.00003	GmIFS1 GmIFS2 & MtFNSII	ROS	prupe	Prunus	12	7		ROS.prupe.Lovell.gnm2.ann1.Prupe.5G077900.1	prupe.Lovell.gnm2.Pp05	9172308	9172641	LegSF.fam3.00003__prupe.Lovell.gnm2.Pp05__9	LegSF.fam3.00003__prupe.Lovell.gnm2.Pp05__9__	7	7	0	361		prupe.Lovell.gnm2.Pp05__9	11	4
LegSF.fam3.00003	GmIFS1 GmIFS2 & MtFNSII	ROS	paran	Parasponia	11	6		ROS.paran.WU01x14.gnm1.ann1.PanWU01x14_199560.1	paran.WU01x14.gnm1.scf00202	216436	217384	LegSF.fam3.00003__paran.WU01x14.gnm1.scf00202__0	LegSF.fam3.00003__paran.WU01x14.gnm1.scf00202__0__	4	4	0	362		paran.WU01x14.gnm1.scf00202__0	5	1
LegSF.fam3.00003	GmIFS1 GmIFS2 & MtFNSII	ROS	treor	Trema	11	6		ROS.treor.RG33x02.gnm1.ann1.TorRG33x02_112060.1	treor.RG33x02.gnm1.scf00061	394844	395961	LegSF.fam3.00003__treor.RG33x02.gnm1.scf00061__0	LegSF.fam3.00003__treor.RG33x02.gnm1.scf00061__0__	4	4	0	363		treor.RG33x02.gnm1.scf00061__0	5	1
LegSF.fam3.00003	GmIFS1 GmIFS2 & MtFNSII	ROS	paran	Parasponia	11	6		ROS.paran.WU01x14.gnm1.ann1.PanWU01x14_199570.1	paran.WU01x14.gnm1.scf00202	217626	218136	LegSF.fam3.00003__paran.WU01x14.gnm1.scf00202__0	LegSF.fam3.00003__paran.WU01x14.gnm1.scf00202__0__	4	4	0	364		paran.WU01x14.gnm1.scf00202__0	5	1
LegSF.fam3.00003	GmIFS1 GmIFS2 & MtFNSII	ROS	paran	Parasponia	11	6		ROS.paran.WU01x14.gnm1.ann1.PanWU01x14_199580.1	paran.WU01x14.gnm1.scf00202	225207	227242	LegSF.fam3.00003__paran.WU01x14.gnm1.scf00202__0	LegSF.fam3.00003__paran.WU01x14.gnm1.scf00202__0__	4	4	0	365		paran.WU01x14.gnm1.scf00202__0	5	1
LegSF.fam3.00003	GmIFS1 GmIFS2 & MtFNSII	ROS	treor	Trema	11	6		ROS.treor.RG33x02.gnm1.ann1.TorRG33x02_112080.1	treor.RG33x02.gnm1.scf00061	401635	403790	LegSF.fam3.00003__treor.RG33x02.gnm1.scf00061__0	LegSF.fam3.00003__treor.RG33x02.gnm1.scf00061__0__	4	4	0	366		treor.RG33x02.gnm1.scf00061__0	5	1
LegSF.fam3.00003	GmIFS1 GmIFS2 & MtFNSII	ROS	treor	Trema	11	6		ROS.treor.RG33x02.gnm1.ann1.TorRG33x02_112070.1	treor.RG33x02.gnm1.scf00061	398641	400625	LegSF.fam3.00003__treor.RG33x02.gnm1.scf00061__0	LegSF.fam3.00003__treor.RG33x02.gnm1.scf00061__0__	4	4	0	367		treor.RG33x02.gnm1.scf00061__0	5	1
LegSF.fam3.00003	GmIFS1 GmIFS2 & MtFNSII	ROS	paran	Parasponia	11	6		ROS.paran.WU01x14.gnm1.ann1.PanWU01x14_199590.1	paran.WU01x14.gnm1.scf00202	228348	229011	LegSF.fam3.00003__paran.WU01x14.gnm1.scf00202__0	LegSF.fam3.00003__paran.WU01x14.gnm1.scf00202__0__	4	4	0	368		paran.WU01x14.gnm1.scf00202__0	5	1
LegSF.fam3.00003	GmIFS1 GmIFS2 & MtFNSII	ROS	treor	Trema	11	6		ROS.treor.RG33x02.gnm1.ann1.TorRG33x02_112090.1	treor.RG33x02.gnm1.scf00061	405278	405932	LegSF.fam3.00003__treor.RG33x02.gnm1.scf00061__0	LegSF.fam3.00003__treor.RG33x02.gnm1.scf00061__0__	4	4	0	369		treor.RG33x02.gnm1.scf00061__0	5	1
LegSF.fam3.00003	GmIFS1 GmIFS2 & MtFNSII	ROS	treor	Trema	11	6		ROS.treor.RG33x02.gnm1.ann1.TorRG33x02_047690.1	treor.RG33x02.gnm1.scf00018	1532165	1532786	LegSF.fam3.00003__treor.RG33x02.gnm1.scf00018__1	LegSF.fam3.00003__treor.RG33x02.gnm1.scf00018__1__	2	2	0	370		treor.RG33x02.gnm1.scf00018__1	3	1
LegSF.fam3.00003	GmIFS1 GmIFS2 & MtFNSII	ROS	treor	Trema	11	6		ROS.treor.RG33x02.gnm1.ann1.TorRG33x02_047700.1	treor.RG33x02.gnm1.scf00018	1533265	1534809	LegSF.fam3.00003__treor.RG33x02.gnm1.scf00018__1	LegSF.fam3.00003__treor.RG33x02.gnm1.scf00018__1__	2	2	0	371		treor.RG33x02.gnm1.scf00018__1	3	1
LegSF.fam3.00003	GmIFS1 GmIFS2 & MtFNSII	OUT	vitvi	Vitis	12	8		OUT.vitvi.PN40024.gnm2.ann1.VIT_200s0555g00010.1	vitvi.PN40024.gnm2.chrUn	31682230	31682739	LegSF.fam3.00003__vitvi.PN40024.gnm2.chrUn__31	LegSF.fam3.00003__vitvi.PN40024.gnm2.chrUn__31__	2	2	0	372		vitvi.PN40024.gnm2.chrUn__31	4	2
LegSF.fam3.00003	GmIFS1 GmIFS2 & MtFNSII	OUT	vitvi	Vitis	12	8		OUT.vitvi.PN40024.gnm2.ann1.VIT_205s0094g01170.1	vitvi.PN40024.gnm2.chr5	24482970	24489603	LegSF.fam3.00003__vitvi.PN40024.gnm2.chr5__24	LegSF.fam3.00003__vitvi.PN40024.gnm2.chr5__24__	2	2	0	373		vitvi.PN40024.gnm2.chr5__24	10	8
LegSF.fam3.00003	GmIFS1 GmIFS2 & MtFNSII	OUT	arath	Arabidopsis	12	8		OUT.arath.Col0.gnm9.ann11.AT4G12330.1	arath.Col0.gnm9.Chr4	7317775	7319658	LegSF.fam3.00003__arath.Col0.gnm9.Chr4__7	LegSF.fam3.00003__arath.Col0.gnm9.Chr4__7__	5	5	0	374		arath.Col0.gnm9.Chr4__7	12	7
LegSF.fam3.00003	GmIFS1 GmIFS2 & MtFNSII	OUT	arath	Arabidopsis	12	8		OUT.arath.Col0.gnm9.ann11.AT5G44620.1	arath.Col0.gnm9.Chr5	17997907	17999539	LegSF.fam3.00003__arath.Col0.gnm9.Chr5__17	LegSF.fam3.00003__arath.Col0.gnm9.Chr5__17__	3	3	0	375		arath.Col0.gnm9.Chr5__17	10	7
LegSF.fam3.00003	GmIFS1 GmIFS2 & MtFNSII	OUT	arath	Arabidopsis	12	8		OUT.arath.Col0.gnm9.ann11.AT4G22690.1	arath.Col0.gnm9.Chr4	11929846	11931520	LegSF.fam3.00003__arath.Col0.gnm9.Chr4__11	LegSF.fam3.00003__arath.Col0.gnm9.Chr4__11__	2	2	0	376		arath.Col0.gnm9.Chr4__11	11	9
LegSF.fam3.00003	GmIFS1 GmIFS2 & MtFNSII	OUT	arath	Arabidopsis	12	8		OUT.arath.Col0.gnm9.ann11.AT4G22710.1	arath.Col0.gnm9.Chr4	11935037	11936618	LegSF.fam3.00003__arath.Col0.gnm9.Chr4__11	LegSF.fam3.00003__arath.Col0.gnm9.Chr4__11__	2	2	0	377		arath.Col0.gnm9.Chr4__11	11	9
LegSF.fam3.00003	GmIFS1 GmIFS2 & MtFNSII	OUT	arath	Arabidopsis	12	8		OUT.arath.Col0.gnm9.ann11.AT4G12310.1	arath.Col0.gnm9.Chr4	7310597	7312522	LegSF.fam3.00003__arath.Col0.gnm9.Chr4__7	LegSF.fam3.00003__arath.Col0.gnm9.Chr4__7__	5	5	0	378		arath.Col0.gnm9.Chr4__7	12	7
LegSF.fam3.00003	GmIFS1 GmIFS2 & MtFNSII	OUT	arath	Arabidopsis	12	8		OUT.arath.Col0.gnm9.ann11.AT4G12320.1	arath.Col0.gnm9.Chr4	7314938	7316647	LegSF.fam3.00003__arath.Col0.gnm9.Chr4__7	LegSF.fam3.00003__arath.Col0.gnm9.Chr4__7__	5	5	0	379		arath.Col0.gnm9.Chr4__7	12	7
LegSF.fam3.00003	GmIFS1 GmIFS2 & MtFNSII	OUT	arath	Arabidopsis	12	8		OUT.arath.Col0.gnm9.ann11.AT4G12300.1	arath.Col0.gnm9.Chr4	7308015	7309692	LegSF.fam3.00003__arath.Col0.gnm9.Chr4__7	LegSF.fam3.00003__arath.Col0.gnm9.Chr4__7__	5	5	0	380		arath.Col0.gnm9.Chr4__7	12	7
LegSF.fam3.00003	GmIFS1 GmIFS2 & MtFNSII	OUT	vitvi	Vitis	12	8		OUT.vitvi.PN40024.gnm2.ann1.VIT_216s0022g01500.1	vitvi.PN40024.gnm2.chr16	13531880	13534050	LegSF.fam3.00003__vitvi.PN40024.gnm2.chr16__13	LegSF.fam3.00003__vitvi.PN40024.gnm2.chr16__13__	4	4	0	381		vitvi.PN40024.gnm2.chr16__13	5	1
LegSF.fam3.00003	GmIFS1 GmIFS2 & MtFNSII	OUT	vitvi	Vitis	12	8		OUT.vitvi.PN40024.gnm2.ann1.VIT_216s0022g01540.1	vitvi.PN40024.gnm2.chr16	13618888	13620575	LegSF.fam3.00003__vitvi.PN40024.gnm2.chr16__13	LegSF.fam3.00003__vitvi.PN40024.gnm2.chr16__13__	4	4	0	382		vitvi.PN40024.gnm2.chr16__13	5	1
LegSF.fam3.00003	GmIFS1 GmIFS2 & MtFNSII	OUT	vitvi	Vitis	12	8		OUT.vitvi.PN40024.gnm2.ann1.VIT_216s0022g01510.1	vitvi.PN40024.gnm2.chr16	13549388	13582228	LegSF.fam3.00003__vitvi.PN40024.gnm2.chr16__13	LegSF.fam3.00003__vitvi.PN40024.gnm2.chr16__13__	4	4	0	383		vitvi.PN40024.gnm2.chr16__13	5	1
LegSF.fam3.00003	GmIFS1 GmIFS2 & MtFNSII	OUT	vitvi	Vitis	12	8		OUT.vitvi.PN40024.gnm2.ann1.VIT_200s1682g00020.1	vitvi.PN40024.gnm2.chrUn	40083626	40085084	LegSF.fam3.00003__vitvi.PN40024.gnm2.chrUn__40	LegSF.fam3.00003__vitvi.PN40024.gnm2.chrUn__40__	1	1	0	383		vitvi.PN40024.gnm2.chrUn__40	2	1
LegSF.fam3.00003	GmIFS1 GmIFS2 & MtFNSII	OUT	vitvi	Vitis	12	8		OUT.vitvi.PN40024.gnm2.ann1.VIT_216s0022g01390.1	vitvi.PN40024.gnm2.chr16	13378318	13382498	LegSF.fam3.00003__vitvi.PN40024.gnm2.chr16__13	LegSF.fam3.00003__vitvi.PN40024.gnm2.chr16__13__	4	4	0	384		vitvi.PN40024.gnm2.chr16__13	5	1
LegSF.fam3.00003	GmIFS1 GmIFS2 & MtFNSII	CER	bauva	Bauhinia	9	4	13	CER.bauva.BV-YZ2020.gnm2.ann1.rna-bv04163.t2	bauva.BV-YZ2020.gnm2.Chr02	22070699	22072397	LegSF.fam3.00003__bauva.BV-YZ2020.gnm2.Chr02__22	LegSF.fam3.00003__bauva.BV-YZ2020.gnm2.Chr02__22__13	3	3	0	385		bauva.BV-YZ2020.gnm2.Chr02__22	4	1
LegSF.fam3.00003	GmIFS1 GmIFS2 & MtFNSII	CER	cerca	Cercis	9	4	13	CER.cerca.ISC453364.gnm3.ann1.Cecan.7G233100.1	cerca.ISC453364.gnm3.Chr07	37849107	37851018	LegSF.fam3.00003__cerca.ISC453364.gnm3.Chr07__37	LegSF.fam3.00003__cerca.ISC453364.gnm3.Chr07__37__13	2	1	1	386		cerca.ISC453364.gnm3.Chr07__37	6	4
LegSF.fam3.00003	GmIFS1 GmIFS2 & MtFNSII	CER	bauva	Bauhinia	9	4	13	CER.bauva.BV-YZ2020.gnm2.ann1.rna-bv21375.t1	bauva.BV-YZ2020.gnm2.Chr08	13606842	13608831	LegSF.fam3.00003__bauva.BV-YZ2020.gnm2.Chr08__13	LegSF.fam3.00003__bauva.BV-YZ2020.gnm2.Chr08__13__13	2	1	1	387		bauva.BV-YZ2020.gnm2.Chr08__13	6	4
LegSF.fam3.00003	GmIFS1 GmIFS2 & MtFNSII	CER	bauva	Bauhinia	9	4	13	CER.bauva.BV-YZ2020.gnm2.ann1.rna-bv04165.t1	bauva.BV-YZ2020.gnm2.Chr02	22076899	22077421	LegSF.fam3.00003__bauva.BV-YZ2020.gnm2.Chr02__22	LegSF.fam3.00003__bauva.BV-YZ2020.gnm2.Chr02__22__13	3	3	0	388		bauva.BV-YZ2020.gnm2.Chr02__22	4	1
LegSF.fam3.00003	GmIFS1 GmIFS2 & MtFNSII	CER	bauva	Bauhinia	9	4	13	CER.bauva.BV-YZ2020.gnm2.ann1.rna-bv04166.t1	bauva.BV-YZ2020.gnm2.Chr02	22077638	22078217	LegSF.fam3.00003__bauva.BV-YZ2020.gnm2.Chr02__22	LegSF.fam3.00003__bauva.BV-YZ2020.gnm2.Chr02__22__13	3	3	0	389		bauva.BV-YZ2020.gnm2.Chr02__22	4	1
LegSF.fam3.00003	GmIFS1 GmIFS2 & MtFNSII	CER	bauva	Bauhinia	9	4	13	CER.bauva.BV-YZ2020.gnm2.ann1.rna-bv37122.t1	bauva.BV-YZ2020.gnm2.Chr14	10032147	10034919	LegSF.fam3.00003__bauva.BV-YZ2020.gnm2.Chr14__10	LegSF.fam3.00003__bauva.BV-YZ2020.gnm2.Chr14__10__13	4	2	2	390		bauva.BV-YZ2020.gnm2.Chr14__10	5	1
LegSF.fam3.00003	GmIFS1 GmIFS2 & MtFNSII	CER	bauva	Bauhinia	9	4	13	CER.bauva.BV-YZ2020.gnm2.ann1.rna-bv37123.t1	bauva.BV-YZ2020.gnm2.Chr14	10050962	10053826	LegSF.fam3.00003__bauva.BV-YZ2020.gnm2.Chr14__10	LegSF.fam3.00003__bauva.BV-YZ2020.gnm2.Chr14__10__13	4	2	2	391		bauva.BV-YZ2020.gnm2.Chr14__10	5	1
LegSF.fam3.00003	GmIFS1 GmIFS2 & MtFNSII	DET	singl	Sindora	8	3	13	DET.singl.CAF01.gnm1.ann1.evm_model_Chr06_1618	singl.CAF01.gnm1.Chr06	54139609	54150623	LegSF.fam3.00003__singl.CAF01.gnm1.Chr06__54	LegSF.fam3.00003__singl.CAF01.gnm1.Chr06__54__13	1	1	0	391		singl.CAF01.gnm1.Chr06__54	1	0
LegSF.fam3.00003	GmIFS1 GmIFS2 & MtFNSII	DET	singl	Sindora	8	3	13	DET.singl.CAF01.gnm1.ann1.evm_model_Chr06_1605	singl.CAF01.gnm1.Chr06	53547955	53561795	LegSF.fam3.00003__singl.CAF01.gnm1.Chr06__53	LegSF.fam3.00003__singl.CAF01.gnm1.Chr06__53__13	5	3	2	392		singl.CAF01.gnm1.Chr06__53	5	0
LegSF.fam3.00003	GmIFS1 GmIFS2 & MtFNSII	DET	singl	Sindora	8	3	13	DET.singl.CAF01.gnm1.ann1.evm_model_Chr06_1607	singl.CAF01.gnm1.Chr06	53739420	53740931	LegSF.fam3.00003__singl.CAF01.gnm1.Chr06__53	LegSF.fam3.00003__singl.CAF01.gnm1.Chr06__53__13	5	3	2	393		singl.CAF01.gnm1.Chr06__53	5	0
LegSF.fam3.00003	GmIFS1 GmIFS2 & MtFNSII	DET	singl	Sindora	8	3	13	DET.singl.CAF01.gnm1.ann1.evm_model_Chr06_1602	singl.CAF01.gnm1.Chr06	53344413	53349729	LegSF.fam3.00003__singl.CAF01.gnm1.Chr06__53	LegSF.fam3.00003__singl.CAF01.gnm1.Chr06__53__13	5	3	2	394		singl.CAF01.gnm1.Chr06__53	5	0
LegSF.fam3.00003	GmIFS1 GmIFS2 & MtFNSII	ROS	prupe	Prunus	12	7	13	ROS.prupe.Lovell.gnm2.ann1.Prupe.8G008100.1	prupe.Lovell.gnm2.Pp08	620929	623325	LegSF.fam3.00003__prupe.Lovell.gnm2.Pp08__0	LegSF.fam3.00003__prupe.Lovell.gnm2.Pp08__0__13	2	2	0	395		prupe.Lovell.gnm2.Pp08__0	10	8
LegSF.fam3.00003	GmIFS1 GmIFS2 & MtFNSII	ROS	prupe	Prunus	12	7	13	ROS.prupe.Lovell.gnm2.ann1.Prupe.8G008200.1	prupe.Lovell.gnm2.Pp08	624357	628583	LegSF.fam3.00003__prupe.Lovell.gnm2.Pp08__0	LegSF.fam3.00003__prupe.Lovell.gnm2.Pp08__0__13	2	2	0	396		prupe.Lovell.gnm2.Pp08__0	10	8
LegSF.fam3.00003	GmIFS1 GmIFS2 & MtFNSII	DET	singl	Sindora	8	3	14	DET.singl.CAF01.gnm1.ann1.evm_model_Chr06_1613	singl.CAF01.gnm1.Chr06	53953187	53976095	LegSF.fam3.00003__singl.CAF01.gnm1.Chr06__53	LegSF.fam3.00003__singl.CAF01.gnm1.Chr06__53__14	5	2	3	397		singl.CAF01.gnm1.Chr06__53	5	0
LegSF.fam3.00003	GmIFS1 GmIFS2 & MtFNSII	DET	singl	Sindora	8	3	14	DET.singl.CAF01.gnm1.ann1.evm_model_Chr06_1601	singl.CAF01.gnm1.Chr06	53217892	53218516	LegSF.fam3.00003__singl.CAF01.gnm1.Chr06__53	LegSF.fam3.00003__singl.CAF01.gnm1.Chr06__53__14	5	2	3	398		singl.CAF01.gnm1.Chr06__53	5	0
LegSF.fam3.00003	GmIFS1 GmIFS2 & MtFNSII	CAE	sento	Senna	7	2	14	CAE.sento.Myeongyun.gnm1.ann1.Sto05g129070	sento.Myeongyun.gnm1.Chr05	7609538	7622776	LegSF.fam3.00003__sento.Myeongyun.gnm1.Chr05__7	LegSF.fam3.00003__sento.Myeongyun.gnm1.Chr05__7__14	1	1	0	398		sento.Myeongyun.gnm1.Chr05__7	3	2
LegSF.fam3.00003	GmIFS1 GmIFS2 & MtFNSII	ROS	paran	Parasponia	11	6	14	ROS.paran.WU01x14.gnm1.ann1.PanWU01x14_196150.1	paran.WU01x14.gnm1.scf00197	89067	89934	LegSF.fam3.00003__paran.WU01x14.gnm1.scf00197__0	LegSF.fam3.00003__paran.WU01x14.gnm1.scf00197__0__14	1	1	0	398		paran.WU01x14.gnm1.scf00197__0	3	2
LegSF.fam3.00003	GmIFS1 GmIFS2 & MtFNSII	CAE	chafa	Chamaecrista	7	2	14	CAE.chafa.ISC494698.gnm1.ann1.ChfasH1.3G051100.1	chafa.ISC494698.gnm1.Chr03	10788704	10791903	LegSF.fam3.00003__chafa.ISC494698.gnm1.Chr03__10	LegSF.fam3.00003__chafa.ISC494698.gnm1.Chr03__10__14	5	5	0	399		chafa.ISC494698.gnm1.Chr03__10	7	2
LegSF.fam3.00003	GmIFS1 GmIFS2 & MtFNSII	CAE	chafa	Chamaecrista	7	2	14	CAE.chafa.ISC494698.gnm1.ann1.ChfasH1.3G051200.1	chafa.ISC494698.gnm1.Chr03	10838466	10841873	LegSF.fam3.00003__chafa.ISC494698.gnm1.Chr03__10	LegSF.fam3.00003__chafa.ISC494698.gnm1.Chr03__10__14	5	5	0	400		chafa.ISC494698.gnm1.Chr03__10	7	2
LegSF.fam3.00003	GmIFS1 GmIFS2 & MtFNSII	CAE	chafa	Chamaecrista	7	2	14	CAE.chafa.ISC494698.gnm1.ann1.ChfasH1.3G051300.1	chafa.ISC494698.gnm1.Chr03	10875551	10878443	LegSF.fam3.00003__chafa.ISC494698.gnm1.Chr03__10	LegSF.fam3.00003__chafa.ISC494698.gnm1.Chr03__10__14	5	5	0	401		chafa.ISC494698.gnm1.Chr03__10	7	2
LegSF.fam3.00003	GmIFS1 GmIFS2 & MtFNSII	CAE	chafa	Chamaecrista	7	2	14	CAE.chafa.ISC494698.gnm1.ann1.ChfasH1.3G051400.1	chafa.ISC494698.gnm1.Chr03	10912853	10915527	LegSF.fam3.00003__chafa.ISC494698.gnm1.Chr03__10	LegSF.fam3.00003__chafa.ISC494698.gnm1.Chr03__10__14	5	5	0	402		chafa.ISC494698.gnm1.Chr03__10	7	2
LegSF.fam3.00003	GmIFS1 GmIFS2 & MtFNSII	CAE	chafa	Chamaecrista	7	2	14	CAE.chafa.ISC494698.gnm1.ann1.ChfasH1.3G051600.1	chafa.ISC494698.gnm1.Chr03	10934882	10937851	LegSF.fam3.00003__chafa.ISC494698.gnm1.Chr03__10	LegSF.fam3.00003__chafa.ISC494698.gnm1.Chr03__10__14	5	5	0	403		chafa.ISC494698.gnm1.Chr03__10	7	2
LegSF.fam3.00003	GmIFS1 GmIFS2 & MtFNSII	CAE	sento	Senna	7	2	14	CAE.sento.Myeongyun.gnm1.ann1.Sto09g279970	sento.Myeongyun.gnm1.Chr09	766482	768432	LegSF.fam3.00003__sento.Myeongyun.gnm1.Chr09__0	LegSF.fam3.00003__sento.Myeongyun.gnm1.Chr09__0__14	5	5	0	404		sento.Myeongyun.gnm1.Chr09__0	6	1
LegSF.fam3.00003	GmIFS1 GmIFS2 & MtFNSII	CAE	sento	Senna	7	2	14	CAE.sento.Myeongyun.gnm1.ann1.Sto09g280030	sento.Myeongyun.gnm1.Chr09	810301	812032	LegSF.fam3.00003__sento.Myeongyun.gnm1.Chr09__0	LegSF.fam3.00003__sento.Myeongyun.gnm1.Chr09__0__14	5	5	0	405		sento.Myeongyun.gnm1.Chr09__0	6	1
LegSF.fam3.00003	GmIFS1 GmIFS2 & MtFNSII	CAE	sento	Senna	7	2	14	CAE.sento.Myeongyun.gnm1.ann1.Sto09g279980	sento.Myeongyun.gnm1.Chr09	772602	775969	LegSF.fam3.00003__sento.Myeongyun.gnm1.Chr09__0	LegSF.fam3.00003__sento.Myeongyun.gnm1.Chr09__0__14	5	5	0	406		sento.Myeongyun.gnm1.Chr09__0	6	1
LegSF.fam3.00003	GmIFS1 GmIFS2 & MtFNSII	CAE	sento	Senna	7	2	14	CAE.sento.Myeongyun.gnm1.ann1.Sto09g279950	sento.Myeongyun.gnm1.Chr09	760681	762780	LegSF.fam3.00003__sento.Myeongyun.gnm1.Chr09__0	LegSF.fam3.00003__sento.Myeongyun.gnm1.Chr09__0__14	5	5	0	407		sento.Myeongyun.gnm1.Chr09__0	6	1
LegSF.fam3.00003	GmIFS1 GmIFS2 & MtFNSII	CAE	sento	Senna	7	2	14	CAE.sento.Myeongyun.gnm1.ann1.Sto09g279930	sento.Myeongyun.gnm1.Chr09	757088	759375	LegSF.fam3.00003__sento.Myeongyun.gnm1.Chr09__0	LegSF.fam3.00003__sento.Myeongyun.gnm1.Chr09__0__14	5	5	0	408		sento.Myeongyun.gnm1.Chr09__0	6	1
LegSF.fam3.00003	GmIFS1 GmIFS2 & MtFNSII	ROS	quisa	Quillaja	10	5		ROS.quisa.S10.gnm1.ann1.Qs0239920.1	quisa.S10.gnm1.CM055611.1	25417030	25418436	LegSF.fam3.00003__quisa.S10.gnm1.CM055611.1__25	LegSF.fam3.00003__quisa.S10.gnm1.CM055611.1__25__	1	1	0	408		quisa.S10.gnm1.CM055611.1__25	2	1
LegSF.fam3.00003	GmIFS1 GmIFS2 & MtFNSII	ROS	quisa	Quillaja	10	5		ROS.quisa.S10.gnm1.ann1.Qs0281620.1	quisa.S10.gnm1.CM055615.1	18320351	18322012	LegSF.fam3.00003__quisa.S10.gnm1.CM055615.1__18	LegSF.fam3.00003__quisa.S10.gnm1.CM055615.1__18__	2	2	0	409		quisa.S10.gnm1.CM055615.1__18	2	0
LegSF.fam3.00003	GmIFS1 GmIFS2 & MtFNSII	ROS	prupe	Prunus	12	7		ROS.prupe.Lovell.gnm2.ann1.Prupe.3G039300.1	prupe.Lovell.gnm2.Pp03	2838899	2840648	LegSF.fam3.00003__prupe.Lovell.gnm2.Pp03__2	LegSF.fam3.00003__prupe.Lovell.gnm2.Pp03__2__	1	1	0	409		prupe.Lovell.gnm2.Pp03__2	3	2
LegSF.fam3.00003	GmIFS1 GmIFS2 & MtFNSII	ROS	quisa	Quillaja	10	5		ROS.quisa.S10.gnm1.ann1.Qs0281640.1	quisa.S10.gnm1.CM055615.1	18300571	18303173	LegSF.fam3.00003__quisa.S10.gnm1.CM055615.1__18	LegSF.fam3.00003__quisa.S10.gnm1.CM055615.1__18__	2	2	0	410		quisa.S10.gnm1.CM055615.1__18	2	0
LegSF.fam3.00003	GmIFS1 GmIFS2 & MtFNSII	ROS	paran	Parasponia	11	6		ROS.paran.WU01x14.gnm1.ann1.PanWU01x14_334380.1	paran.WU01x14.gnm1.scf00601	178104	181165	LegSF.fam3.00003__paran.WU01x14.gnm1.scf00601__0	LegSF.fam3.00003__paran.WU01x14.gnm1.scf00601__0__	1	1	0	410		paran.WU01x14.gnm1.scf00601__0	3	2
LegSF.fam3.00003	GmIFS1 GmIFS2 & MtFNSII	ROS	treor	Trema	11	6		ROS.treor.RG33x02.gnm1.ann1.TorRG33x02_206260.1	treor.RG33x02.gnm1.scf00176	340772	343627	LegSF.fam3.00003__treor.RG33x02.gnm1.scf00176__0	LegSF.fam3.00003__treor.RG33x02.gnm1.scf00176__0__	1	1	0	410		treor.RG33x02.gnm1.scf00176__0	1	0
LegSF.fam3.00003	GmIFS1 GmIFS2 & MtFNSII	OUT	vitvi	Vitis	12	8		OUT.vitvi.PN40024.gnm2.ann1.VIT_209s0002g01090.1	vitvi.PN40024.gnm2.chr9	829434	831954	LegSF.fam3.00003__vitvi.PN40024.gnm2.chr9__0	LegSF.fam3.00003__vitvi.PN40024.gnm2.chr9__0__	1	1	0	410		vitvi.PN40024.gnm2.chr9__0	2	1
LegSF.fam3.00003	GmIFS1 GmIFS2 & MtFNSII	CER	cerca	Cercis	9	4	15	CER.cerca.ISC453364.gnm3.ann1.Cecan.7G238900.1	cerca.ISC453364.gnm3.Chr07	38198888	38200731	LegSF.fam3.00003__cerca.ISC453364.gnm3.Chr07__38	LegSF.fam3.00003__cerca.ISC453364.gnm3.Chr07__38__15	2	2	0	411		cerca.ISC453364.gnm3.Chr07__38	3	1
LegSF.fam3.00003	GmIFS1 GmIFS2 & MtFNSII	CAE	acacr	Acacia	7	2	15	CAE.acacr.Acra3RX.gnm1.ann1.g22278.t1	acacr.Acra3RX.gnm1.scaffold_6	4598435	4599032	LegSF.fam3.00003__acacr.Acra3RX.gnm1.scaffold_6__4	LegSF.fam3.00003__acacr.Acra3RX.gnm1.scaffold_6__4__15	5	5	0	412		acacr.Acra3RX.gnm1.scaffold_6__4	5	0
LegSF.fam3.00003	GmIFS1 GmIFS2 & MtFNSII	CAE	acacr	Acacia	7	2	15	CAE.acacr.Acra3RX.gnm1.ann1.g22281.t1	acacr.Acra3RX.gnm1.scaffold_6	4717782	4720120	LegSF.fam3.00003__acacr.Acra3RX.gnm1.scaffold_6__4	LegSF.fam3.00003__acacr.Acra3RX.gnm1.scaffold_6__4__15	5	5	0	413		acacr.Acra3RX.gnm1.scaffold_6__4	5	0
LegSF.fam3.00003	GmIFS1 GmIFS2 & MtFNSII	CAE	acacr	Acacia	7	2	15	CAE.acacr.Acra3RX.gnm1.ann1.g22280.t1	acacr.Acra3RX.gnm1.scaffold_6	4692881	4698618	LegSF.fam3.00003__acacr.Acra3RX.gnm1.scaffold_6__4	LegSF.fam3.00003__acacr.Acra3RX.gnm1.scaffold_6__4__15	5	5	0	414		acacr.Acra3RX.gnm1.scaffold_6__4	5	0
LegSF.fam3.00003	GmIFS1 GmIFS2 & MtFNSII	CAE	acacr	Acacia	7	2	15	CAE.acacr.Acra3RX.gnm1.ann1.g22276.t1	acacr.Acra3RX.gnm1.scaffold_6	4570881	4573005	LegSF.fam3.00003__acacr.Acra3RX.gnm1.scaffold_6__4	LegSF.fam3.00003__acacr.Acra3RX.gnm1.scaffold_6__4__15	5	5	0	415		acacr.Acra3RX.gnm1.scaffold_6__4	5	0
LegSF.fam3.00003	GmIFS1 GmIFS2 & MtFNSII	CAE	acacr	Acacia	7	2	15	CAE.acacr.Acra3RX.gnm1.ann1.g22279.t1	acacr.Acra3RX.gnm1.scaffold_6	4637683	4639883	LegSF.fam3.00003__acacr.Acra3RX.gnm1.scaffold_6__4	LegSF.fam3.00003__acacr.Acra3RX.gnm1.scaffold_6__4__15	5	5	0	416		acacr.Acra3RX.gnm1.scaffold_6__4	5	0
LegSF.fam3.00003	GmIFS1 GmIFS2 & MtFNSII	CAE	sento	Senna	7	2	15	CAE.sento.Myeongyun.gnm1.ann1.Sto01g006780	sento.Myeongyun.gnm1.Chr01	6697219	6697831	LegSF.fam3.00003__sento.Myeongyun.gnm1.Chr01__6	LegSF.fam3.00003__sento.Myeongyun.gnm1.Chr01__6__15	2	2	0	417		sento.Myeongyun.gnm1.Chr01__6	2	0
LegSF.fam3.00003	GmIFS1 GmIFS2 & MtFNSII	CAE	sento	Senna	7	2	15	CAE.sento.Myeongyun.gnm1.ann1.Sto01g006860	sento.Myeongyun.gnm1.Chr01	6747567	6752373	LegSF.fam3.00003__sento.Myeongyun.gnm1.Chr01__6	LegSF.fam3.00003__sento.Myeongyun.gnm1.Chr01__6__15	2	2	0	418		sento.Myeongyun.gnm1.Chr01__6	2	0
LegSF.fam3.00003	GmIFS1 GmIFS2 & MtFNSII	CAE	chafa	Chamaecrista	7	2	15	CAE.chafa.ISC494698.gnm1.ann1.ChfasH1.5G170200.1	chafa.ISC494698.gnm1.Chr05	52557983	52560081	LegSF.fam3.00003__chafa.ISC494698.gnm1.Chr05__52	LegSF.fam3.00003__chafa.ISC494698.gnm1.Chr05__52__15	1	1	0	418		chafa.ISC494698.gnm1.Chr05__52	1	0
LegSF.fam3.00003	GmIFS1 GmIFS2 & MtFNSII	CAE	sento	Senna	7	2	15	CAE.sento.Myeongyun.gnm1.ann1.Sto01g005540	sento.Myeongyun.gnm1.Chr01	5259511	5263467	LegSF.fam3.00003__sento.Myeongyun.gnm1.Chr01__5	LegSF.fam3.00003__sento.Myeongyun.gnm1.Chr01__5__15	1	1	0	418		sento.Myeongyun.gnm1.Chr01__5	1	0
LegSF.fam3.00003	GmIFS1 GmIFS2 & MtFNSII	CAE	acacr	Acacia	7	2	15	CAE.acacr.Acra3RX.gnm1.ann1.g18187.t1	acacr.Acra3RX.gnm1.scaffold_4	13990440	13994439	LegSF.fam3.00003__acacr.Acra3RX.gnm1.scaffold_4__13	LegSF.fam3.00003__acacr.Acra3RX.gnm1.scaffold_4__13__15	1	1	0	418		acacr.Acra3RX.gnm1.scaffold_4__13	2	1
LegSF.fam3.00003	GmIFS1 GmIFS2 & MtFNSII	CER	cerca	Cercis	9	4	15	CER.cerca.ISC453364.gnm3.ann1.Cecan.7G232900.1	cerca.ISC453364.gnm3.Chr07	37813808	37815826	LegSF.fam3.00003__cerca.ISC453364.gnm3.Chr07__37	LegSF.fam3.00003__cerca.ISC453364.gnm3.Chr07__37__15	2	1	1	419		cerca.ISC453364.gnm3.Chr07__37	6	4
LegSF.fam3.00003	GmIFS1 GmIFS2 & MtFNSII	CER	phach	Phanera	9	4	15	CER.phach.longxuteng.gnm1.ann1.LXT71299.t1	phach.longxuteng.gnm1.Chr14	2297451	2299068	LegSF.fam3.00003__phach.longxuteng.gnm1.Chr14__2	LegSF.fam3.00003__phach.longxuteng.gnm1.Chr14__2__15	1	1	0	419		phach.longxuteng.gnm1.Chr14__2	5	4
LegSF.fam3.00003	GmIFS1 GmIFS2 & MtFNSII	CER	bauva	Bauhinia	9	4	15	CER.bauva.BV-YZ2020.gnm2.ann1.rna-bv21405.t1	bauva.BV-YZ2020.gnm2.Chr08	13772976	13774292	LegSF.fam3.00003__bauva.BV-YZ2020.gnm2.Chr08__13	LegSF.fam3.00003__bauva.BV-YZ2020.gnm2.Chr08__13__15	2	1	1	420		bauva.BV-YZ2020.gnm2.Chr08__13	6	4
LegSF.fam3.00003	GmIFS1 GmIFS2 & MtFNSII	CER	cerca	Cercis	9	4	15	CER.cerca.ISC453364.gnm3.ann1.Cecan.7G239000.1	cerca.ISC453364.gnm3.Chr07	38202402	38204925	LegSF.fam3.00003__cerca.ISC453364.gnm3.Chr07__38	LegSF.fam3.00003__cerca.ISC453364.gnm3.Chr07__38__15	2	2	0	421		cerca.ISC453364.gnm3.Chr07__38	3	1
LegSF.fam3.00003	GmIFS1 GmIFS2 & MtFNSII	ROS	prupe	Prunus	12	7		ROS.prupe.Lovell.gnm2.ann1.Prupe.7G198000.1	prupe.Lovell.gnm2.Pp07	18628688	18630424	LegSF.fam3.00003__prupe.Lovell.gnm2.Pp07__18	LegSF.fam3.00003__prupe.Lovell.gnm2.Pp07__18__	8	8	0	422		prupe.Lovell.gnm2.Pp07__18	16	8
LegSF.fam3.00003	GmIFS1 GmIFS2 & MtFNSII	ROS	prupe	Prunus	12	7		ROS.prupe.Lovell.gnm2.ann1.Prupe.7G198300.1	prupe.Lovell.gnm2.Pp07	18640150	18641688	LegSF.fam3.00003__prupe.Lovell.gnm2.Pp07__18	LegSF.fam3.00003__prupe.Lovell.gnm2.Pp07__18__	8	8	0	423		prupe.Lovell.gnm2.Pp07__18	16	8
LegSF.fam3.00003	GmIFS1 GmIFS2 & MtFNSII	ROS	prupe	Prunus	12	7		ROS.prupe.Lovell.gnm2.ann1.Prupe.7G198200.1	prupe.Lovell.gnm2.Pp07	18635943	18637507	LegSF.fam3.00003__prupe.Lovell.gnm2.Pp07__18	LegSF.fam3.00003__prupe.Lovell.gnm2.Pp07__18__	8	8	0	424		prupe.Lovell.gnm2.Pp07__18	16	8
LegSF.fam3.00003	GmIFS1 GmIFS2 & MtFNSII	ROS	prupe	Prunus	12	7		ROS.prupe.Lovell.gnm2.ann1.Prupe.7G197900.1	prupe.Lovell.gnm2.Pp07	18624844	18626598	LegSF.fam3.00003__prupe.Lovell.gnm2.Pp07__18	LegSF.fam3.00003__prupe.Lovell.gnm2.Pp07__18__	8	8	0	425		prupe.Lovell.gnm2.Pp07__18	16	8
LegSF.fam3.00003	GmIFS1 GmIFS2 & MtFNSII	ROS	prupe	Prunus	12	7		ROS.prupe.Lovell.gnm2.ann1.Prupe.7G198100.1	prupe.Lovell.gnm2.Pp07	18633805	18635511	LegSF.fam3.00003__prupe.Lovell.gnm2.Pp07__18	LegSF.fam3.00003__prupe.Lovell.gnm2.Pp07__18__	8	8	0	426		prupe.Lovell.gnm2.Pp07__18	16	8
LegSF.fam3.00003	GmIFS1 GmIFS2 & MtFNSII	ROS	prupe	Prunus	12	7		ROS.prupe.Lovell.gnm2.ann1.Prupe.7G197700.1	prupe.Lovell.gnm2.Pp07	18608127	18609785	LegSF.fam3.00003__prupe.Lovell.gnm2.Pp07__18	LegSF.fam3.00003__prupe.Lovell.gnm2.Pp07__18__	8	8	0	427		prupe.Lovell.gnm2.Pp07__18	16	8
LegSF.fam3.00003	GmIFS1 GmIFS2 & MtFNSII	ROS	prupe	Prunus	12	7		ROS.prupe.Lovell.gnm2.ann1.Prupe.7G197600.1	prupe.Lovell.gnm2.Pp07	18605658	18606231	LegSF.fam3.00003__prupe.Lovell.gnm2.Pp07__18	LegSF.fam3.00003__prupe.Lovell.gnm2.Pp07__18__	8	8	0	428		prupe.Lovell.gnm2.Pp07__18	16	8
LegSF.fam3.00003	GmIFS1 GmIFS2 & MtFNSII	ROS	prupe	Prunus	12	7		ROS.prupe.Lovell.gnm2.ann1.Prupe.7G197500.1	prupe.Lovell.gnm2.Pp07	18602345	18604019	LegSF.fam3.00003__prupe.Lovell.gnm2.Pp07__18	LegSF.fam3.00003__prupe.Lovell.gnm2.Pp07__18__	8	8	0	429		prupe.Lovell.gnm2.Pp07__18	16	8
LegSF.fam3.00003	GmIFS1 GmIFS2 & MtFNSII	ROS	paran	Parasponia	11	6		ROS.paran.WU01x14.gnm1.ann1.PanWU01x14_290720.1	paran.WU01x14.gnm1.scf00418	268844	271586	LegSF.fam3.00003__paran.WU01x14.gnm1.scf00418__0	LegSF.fam3.00003__paran.WU01x14.gnm1.scf00418__0__	1	1	0	429		paran.WU01x14.gnm1.scf00418__0	2	1
LegSF.fam3.00003	GmIFS1 GmIFS2 & MtFNSII	ROS	treor	Trema	11	6		ROS.treor.RG33x02.gnm1.ann1.TorRG33x02_320340.1	treor.RG33x02.gnm1.scf00516	84695	87963	LegSF.fam3.00003__treor.RG33x02.gnm1.scf00516__0	LegSF.fam3.00003__treor.RG33x02.gnm1.scf00516__0__	1	1	0	429		treor.RG33x02.gnm1.scf00516__0	2	1
LegSF.fam3.00003	GmIFS1 GmIFS2 & MtFNSII	OUT	vitvi	Vitis	12	8		OUT.vitvi.PN40024.gnm2.ann1.VIT_211s0016g00980.1	vitvi.PN40024.gnm2.chr11	833817	835545	LegSF.fam3.00003__vitvi.PN40024.gnm2.chr11__0	LegSF.fam3.00003__vitvi.PN40024.gnm2.chr11__0__	5	5	0	430		vitvi.PN40024.gnm2.chr11__0	10	5
LegSF.fam3.00003	GmIFS1 GmIFS2 & MtFNSII	OUT	vitvi	Vitis	12	8		OUT.vitvi.PN40024.gnm2.ann1.VIT_211s0016g01040.1	vitvi.PN40024.gnm2.chr11	861971	862544	LegSF.fam3.00003__vitvi.PN40024.gnm2.chr11__0	LegSF.fam3.00003__vitvi.PN40024.gnm2.chr11__0__	5	5	0	431		vitvi.PN40024.gnm2.chr11__0	10	5
LegSF.fam3.00003	GmIFS1 GmIFS2 & MtFNSII	OUT	vitvi	Vitis	12	8		OUT.vitvi.PN40024.gnm2.ann1.VIT_211s0016g01050.1	vitvi.PN40024.gnm2.chr11	865733	867363	LegSF.fam3.00003__vitvi.PN40024.gnm2.chr11__0	LegSF.fam3.00003__vitvi.PN40024.gnm2.chr11__0__	5	5	0	432		vitvi.PN40024.gnm2.chr11__0	10	5
LegSF.fam3.00003	GmIFS1 GmIFS2 & MtFNSII	OUT	vitvi	Vitis	12	8		OUT.vitvi.PN40024.gnm2.ann1.VIT_211s0016g01020.1	vitvi.PN40024.gnm2.chr11	856264	857896	LegSF.fam3.00003__vitvi.PN40024.gnm2.chr11__0	LegSF.fam3.00003__vitvi.PN40024.gnm2.chr11__0__	5	5	0	433		vitvi.PN40024.gnm2.chr11__0	10	5
LegSF.fam3.00003	GmIFS1 GmIFS2 & MtFNSII	OUT	vitvi	Vitis	12	8		OUT.vitvi.PN40024.gnm2.ann1.VIT_211s0016g01030.1	vitvi.PN40024.gnm2.chr11	861117	861753	LegSF.fam3.00003__vitvi.PN40024.gnm2.chr11__0	LegSF.fam3.00003__vitvi.PN40024.gnm2.chr11__0__	5	5	0	434		vitvi.PN40024.gnm2.chr11__0	10	5
LegSF.fam3.00003	GmIFS1 GmIFS2 & MtFNSII	ROS	quisa	Quillaja	10	5		ROS.quisa.S10.gnm1.ann1.Qs0011240.1	quisa.S10.gnm1.CM055613.1	7199932	7201979	LegSF.fam3.00003__quisa.S10.gnm1.CM055613.1__7	LegSF.fam3.00003__quisa.S10.gnm1.CM055613.1__7__	1	1	0	434		quisa.S10.gnm1.CM055613.1__7	5	4
LegSF.fam3.00003	GmIFS1 GmIFS2 & MtFNSII	ROS	quisa	Quillaja	10	5		ROS.quisa.S10.gnm1.ann1.Qs0157210.1	quisa.S10.gnm1.CM055606.1	12507556	12509328	LegSF.fam3.00003__quisa.S10.gnm1.CM055606.1__12	LegSF.fam3.00003__quisa.S10.gnm1.CM055606.1__12__	1	1	0	434		quisa.S10.gnm1.CM055606.1__12	5	4
LegSF.fam3.00003	GmIFS1 GmIFS2 & MtFNSII	DET	singl	Sindora	8	3	16	DET.singl.CAF01.gnm1.ann1.evm_model_Chr07_1578	singl.CAF01.gnm1.Chr07	56862148	56865583	LegSF.fam3.00003__singl.CAF01.gnm1.Chr07__56	LegSF.fam3.00003__singl.CAF01.gnm1.Chr07__56__16	2	2	0	435		singl.CAF01.gnm1.Chr07__56	3	1
LegSF.fam3.00003	GmIFS1 GmIFS2 & MtFNSII	DET	singl	Sindora	8	3	16	DET.singl.CAF01.gnm1.ann1.evm_model_Chr07_1582	singl.CAF01.gnm1.Chr07	56931112	56934265	LegSF.fam3.00003__singl.CAF01.gnm1.Chr07__56	LegSF.fam3.00003__singl.CAF01.gnm1.Chr07__56__16	2	2	0	436		singl.CAF01.gnm1.Chr07__56	3	1
LegSF.fam3.00003	GmIFS1 GmIFS2 & MtFNSII	CER	cerca	Cercis	9	4	16	CER.cerca.ISC453364.gnm3.ann1.Cecan.2G238900.1	cerca.ISC453364.gnm3.Chr02	41129611	41131239	LegSF.fam3.00003__cerca.ISC453364.gnm3.Chr02__41	LegSF.fam3.00003__cerca.ISC453364.gnm3.Chr02__41__16	2	2	0	437		cerca.ISC453364.gnm3.Chr02__41	9	7
LegSF.fam3.00003	GmIFS1 GmIFS2 & MtFNSII	CER	cerca	Cercis	9	4	16	CER.cerca.ISC453364.gnm3.ann1.Cecan.2G239000.1	cerca.ISC453364.gnm3.Chr02	41137493	41139413	LegSF.fam3.00003__cerca.ISC453364.gnm3.Chr02__41	LegSF.fam3.00003__cerca.ISC453364.gnm3.Chr02__41__16	2	2	0	438		cerca.ISC453364.gnm3.Chr02__41	9	7
LegSF.fam3.00003	GmIFS1 GmIFS2 & MtFNSII	DET	singl	Sindora	8	3	16	DET.singl.CAF01.gnm1.ann1.evm_model_Chr07_1586	singl.CAF01.gnm1.Chr07	57095580	57097809	LegSF.fam3.00003__singl.CAF01.gnm1.Chr07__57	LegSF.fam3.00003__singl.CAF01.gnm1.Chr07__57__16	1	1	0	438		singl.CAF01.gnm1.Chr07__57	2	1
LegSF.fam3.00003	GmIFS1 GmIFS2 & MtFNSII	DET	singl	Sindora	8	3	16	DET.singl.CAF01.gnm1.ann1.evm_model_Chr08_1602	singl.CAF01.gnm1.Chr08	24793993	24796334	LegSF.fam3.00003__singl.CAF01.gnm1.Chr08__24	LegSF.fam3.00003__singl.CAF01.gnm1.Chr08__24__16	1	1	0	438		singl.CAF01.gnm1.Chr08__24	2	1
LegSF.fam3.00003	GmIFS1 GmIFS2 & MtFNSII	CAE	chafa	Chamaecrista	7	2	16	CAE.chafa.ISC494698.gnm1.ann1.ChfasH1.2G309900.1	chafa.ISC494698.gnm1.Chr02	73343519	73349899	LegSF.fam3.00003__chafa.ISC494698.gnm1.Chr02__73	LegSF.fam3.00003__chafa.ISC494698.gnm1.Chr02__73__16	1	1	0	438		chafa.ISC494698.gnm1.Chr02__73	5	4
LegSF.fam3.00003	GmIFS1 GmIFS2 & MtFNSII	CAE	sento	Senna	7	2	16	CAE.sento.Myeongyun.gnm1.ann1.Sto03g064270	sento.Myeongyun.gnm1.Chr03	7128037	7131823	LegSF.fam3.00003__sento.Myeongyun.gnm1.Chr03__7	LegSF.fam3.00003__sento.Myeongyun.gnm1.Chr03__7__16	1	1	0	438		sento.Myeongyun.gnm1.Chr03__7	3	2
LegSF.fam3.00003	GmIFS1 GmIFS2 & MtFNSII	CAE	acacr	Acacia	7	2	16	CAE.acacr.Acra3RX.gnm1.ann1.g26632.t1	acacr.Acra3RX.gnm1.scaffold_8	35115515	35117426	LegSF.fam3.00003__acacr.Acra3RX.gnm1.scaffold_8__35	LegSF.fam3.00003__acacr.Acra3RX.gnm1.scaffold_8__35__16	1	1	0	438		acacr.Acra3RX.gnm1.scaffold_8__35	2	1
LegSF.fam3.00003	GmIFS1 GmIFS2 & MtFNSII	PAP	medtr	Medicago	3	1	16	PAP.medtr.A17_HM341.gnm4.ann2.Medtr0171s0020.1	medtr.A17_HM341.gnm4.scaffold0171	18351	20101	LegSF.fam3.00003__medtr.A17_HM341.gnm4.scaffold0171__0	LegSF.fam3.00003__medtr.A17_HM341.gnm4.scaffold0171__0__16	3	3	0	439		medtr.A17_HM341.gnm4.scaffold0171__0	3	0
LegSF.fam3.00003	GmIFS1 GmIFS2 & MtFNSII	PAP	medtr	Medicago	3	1	16	PAP.medtr.A17_HM341.gnm4.ann2.Medtr0171s0030.1	medtr.A17_HM341.gnm4.scaffold0171	24024	25950	LegSF.fam3.00003__medtr.A17_HM341.gnm4.scaffold0171__0	LegSF.fam3.00003__medtr.A17_HM341.gnm4.scaffold0171__0__16	3	3	0	440		medtr.A17_HM341.gnm4.scaffold0171__0	3	0
LegSF.fam3.00003	GmIFS1 GmIFS2 & MtFNSII	PAP	medtr	Medicago	3	1	16	PAP.medtr.A17_HM341.gnm4.ann2.Medtr0171s0010.1	medtr.A17_HM341.gnm4.scaffold0171	10210	12315	LegSF.fam3.00003__medtr.A17_HM341.gnm4.scaffold0171__0	LegSF.fam3.00003__medtr.A17_HM341.gnm4.scaffold0171__0__16	3	3	0	441		medtr.A17_HM341.gnm4.scaffold0171__0	3	0
LegSF.fam3.00003	GmIFS1 GmIFS2 & MtFNSII	PAP	medtr	Medicago	3	1	16	PAP.medtr.A17_HM341.gnm4.ann2.Medtr8g092760.1	medtr.A17_HM341.gnm4.chr8	38807482	38810539	LegSF.fam3.00003__medtr.A17_HM341.gnm4.chr8__38	LegSF.fam3.00003__medtr.A17_HM341.gnm4.chr8__38__16	3	1	2	442		medtr.A17_HM341.gnm4.chr8__38	6	3
LegSF.fam3.00003	GmIFS1 GmIFS2 & MtFNSII	PAP	medtr	Medicago	3	1	16	PAP.medtr.A17_HM341.gnm4.ann2.Medtr0181s0030.1	medtr.A17_HM341.gnm4.scaffold0181	9534	11943	LegSF.fam3.00003__medtr.A17_HM341.gnm4.scaffold0181__0	LegSF.fam3.00003__medtr.A17_HM341.gnm4.scaffold0181__0__16	1	1	0	442		medtr.A17_HM341.gnm4.scaffold0181__0	1	0
LegSF.fam3.00003	GmIFS1 GmIFS2 & MtFNSII	PAP	medtr	Medicago	3	1	16	PAP.medtr.A17_HM341.gnm4.ann2.Medtr8g468780.1	medtr.A17_HM341.gnm4.chr8	24939522	24941318	LegSF.fam3.00003__medtr.A17_HM341.gnm4.chr8__24	LegSF.fam3.00003__medtr.A17_HM341.gnm4.chr8__24__16	1	1	0	442		medtr.A17_HM341.gnm4.chr8__24	3	2
LegSF.fam3.00003	GmIFS1 GmIFS2 & MtFNSII	PAP	medtr	Medicago	3	1	16	PAP.medtr.A17_HM341.gnm4.ann2.Medtr8g469300.1	medtr.A17_HM341.gnm4.chr8	25167934	25169754	LegSF.fam3.00003__medtr.A17_HM341.gnm4.chr8__25	LegSF.fam3.00003__medtr.A17_HM341.gnm4.chr8__25__16	1	1	0	442		medtr.A17_HM341.gnm4.chr8__25	5	4
LegSF.fam3.00003	GmIFS1 GmIFS2 & MtFNSII	PAP	lotja	Lotus	4	1	16	PAP.lotja.MG20.gnm3.ann1.Lj0g3v0045809.1	lotja.MG20.gnm3.Lj0	15057247	15057886	LegSF.fam3.00003__lotja.MG20.gnm3.Lj0__15	LegSF.fam3.00003__lotja.MG20.gnm3.Lj0__15__16	2	2	0	443		lotja.MG20.gnm3.Lj0__15	4	2
LegSF.fam3.00003	GmIFS1 GmIFS2 & MtFNSII	PAP	lotja	Lotus	4	1	16	PAP.lotja.MG20.gnm3.ann1.Lj1g3v4485270.1	lotja.MG20.gnm3.Lj1	52798133	52798772	LegSF.fam3.00003__lotja.MG20.gnm3.Lj1__52	LegSF.fam3.00003__lotja.MG20.gnm3.Lj1__52__16	1	1	0	443		lotja.MG20.gnm3.Lj1__52	5	4
LegSF.fam3.00003	GmIFS1 GmIFS2 & MtFNSII	PAP	lotja	Lotus	4	1	16	PAP.lotja.MG20.gnm3.ann1.Lj0g3v0045879.1	lotja.MG20.gnm3.Lj0	15082805	15085653	LegSF.fam3.00003__lotja.MG20.gnm3.Lj0__15	LegSF.fam3.00003__lotja.MG20.gnm3.Lj0__15__16	2	2	0	444		lotja.MG20.gnm3.Lj0__15	4	2
LegSF.fam3.00003	GmIFS1 GmIFS2 & MtFNSII	PAP	lotja	Lotus	4	1	16	PAP.lotja.MG20.gnm3.ann1.Lj0g3v0163249.1	lotja.MG20.gnm3.Lj0	77179448	77180042	LegSF.fam3.00003__lotja.MG20.gnm3.Lj0__77	LegSF.fam3.00003__lotja.MG20.gnm3.Lj0__77__16	1	1	0	444		lotja.MG20.gnm3.Lj0__77	2	1
LegSF.fam3.00003	GmIFS1 GmIFS2 & MtFNSII	PAP	lotja	Lotus	4	1	16	PAP.lotja.MG20.gnm3.ann1.Lj0g3v0107229.1	lotja.MG20.gnm3.Lj0	46231674	46233077	LegSF.fam3.00003__lotja.MG20.gnm3.Lj0__46	LegSF.fam3.00003__lotja.MG20.gnm3.Lj0__46__16	1	1	0	444		lotja.MG20.gnm3.Lj0__46	3	2
LegSF.fam3.00003	GmIFS1 GmIFS2 & MtFNSII	PAP	lotja	Lotus	4	1	16	PAP.lotja.MG20.gnm3.ann1.Lj0g3v0229339.1	lotja.MG20.gnm3.Lj0	118698320	118701019	LegSF.fam3.00003__lotja.MG20.gnm3.Lj0__118	LegSF.fam3.00003__lotja.MG20.gnm3.Lj0__118__16	1	1	0	444		lotja.MG20.gnm3.Lj0__118	2	1
LegSF.fam3.00003	GmIFS1 GmIFS2 & MtFNSII	PAP	lotja	Lotus	4	1	16	PAP.lotja.MG20.gnm3.ann1.Lj0g3v0266379.1	lotja.MG20.gnm3.Lj0	137941118	137943069	LegSF.fam3.00003__lotja.MG20.gnm3.Lj0__137	LegSF.fam3.00003__lotja.MG20.gnm3.Lj0__137__16	2	2	0	445		lotja.MG20.gnm3.Lj0__137	6	4
LegSF.fam3.00003	GmIFS1 GmIFS2 & MtFNSII	PAP	lotja	Lotus	4	1	16	PAP.lotja.MG20.gnm3.ann1.Lj5g3v0631320.1	lotja.MG20.gnm3.Lj5	8653424	8653838	LegSF.fam3.00003__lotja.MG20.gnm3.Lj5__8	LegSF.fam3.00003__lotja.MG20.gnm3.Lj5__8__16	1	1	0	445		lotja.MG20.gnm3.Lj5__8	4	3
LegSF.fam3.00003	GmIFS1 GmIFS2 & MtFNSII	PAP	lotja	Lotus	4	1	16	PAP.lotja.MG20.gnm3.ann1.Lj0g3v0266389.1	lotja.MG20.gnm3.Lj0	137944698	137946677	LegSF.fam3.00003__lotja.MG20.gnm3.Lj0__137	LegSF.fam3.00003__lotja.MG20.gnm3.Lj0__137__16	2	2	0	446		lotja.MG20.gnm3.Lj0__137	6	4
LegSF.fam3.00003	GmIFS1 GmIFS2 & MtFNSII	PAP	glyma	Glycine	2	1	16	PAP.glyma.Wm82.gnm4.ann1.Glyma.10G092500.1	glyma.Wm82.gnm4.Gm10	12722792	12726500	LegSF.fam3.00003__glyma.Wm82.gnm4.Gm10__12	LegSF.fam3.00003__glyma.Wm82.gnm4.Gm10__12__16	2	1	1	447		glyma.Wm82.gnm4.Gm10__12	3	1
LegSF.fam3.00003	GmIFS1 GmIFS2 & MtFNSII	PAP	phavu	Phaseolus	2	1	16	PAP.phavu.G19833.gnm2.ann1.Phvul.007G257500.1	phavu.G19833.gnm2.Chr07	37906051	37909262	LegSF.fam3.00003__phavu.G19833.gnm2.Chr07__37	LegSF.fam3.00003__phavu.G19833.gnm2.Chr07__37__16	3	1	2	448		phavu.G19833.gnm2.Chr07__37	8	5
LegSF.fam3.00003	GmIFS1 GmIFS2 & MtFNSII	PAP	aesev	Aeschynomene	6	1	16	PAP.aesev.CIAT22838.gnm1.ann1.Ae02g15600.1	aesev.CIAT22838.gnm1.Ae02	17288301	17294086	LegSF.fam3.00003__aesev.CIAT22838.gnm1.Ae02__17	LegSF.fam3.00003__aesev.CIAT22838.gnm1.Ae02__17__16	2	1	1	449		aesev.CIAT22838.gnm1.Ae02__17	5	3
LegSF.fam3.00003	GmIFS1 GmIFS2 & MtFNSII	CAE	chafa	Chamaecrista	7	2	16	CAE.chafa.ISC494698.gnm1.ann1.ChfasH1.1G402500.1	chafa.ISC494698.gnm1.Chr01	80377879	80379588	LegSF.fam3.00003__chafa.ISC494698.gnm1.Chr01__80	LegSF.fam3.00003__chafa.ISC494698.gnm1.Chr01__80__16	10	9	1	450		chafa.ISC494698.gnm1.Chr01__80	12	2
LegSF.fam3.00003	GmIFS1 GmIFS2 & MtFNSII	CAE	chafa	Chamaecrista	7	2	16	CAE.chafa.ISC494698.gnm1.ann1.ChfasH1.1G402700.1	chafa.ISC494698.gnm1.Chr01	80386506	80388261	LegSF.fam3.00003__chafa.ISC494698.gnm1.Chr01__80	LegSF.fam3.00003__chafa.ISC494698.gnm1.Chr01__80__16	10	9	1	451		chafa.ISC494698.gnm1.Chr01__80	12	2
LegSF.fam3.00003	GmIFS1 GmIFS2 & MtFNSII	CAE	chafa	Chamaecrista	7	2	16	CAE.chafa.ISC494698.gnm1.ann1.ChfasH1.1G402600.1	chafa.ISC494698.gnm1.Chr01	80381452	80383081	LegSF.fam3.00003__chafa.ISC494698.gnm1.Chr01__80	LegSF.fam3.00003__chafa.ISC494698.gnm1.Chr01__80__16	10	9	1	452		chafa.ISC494698.gnm1.Chr01__80	12	2
LegSF.fam3.00003	GmIFS1 GmIFS2 & MtFNSII	CAE	chafa	Chamaecrista	7	2	16	CAE.chafa.ISC494698.gnm1.ann1.ChfasH1.1G402800.1	chafa.ISC494698.gnm1.Chr01	80397397	80399755	LegSF.fam3.00003__chafa.ISC494698.gnm1.Chr01__80	LegSF.fam3.00003__chafa.ISC494698.gnm1.Chr01__80__16	10	9	1	453		chafa.ISC494698.gnm1.Chr01__80	12	2
LegSF.fam3.00003	GmIFS1 GmIFS2 & MtFNSII	CAE	chafa	Chamaecrista	7	2	16	CAE.chafa.ISC494698.gnm1.ann1.ChfasH1.1G402900.1	chafa.ISC494698.gnm1.Chr01	80402553	80404213	LegSF.fam3.00003__chafa.ISC494698.gnm1.Chr01__80	LegSF.fam3.00003__chafa.ISC494698.gnm1.Chr01__80__16	10	9	1	454		chafa.ISC494698.gnm1.Chr01__80	12	2
LegSF.fam3.00003	GmIFS1 GmIFS2 & MtFNSII	CAE	chafa	Chamaecrista	7	2	16	CAE.chafa.ISC494698.gnm1.ann1.ChfasH1.1G403000.1	chafa.ISC494698.gnm1.Chr01	80408227	80410357	LegSF.fam3.00003__chafa.ISC494698.gnm1.Chr01__80	LegSF.fam3.00003__chafa.ISC494698.gnm1.Chr01__80__16	10	9	1	455		chafa.ISC494698.gnm1.Chr01__80	12	2
LegSF.fam3.00003	GmIFS1 GmIFS2 & MtFNSII	CAE	sento	Senna	7	2	16	CAE.sento.Myeongyun.gnm1.ann1.Sto05g140540	sento.Myeongyun.gnm1.Chr05	17709216	17709729	LegSF.fam3.00003__sento.Myeongyun.gnm1.Chr05__17	LegSF.fam3.00003__sento.Myeongyun.gnm1.Chr05__17__16	1	1	0	455		sento.Myeongyun.gnm1.Chr05__17	2	1
LegSF.fam3.00003	GmIFS1 GmIFS2 & MtFNSII	CAE	sento	Senna	7	2	16	CAE.sento.Myeongyun.gnm1.ann1.Sto05g154220	sento.Myeongyun.gnm1.Chr05	44206978	44208310	LegSF.fam3.00003__sento.Myeongyun.gnm1.Chr05__44	LegSF.fam3.00003__sento.Myeongyun.gnm1.Chr05__44__16	1	1	0	455		sento.Myeongyun.gnm1.Chr05__44	1	0
LegSF.fam3.00003	GmIFS1 GmIFS2 & MtFNSII	CAE	sento	Senna	7	2	16	CAE.sento.Myeongyun.gnm1.ann1.Sto03g085270	sento.Myeongyun.gnm1.Chr03	36070291	36070880	LegSF.fam3.00003__sento.Myeongyun.gnm1.Chr03__36	LegSF.fam3.00003__sento.Myeongyun.gnm1.Chr03__36__16	1	1	0	455		sento.Myeongyun.gnm1.Chr03__36	4	3
LegSF.fam3.00003	GmIFS1 GmIFS2 & MtFNSII	CAE	sento	Senna	7	2	16	CAE.sento.Myeongyun.gnm1.ann1.Sto03g084240	sento.Myeongyun.gnm1.Chr03	35098997	35101238	LegSF.fam3.00003__sento.Myeongyun.gnm1.Chr03__35	LegSF.fam3.00003__sento.Myeongyun.gnm1.Chr03__35__16	1	1	0	455		sento.Myeongyun.gnm1.Chr03__35	3	2
LegSF.fam3.00003	GmIFS1 GmIFS2 & MtFNSII	CAE	sento	Senna	7	2	16	CAE.sento.Myeongyun.gnm1.ann1.Sto13g432290	sento.Myeongyun.gnm1.Chr13	34096883	34099283	LegSF.fam3.00003__sento.Myeongyun.gnm1.Chr13__34	LegSF.fam3.00003__sento.Myeongyun.gnm1.Chr13__34__16	1	1	0	455		sento.Myeongyun.gnm1.Chr13__34	9	8
LegSF.fam3.00003	GmIFS1 GmIFS2 & MtFNSII	CAE	acacr	Acacia	7	2	16	CAE.acacr.Acra3RX.gnm1.ann1.g21107.t1	acacr.Acra3RX.gnm1.scaffold_5	46228047	46231298	LegSF.fam3.00003__acacr.Acra3RX.gnm1.scaffold_5__46	LegSF.fam3.00003__acacr.Acra3RX.gnm1.scaffold_5__46__16	3	2	1	456		acacr.Acra3RX.gnm1.scaffold_5__46	5	2
LegSF.fam3.00003	GmIFS1 GmIFS2 & MtFNSII	CER	cerca	Cercis	9	4	16	CER.cerca.ISC453364.gnm3.ann1.Cecan.4G178600.1	cerca.ISC453364.gnm3.Chr04	30764335	30766768	LegSF.fam3.00003__cerca.ISC453364.gnm3.Chr04__30	LegSF.fam3.00003__cerca.ISC453364.gnm3.Chr04__30__16	1	1	0	456		cerca.ISC453364.gnm3.Chr04__30	9	8
LegSF.fam3.00003	GmIFS1 GmIFS2 & MtFNSII	CER	phach	Phanera	9	4	16	CER.phach.longxuteng.gnm1.ann1.LXT02782.t1	phach.longxuteng.gnm1.Chr01	34829629	34831206	LegSF.fam3.00003__phach.longxuteng.gnm1.Chr01__34	LegSF.fam3.00003__phach.longxuteng.gnm1.Chr01__34__16	2	1	1	457		phach.longxuteng.gnm1.Chr01__34	6	4
LegSF.fam3.00003	GmIFS1 GmIFS2 & MtFNSII	CER	bauva	Bauhinia	9	4	16	CER.bauva.BV-YZ2020.gnm2.ann1.rna-bv09442.t1	bauva.BV-YZ2020.gnm2.Chr04	21245250	21246260	LegSF.fam3.00003__bauva.BV-YZ2020.gnm2.Chr04__21	LegSF.fam3.00003__bauva.BV-YZ2020.gnm2.Chr04__21__16	1	1	0	457		bauva.BV-YZ2020.gnm2.Chr04__21	10	9
LegSF.fam3.00003	GmIFS1 GmIFS2 & MtFNSII	CAE	chafa	Chamaecrista	7	2	16	CAE.chafa.ISC494698.gnm1.ann1.ChfasH1.1G403200.1	chafa.ISC494698.gnm1.Chr01	80416851	80419156	LegSF.fam3.00003__chafa.ISC494698.gnm1.Chr01__80	LegSF.fam3.00003__chafa.ISC494698.gnm1.Chr01__80__16	10	9	1	458		chafa.ISC494698.gnm1.Chr01__80	12	2
LegSF.fam3.00003	GmIFS1 GmIFS2 & MtFNSII	CAE	chafa	Chamaecrista	7	2	16	CAE.chafa.ISC494698.gnm1.ann1.ChfasH1.1G403300.1	chafa.ISC494698.gnm1.Chr01	80422298	80424236	LegSF.fam3.00003__chafa.ISC494698.gnm1.Chr01__80	LegSF.fam3.00003__chafa.ISC494698.gnm1.Chr01__80__16	10	9	1	459		chafa.ISC494698.gnm1.Chr01__80	12	2
LegSF.fam3.00003	GmIFS1 GmIFS2 & MtFNSII	CAE	chafa	Chamaecrista	7	2	16	CAE.chafa.ISC494698.gnm1.ann1.ChfasH1.8G229200.1	chafa.ISC494698.gnm1.Chr08	48512091	48519957	LegSF.fam3.00003__chafa.ISC494698.gnm1.Chr08__48	LegSF.fam3.00003__chafa.ISC494698.gnm1.Chr08__48__16	2	1	1	460		chafa.ISC494698.gnm1.Chr08__48	3	1
LegSF.fam3.00003	GmIFS1 GmIFS2 & MtFNSII	CAE	chafa	Chamaecrista	7	2	16	CAE.chafa.ISC494698.gnm1.ann1.ChfasH1.1G403400.1	chafa.ISC494698.gnm1.Chr01	80430419	80432117	LegSF.fam3.00003__chafa.ISC494698.gnm1.Chr01__80	LegSF.fam3.00003__chafa.ISC494698.gnm1.Chr01__80__16	10	9	1	461		chafa.ISC494698.gnm1.Chr01__80	12	2
LegSF.fam3.00003	GmIFS1 GmIFS2 & MtFNSII	CAE	acacr	Acacia	7	2	16	CAE.acacr.Acra3RX.gnm1.ann1.g21108.t1	acacr.Acra3RX.gnm1.scaffold_5	46245838	46247474	LegSF.fam3.00003__acacr.Acra3RX.gnm1.scaffold_5__46	LegSF.fam3.00003__acacr.Acra3RX.gnm1.scaffold_5__46__16	3	2	1	462		acacr.Acra3RX.gnm1.scaffold_5__46	5	2
LegSF.fam3.00003	GmIFS1 GmIFS2 & MtFNSII	CER	cerca	Cercis	9	4	16	CER.cerca.ISC453364.gnm3.ann1.Cecan.1G342200.1	cerca.ISC453364.gnm3.Chr01	46062691	46064407	LegSF.fam3.00003__cerca.ISC453364.gnm3.Chr01__46	LegSF.fam3.00003__cerca.ISC453364.gnm3.Chr01__46__16	4	2	2	463		cerca.ISC453364.gnm3.Chr01__46	12	8
LegSF.fam3.00003	GmIFS1 GmIFS2 & MtFNSII	CER	cerca	Cercis	9	4	16	CER.cerca.ISC453364.gnm3.ann1.Cecan.5G063900.1	cerca.ISC453364.gnm3.Chr05	21396850	21399112	LegSF.fam3.00003__cerca.ISC453364.gnm3.Chr05__21	LegSF.fam3.00003__cerca.ISC453364.gnm3.Chr05__21__16	1	1	0	463		cerca.ISC453364.gnm3.Chr05__21	12	11
LegSF.fam3.00003	GmIFS1 GmIFS2 & MtFNSII	DET	singl	Sindora	8	3	16	DET.singl.CAF01.gnm1.ann1.evm_model_Chr04_1641	singl.CAF01.gnm1.Chr04	23079622	23082136	LegSF.fam3.00003__singl.CAF01.gnm1.Chr04__23	LegSF.fam3.00003__singl.CAF01.gnm1.Chr04__23__16	2	1	1	464		singl.CAF01.gnm1.Chr04__23	4	2
LegSF.fam3.00003	GmIFS1 GmIFS2 & MtFNSII	PAP	glyma	Glycine	2	1	16	PAP.glyma.Wm82.gnm4.ann1.Glyma.03G143700.1	glyma.Wm82.gnm4.Gm03	37130002	37131860	LegSF.fam3.00003__glyma.Wm82.gnm4.Gm03__37	LegSF.fam3.00003__glyma.Wm82.gnm4.Gm03__37__16	1	1	0	464		glyma.Wm82.gnm4.Gm03__37	3	2
LegSF.fam3.00003	GmIFS1 GmIFS2 & MtFNSII	PAP	glyma	Glycine	2	1	16	PAP.glyma.Wm82.gnm4.ann1.Glyma.19G146800.1	glyma.Wm82.gnm4.Gm19	41200777	41202809	LegSF.fam3.00003__glyma.Wm82.gnm4.Gm19__41	LegSF.fam3.00003__glyma.Wm82.gnm4.Gm19__41__16	3	2	1	465		glyma.Wm82.gnm4.Gm19__41	6	3
LegSF.fam3.00003	GmIFS1 GmIFS2 & MtFNSII	PAP	glyma	Glycine	2	1	16	PAP.glyma.Wm82.gnm4.ann1.Glyma.19G144700.1	glyma.Wm82.gnm4.Gm19	41024981	41026930	LegSF.fam3.00003__glyma.Wm82.gnm4.Gm19__41	LegSF.fam3.00003__glyma.Wm82.gnm4.Gm19__41__16	3	2	1	466		glyma.Wm82.gnm4.Gm19__41	6	3
LegSF.fam3.00003	GmIFS1 GmIFS2 & MtFNSII	PAP	glyma	Glycine	2	1	16	PAP.glyma.Wm82.gnm4.ann1.Glyma.03G142100.1	glyma.Wm82.gnm4.Gm03	36982937	36984785	LegSF.fam3.00003__glyma.Wm82.gnm4.Gm03__36	LegSF.fam3.00003__glyma.Wm82.gnm4.Gm03__36__16	3	2	1	467		glyma.Wm82.gnm4.Gm03__36	5	2
LegSF.fam3.00003	GmIFS1 GmIFS2 & MtFNSII	PAP	phavu	Phaseolus	2	1	16	PAP.phavu.G19833.gnm2.ann1.Phvul.001G139600.1	phavu.G19833.gnm2.Chr01	38131967	38134366	LegSF.fam3.00003__phavu.G19833.gnm2.Chr01__38	LegSF.fam3.00003__phavu.G19833.gnm2.Chr01__38__16	7	3	4	468		phavu.G19833.gnm2.Chr01__38	8	1
LegSF.fam3.00003	GmIFS1 GmIFS2 & MtFNSII	PAP	aesev	Aeschynomene	6	1	16	PAP.aesev.CIAT22838.gnm1.ann1.Ae06g12630.1	aesev.CIAT22838.gnm1.Ae06	8401653	8403502	LegSF.fam3.00003__aesev.CIAT22838.gnm1.Ae06__8	LegSF.fam3.00003__aesev.CIAT22838.gnm1.Ae06__8__16	4	2	2	469		aesev.CIAT22838.gnm1.Ae06__8	6	2
LegSF.fam3.00003	GmIFS1 GmIFS2 & MtFNSII	PAP	phavu	Phaseolus	2	1	16	PAP.phavu.G19833.gnm2.ann1.Phvul.001G138900.2	phavu.G19833.gnm2.Chr01	38031010	38032291	LegSF.fam3.00003__phavu.G19833.gnm2.Chr01__38	LegSF.fam3.00003__phavu.G19833.gnm2.Chr01__38__16	7	3	4	470		phavu.G19833.gnm2.Chr01__38	8	1
LegSF.fam3.00003	GmIFS1 GmIFS2 & MtFNSII	PAP	phavu	Phaseolus	2	1	16	PAP.phavu.G19833.gnm2.ann1.Phvul.001G139500.2	phavu.G19833.gnm2.Chr01	38129282	38130920	LegSF.fam3.00003__phavu.G19833.gnm2.Chr01__38	LegSF.fam3.00003__phavu.G19833.gnm2.Chr01__38__16	7	3	4	471		phavu.G19833.gnm2.Chr01__38	8	1
LegSF.fam3.00003	GmIFS1 GmIFS2 & MtFNSII	PAP	glyma	Glycine	2	1	16	PAP.glyma.Wm82.gnm4.ann1.Glyma.03G142000.1	glyma.Wm82.gnm4.Gm03	36979971	36981933	LegSF.fam3.00003__glyma.Wm82.gnm4.Gm03__36	LegSF.fam3.00003__glyma.Wm82.gnm4.Gm03__36__16	3	2	1	472		glyma.Wm82.gnm4.Gm03__36	5	2
LegSF.fam3.00003	GmIFS1 GmIFS2 & MtFNSII	PAP	lotja	Lotus	4	1	16	PAP.lotja.MG20.gnm3.ann1.Lj1g3v4303220.1	lotja.MG20.gnm3.Lj1	50614869	50616896	LegSF.fam3.00003__lotja.MG20.gnm3.Lj1__50	LegSF.fam3.00003__lotja.MG20.gnm3.Lj1__50__16	2	1	1	473		lotja.MG20.gnm3.Lj1__50	3	1
LegSF.fam3.00003	GmIFS1 GmIFS2 & MtFNSII	PAP	medtr	Medicago	3	1	16	PAP.medtr.A17_HM341.gnm4.ann2.Medtr7g092620.1	medtr.A17_HM341.gnm4.chr7	36733542	36735626	LegSF.fam3.00003__medtr.A17_HM341.gnm4.chr7__36	LegSF.fam3.00003__medtr.A17_HM341.gnm4.chr7__36__16	2	1	1	474		medtr.A17_HM341.gnm4.chr7__36	2	0
LegSF.fam3.00003	GmIFS1 GmIFS2 & MtFNSII	PAP	aesev	Aeschynomene	6	1	16	PAP.aesev.CIAT22838.gnm1.ann1.Ae06g12640.1	aesev.CIAT22838.gnm1.Ae06	8403921	8405663	LegSF.fam3.00003__aesev.CIAT22838.gnm1.Ae06__8	LegSF.fam3.00003__aesev.CIAT22838.gnm1.Ae06__8__16	4	2	2	475		aesev.CIAT22838.gnm1.Ae06__8	6	2
LegSF.fam3.00003	GmIFS1 GmIFS2 & MtFNSII	CAE	acacr	Acacia	7	2	16	CAE.acacr.Acra3RX.gnm1.ann1.g13288.t1	acacr.Acra3RX.gnm1.scaffold_2	61055551	61057160	LegSF.fam3.00003__acacr.Acra3RX.gnm1.scaffold_2__61	LegSF.fam3.00003__acacr.Acra3RX.gnm1.scaffold_2__61__16	4	1	3	476		acacr.Acra3RX.gnm1.scaffold_2__61	6	2
LegSF.fam3.00003	GmIFS1 GmIFS2 & MtFNSII	CAE	chafa	Chamaecrista	7	2	16	CAE.chafa.ISC494698.gnm1.ann1.ChfasH1.8G199400.1	chafa.ISC494698.gnm1.Chr08	45906842	45909022	LegSF.fam3.00003__chafa.ISC494698.gnm1.Chr08__45	LegSF.fam3.00003__chafa.ISC494698.gnm1.Chr08__45__16	5	1	4	477		chafa.ISC494698.gnm1.Chr08__45	8	3
LegSF.fam3.00003	GmIFS1 GmIFS2 & MtFNSII	CER	cerca	Cercis	9	4	16	CER.cerca.ISC453364.gnm3.ann1.Cecan.1G342100.1	cerca.ISC453364.gnm3.Chr01	46058835	46060864	LegSF.fam3.00003__cerca.ISC453364.gnm3.Chr01__46	LegSF.fam3.00003__cerca.ISC453364.gnm3.Chr01__46__16	4	2	2	478		cerca.ISC453364.gnm3.Chr01__46	12	8
LegSF.fam3.00003	GmIFS1 GmIFS2 & MtFNSII	ROS	quisa	Quillaja	10	5		ROS.quisa.S10.gnm1.ann1.Qs0101740.1	quisa.S10.gnm1.CM055607.1	29023919	29025656	LegSF.fam3.00003__quisa.S10.gnm1.CM055607.1__29	LegSF.fam3.00003__quisa.S10.gnm1.CM055607.1__29__	3	1	2	479		quisa.S10.gnm1.CM055607.1__29	13	10
LegSF.fam3.00003	GmIFS1 GmIFS2 & MtFNSII	ROS	prupe	Prunus	12	7		ROS.prupe.Lovell.gnm2.ann1.Prupe.7G072300.1	prupe.Lovell.gnm2.Pp07	10971481	10973460	LegSF.fam3.00003__prupe.Lovell.gnm2.Pp07__10	LegSF.fam3.00003__prupe.Lovell.gnm2.Pp07__10__	5	5	0	480		prupe.Lovell.gnm2.Pp07__10	13	8
LegSF.fam3.00003	GmIFS1 GmIFS2 & MtFNSII	ROS	prupe	Prunus	12	7		ROS.prupe.Lovell.gnm2.ann1.Prupe.7G072400.1	prupe.Lovell.gnm2.Pp07	11003303	11005219	LegSF.fam3.00003__prupe.Lovell.gnm2.Pp07__11	LegSF.fam3.00003__prupe.Lovell.gnm2.Pp07__11__	1	1	0	480		prupe.Lovell.gnm2.Pp07__11	2	1
LegSF.fam3.00003	GmIFS1 GmIFS2 & MtFNSII	ROS	prupe	Prunus	12	7		ROS.prupe.Lovell.gnm2.ann1.Prupe.7G072200.1	prupe.Lovell.gnm2.Pp07	10967948	10969988	LegSF.fam3.00003__prupe.Lovell.gnm2.Pp07__10	LegSF.fam3.00003__prupe.Lovell.gnm2.Pp07__10__	5	5	0	481		prupe.Lovell.gnm2.Pp07__10	13	8
LegSF.fam3.00003	GmIFS1 GmIFS2 & MtFNSII	OUT	vitvi	Vitis	12	8		OUT.vitvi.PN40024.gnm2.ann1.VIT_208s0007g07710.1	vitvi.PN40024.gnm2.chr8	21172462	21174797	LegSF.fam3.00003__vitvi.PN40024.gnm2.chr8__21	LegSF.fam3.00003__vitvi.PN40024.gnm2.chr8__21__	4	4	0	482		vitvi.PN40024.gnm2.chr8__21	6	2
LegSF.fam3.00003	GmIFS1 GmIFS2 & MtFNSII	ROS	paran	Parasponia	11	6		ROS.paran.WU01x14.gnm1.ann1.PanWU01x14_169160.1	paran.WU01x14.gnm1.scf00152	761859	764300	LegSF.fam3.00003__paran.WU01x14.gnm1.scf00152__0	LegSF.fam3.00003__paran.WU01x14.gnm1.scf00152__0__	10	10	0	483		paran.WU01x14.gnm1.scf00152__0	12	2
LegSF.fam3.00003	GmIFS1 GmIFS2 & MtFNSII	ROS	treor	Trema	11	6		ROS.treor.RG33x02.gnm1.ann1.TorRG33x02_163130.1	treor.RG33x02.gnm1.scf00111	479511	482117	LegSF.fam3.00003__treor.RG33x02.gnm1.scf00111__0	LegSF.fam3.00003__treor.RG33x02.gnm1.scf00111__0__	5	5	0	484		treor.RG33x02.gnm1.scf00111__0	6	1
LegSF.fam3.00003	GmIFS1 GmIFS2 & MtFNSII	ROS	paran	Parasponia	11	6		ROS.paran.WU01x14.gnm1.ann1.PanWU01x14_169180.1	paran.WU01x14.gnm1.scf00152	790414	793348	LegSF.fam3.00003__paran.WU01x14.gnm1.scf00152__0	LegSF.fam3.00003__paran.WU01x14.gnm1.scf00152__0__	10	10	0	485		paran.WU01x14.gnm1.scf00152__0	12	2
LegSF.fam3.00003	GmIFS1 GmIFS2 & MtFNSII	ROS	treor	Trema	11	6		ROS.treor.RG33x02.gnm1.ann1.TorRG33x02_163100.1	treor.RG33x02.gnm1.scf00111	469033	469579	LegSF.fam3.00003__treor.RG33x02.gnm1.scf00111__0	LegSF.fam3.00003__treor.RG33x02.gnm1.scf00111__0__	5	5	0	486		treor.RG33x02.gnm1.scf00111__0	6	1
LegSF.fam3.00003	GmIFS1 GmIFS2 & MtFNSII	ROS	treor	Trema	11	6		ROS.treor.RG33x02.gnm1.ann1.TorRG33x02_163150.1	treor.RG33x02.gnm1.scf00111	517744	518289	LegSF.fam3.00003__treor.RG33x02.gnm1.scf00111__0	LegSF.fam3.00003__treor.RG33x02.gnm1.scf00111__0__	5	5	0	487		treor.RG33x02.gnm1.scf00111__0	6	1
LegSF.fam3.00003	GmIFS1 GmIFS2 & MtFNSII	ROS	paran	Parasponia	11	6		ROS.paran.WU01x14.gnm1.ann1.PanWU01x14_169140.1	paran.WU01x14.gnm1.scf00152	729491	734782	LegSF.fam3.00003__paran.WU01x14.gnm1.scf00152__0	LegSF.fam3.00003__paran.WU01x14.gnm1.scf00152__0__	10	10	0	488		paran.WU01x14.gnm1.scf00152__0	12	2
LegSF.fam3.00003	GmIFS1 GmIFS2 & MtFNSII	ROS	paran	Parasponia	11	6		ROS.paran.WU01x14.gnm1.ann1.PanWU01x14_169150.1	paran.WU01x14.gnm1.scf00152	734834	735182	LegSF.fam3.00003__paran.WU01x14.gnm1.scf00152__0	LegSF.fam3.00003__paran.WU01x14.gnm1.scf00152__0__	10	10	0	489		paran.WU01x14.gnm1.scf00152__0	12	2
LegSF.fam3.00003	GmIFS1 GmIFS2 & MtFNSII	ROS	paran	Parasponia	11	6		ROS.paran.WU01x14.gnm1.ann1.PanWU01x14_357420.1	paran.WU01x14.gnm1.scf00775	4330	6329	LegSF.fam3.00003__paran.WU01x14.gnm1.scf00775__0	LegSF.fam3.00003__paran.WU01x14.gnm1.scf00775__0__	2	2	0	490		paran.WU01x14.gnm1.scf00775__0	2	0
LegSF.fam3.00003	GmIFS1 GmIFS2 & MtFNSII	ROS	treor	Trema	11	6		ROS.treor.RG33x02.gnm1.ann1.TorRG33x02_163090.1	treor.RG33x02.gnm1.scf00111	437583	444137	LegSF.fam3.00003__treor.RG33x02.gnm1.scf00111__0	LegSF.fam3.00003__treor.RG33x02.gnm1.scf00111__0__	5	5	0	491		treor.RG33x02.gnm1.scf00111__0	6	1
LegSF.fam3.00003	GmIFS1 GmIFS2 & MtFNSII	ROS	paran	Parasponia	11	6		ROS.paran.WU01x14.gnm1.ann1.PanWU01x14_169170.1	paran.WU01x14.gnm1.scf00152	770978	771625	LegSF.fam3.00003__paran.WU01x14.gnm1.scf00152__0	LegSF.fam3.00003__paran.WU01x14.gnm1.scf00152__0__	10	10	0	492		paran.WU01x14.gnm1.scf00152__0	12	2
LegSF.fam3.00003	GmIFS1 GmIFS2 & MtFNSII	ROS	paran	Parasponia	11	6		ROS.paran.WU01x14.gnm1.ann1.PanWU01x14_169120.1	paran.WU01x14.gnm1.scf00152	641442	643263	LegSF.fam3.00003__paran.WU01x14.gnm1.scf00152__0	LegSF.fam3.00003__paran.WU01x14.gnm1.scf00152__0__	10	10	0	493		paran.WU01x14.gnm1.scf00152__0	12	2
LegSF.fam3.00003	GmIFS1 GmIFS2 & MtFNSII	ROS	treor	Trema	11	6		ROS.treor.RG33x02.gnm1.ann1.TorRG33x02_124710.1	treor.RG33x02.gnm1.scf00072	135920	137911	LegSF.fam3.00003__treor.RG33x02.gnm1.scf00072__0	LegSF.fam3.00003__treor.RG33x02.gnm1.scf00072__0__	4	4	0	494		treor.RG33x02.gnm1.scf00072__0	6	2
LegSF.fam3.00003	GmIFS1 GmIFS2 & MtFNSII	ROS	treor	Trema	11	6		ROS.treor.RG33x02.gnm1.ann1.TorRG33x02_163170.1	treor.RG33x02.gnm1.scf00111	551349	553174	LegSF.fam3.00003__treor.RG33x02.gnm1.scf00111__0	LegSF.fam3.00003__treor.RG33x02.gnm1.scf00111__0__	5	5	0	495		treor.RG33x02.gnm1.scf00111__0	6	1
LegSF.fam3.00003	GmIFS1 GmIFS2 & MtFNSII	ROS	paran	Parasponia	11	6		ROS.paran.WU01x14.gnm1.ann1.PanWU01x14_357430.1	paran.WU01x14.gnm1.scf00775	6963	7471	LegSF.fam3.00003__paran.WU01x14.gnm1.scf00775__0	LegSF.fam3.00003__paran.WU01x14.gnm1.scf00775__0__	2	2	0	496		paran.WU01x14.gnm1.scf00775__0	2	0
LegSF.fam3.00003	GmIFS1 GmIFS2 & MtFNSII	ROS	paran	Parasponia	11	6		ROS.paran.WU01x14.gnm1.ann1.PanWU01x14_169100.1	paran.WU01x14.gnm1.scf00152	632721	634659	LegSF.fam3.00003__paran.WU01x14.gnm1.scf00152__0	LegSF.fam3.00003__paran.WU01x14.gnm1.scf00152__0__	10	10	0	497		paran.WU01x14.gnm1.scf00152__0	12	2
LegSF.fam3.00003	GmIFS1 GmIFS2 & MtFNSII	ROS	paran	Parasponia	11	6		ROS.paran.WU01x14.gnm1.ann1.PanWU01x14_306360.1	paran.WU01x14.gnm1.scf00471	89284	90336	LegSF.fam3.00003__paran.WU01x14.gnm1.scf00471__0	LegSF.fam3.00003__paran.WU01x14.gnm1.scf00471__0__	1	1	0	497		paran.WU01x14.gnm1.scf00471__0	2	1
LegSF.fam3.00003	GmIFS1 GmIFS2 & MtFNSII	ROS	treor	Trema	11	6		ROS.treor.RG33x02.gnm1.ann1.TorRG33x02_124720.1	treor.RG33x02.gnm1.scf00072	140946	143291	LegSF.fam3.00003__treor.RG33x02.gnm1.scf00072__0	LegSF.fam3.00003__treor.RG33x02.gnm1.scf00072__0__	4	4	0	498		treor.RG33x02.gnm1.scf00072__0	6	2
LegSF.fam3.00003	GmIFS1 GmIFS2 & MtFNSII	ROS	paran	Parasponia	11	6		ROS.paran.WU01x14.gnm1.ann1.PanWU01x14_169110.1	paran.WU01x14.gnm1.scf00152	637037	638538	LegSF.fam3.00003__paran.WU01x14.gnm1.scf00152__0	LegSF.fam3.00003__paran.WU01x14.gnm1.scf00152__0__	10	10	0	499		paran.WU01x14.gnm1.scf00152__0	12	2
LegSF.fam3.00003	GmIFS1 GmIFS2 & MtFNSII	ROS	paran	Parasponia	11	6		ROS.paran.WU01x14.gnm1.ann1.PanWU01x14_169080.1	paran.WU01x14.gnm1.scf00152	580835	582695	LegSF.fam3.00003__paran.WU01x14.gnm1.scf00152__0	LegSF.fam3.00003__paran.WU01x14.gnm1.scf00152__0__	10	10	0	500		paran.WU01x14.gnm1.scf00152__0	12	2
LegSF.fam3.00003	GmIFS1 GmIFS2 & MtFNSII	ROS	treor	Trema	11	6		ROS.treor.RG33x02.gnm1.ann1.TorRG33x02_124730.1	treor.RG33x02.gnm1.scf00072	172271	174133	LegSF.fam3.00003__treor.RG33x02.gnm1.scf00072__0	LegSF.fam3.00003__treor.RG33x02.gnm1.scf00072__0__	4	4	0	501		treor.RG33x02.gnm1.scf00072__0	6	2
LegSF.fam3.00003	GmIFS1 GmIFS2 & MtFNSII	PAP	phavu	Phaseolus	2	1	17	PAP.phavu.G19833.gnm2.ann1.Phvul.002G126000.1	phavu.G19833.gnm2.Chr02	26724112	26724667	LegSF.fam3.00003__phavu.G19833.gnm2.Chr02__26	LegSF.fam3.00003__phavu.G19833.gnm2.Chr02__26__17	3	2	1	502		phavu.G19833.gnm2.Chr02__26	4	1
LegSF.fam3.00003	GmIFS1 GmIFS2 & MtFNSII	PAP	phavu	Phaseolus	2	1	17	PAP.phavu.G19833.gnm2.ann1.Phvul.007G257400.1	phavu.G19833.gnm2.Chr07	37897758	37899452	LegSF.fam3.00003__phavu.G19833.gnm2.Chr07__37	LegSF.fam3.00003__phavu.G19833.gnm2.Chr07__37__17	3	2	1	503		phavu.G19833.gnm2.Chr07__37	8	5
LegSF.fam3.00003	GmIFS1 GmIFS2 & MtFNSII	PAP	phavu	Phaseolus	2	1	17	PAP.phavu.G19833.gnm2.ann1.Phvul.002G126100.1	phavu.G19833.gnm2.Chr02	26726179	26728487	LegSF.fam3.00003__phavu.G19833.gnm2.Chr02__26	LegSF.fam3.00003__phavu.G19833.gnm2.Chr02__26__17	3	2	1	504		phavu.G19833.gnm2.Chr02__26	4	1
LegSF.fam3.00003	GmIFS1 GmIFS2 & MtFNSII	PAP	phavu	Phaseolus	2	1	17	PAP.phavu.G19833.gnm2.ann1.Phvul.007G257300.1	phavu.G19833.gnm2.Chr07	37880171	37881991	LegSF.fam3.00003__phavu.G19833.gnm2.Chr07__37	LegSF.fam3.00003__phavu.G19833.gnm2.Chr07__37__17	3	2	1	505		phavu.G19833.gnm2.Chr07__37	8	5
LegSF.fam3.00003	GmIFS1 GmIFS2 & MtFNSII	PAP	glyma	Glycine	2	1	17	PAP.glyma.Wm82.gnm4.ann1.Glyma.10G092600.1	glyma.Wm82.gnm4.Gm10	12775036	12776937	LegSF.fam3.00003__glyma.Wm82.gnm4.Gm10__12	LegSF.fam3.00003__glyma.Wm82.gnm4.Gm10__12__17	2	1	1	506		glyma.Wm82.gnm4.Gm10__12	3	1
LegSF.fam3.00003	GmIFS1 GmIFS2 & MtFNSII	PAP	aesev	Aeschynomene	6	1	17	PAP.aesev.CIAT22838.gnm1.ann1.Ae02g15510.1	aesev.CIAT22838.gnm1.Ae02	17227428	17229645	LegSF.fam3.00003__aesev.CIAT22838.gnm1.Ae02__17	LegSF.fam3.00003__aesev.CIAT22838.gnm1.Ae02__17__17	2	1	1	507		aesev.CIAT22838.gnm1.Ae02__17	5	3
LegSF.fam3.00003	GmIFS1 GmIFS2 & MtFNSII	PAP	lotja	Lotus	4	1	17	PAP.lotja.MG20.gnm3.ann1.Lj0g3v0355869.1	lotja.MG20.gnm3.Lj0	187456330	187458119	LegSF.fam3.00003__lotja.MG20.gnm3.Lj0__187	LegSF.fam3.00003__lotja.MG20.gnm3.Lj0__187__17	2	1	1	508		lotja.MG20.gnm3.Lj0__187	3	1
LegSF.fam3.00003	GmIFS1 GmIFS2 & MtFNSII	PAP	medtr	Medicago	3	1	17	PAP.medtr.A17_HM341.gnm4.ann2.Medtr3g020780.1	medtr.A17_HM341.gnm4.chr3	6026582	6028595	LegSF.fam3.00003__medtr.A17_HM341.gnm4.chr3__6	LegSF.fam3.00003__medtr.A17_HM341.gnm4.chr3__6__17	1	1	0	508		medtr.A17_HM341.gnm4.chr3__6	3	2
LegSF.fam3.00003	GmIFS1 GmIFS2 & MtFNSII	CAE	chafa	Chamaecrista	7	2	17	CAE.chafa.ISC494698.gnm1.ann1.ChfasH1.8G199700.1	chafa.ISC494698.gnm1.Chr08	45917892	45920088	LegSF.fam3.00003__chafa.ISC494698.gnm1.Chr08__45	LegSF.fam3.00003__chafa.ISC494698.gnm1.Chr08__45__17	5	1	4	509		chafa.ISC494698.gnm1.Chr08__45	8	3
LegSF.fam3.00003	GmIFS1 GmIFS2 & MtFNSII	CAE	sento	Senna	7	2	17	CAE.sento.Myeongyun.gnm1.ann1.Sto08g244370	sento.Myeongyun.gnm1.Chr08	7944701	7946329	LegSF.fam3.00003__sento.Myeongyun.gnm1.Chr08__7	LegSF.fam3.00003__sento.Myeongyun.gnm1.Chr08__7__17	3	1	2	510		sento.Myeongyun.gnm1.Chr08__7	11	8
LegSF.fam3.00003	GmIFS1 GmIFS2 & MtFNSII	CAE	acacr	Acacia	7	2	17	CAE.acacr.Acra3RX.gnm1.ann1.g13289.t1	acacr.Acra3RX.gnm1.scaffold_2	61073879	61075480	LegSF.fam3.00003__acacr.Acra3RX.gnm1.scaffold_2__61	LegSF.fam3.00003__acacr.Acra3RX.gnm1.scaffold_2__61__17	4	1	3	511		acacr.Acra3RX.gnm1.scaffold_2__61	6	2
LegSF.fam3.00003	GmIFS1 GmIFS2 & MtFNSII	ROS	quisa	Quillaja	10	5		ROS.quisa.S10.gnm1.ann1.Qs0130670.1	quisa.S10.gnm1.CM055608.1	26094692	26096356	LegSF.fam3.00003__quisa.S10.gnm1.CM055608.1__26	LegSF.fam3.00003__quisa.S10.gnm1.CM055608.1__26__	3	2	1	512		quisa.S10.gnm1.CM055608.1__26	6	3
LegSF.fam3.00003	GmIFS1 GmIFS2 & MtFNSII	ROS	quisa	Quillaja	10	5		ROS.quisa.S10.gnm1.ann1.Qs0130690.1	quisa.S10.gnm1.CM055608.1	26107533	26109197	LegSF.fam3.00003__quisa.S10.gnm1.CM055608.1__26	LegSF.fam3.00003__quisa.S10.gnm1.CM055608.1__26__	3	2	1	513		quisa.S10.gnm1.CM055608.1__26	6	3
LegSF.fam3.00003	GmIFS1 GmIFS2 & MtFNSII	ROS	paran	Parasponia	11	6		ROS.paran.WU01x14.gnm1.ann1.PanWU01x14_169060.1	paran.WU01x14.gnm1.scf00152	573979	576685	LegSF.fam3.00003__paran.WU01x14.gnm1.scf00152__0	LegSF.fam3.00003__paran.WU01x14.gnm1.scf00152__0__	10	10	0	514		paran.WU01x14.gnm1.scf00152__0	12	2
LegSF.fam3.00003	GmIFS1 GmIFS2 & MtFNSII	ROS	treor	Trema	11	6		ROS.treor.RG33x02.gnm1.ann1.TorRG33x02_124750.1	treor.RG33x02.gnm1.scf00072	178944	184580	LegSF.fam3.00003__treor.RG33x02.gnm1.scf00072__0	LegSF.fam3.00003__treor.RG33x02.gnm1.scf00072__0__	4	4	0	515		treor.RG33x02.gnm1.scf00072__0	6	2
LegSF.fam3.00003	GmIFS1 GmIFS2 & MtFNSII	ROS	prupe	Prunus	12	7		ROS.prupe.Lovell.gnm2.ann1.Prupe.7G071900.1	prupe.Lovell.gnm2.Pp07	10922856	10924794	LegSF.fam3.00003__prupe.Lovell.gnm2.Pp07__10	LegSF.fam3.00003__prupe.Lovell.gnm2.Pp07__10__	5	5	0	516		prupe.Lovell.gnm2.Pp07__10	13	8
LegSF.fam3.00003	GmIFS1 GmIFS2 & MtFNSII	ROS	prupe	Prunus	12	7		ROS.prupe.Lovell.gnm2.ann1.Prupe.7G072000.1	prupe.Lovell.gnm2.Pp07	10945068	10946430	LegSF.fam3.00003__prupe.Lovell.gnm2.Pp07__10	LegSF.fam3.00003__prupe.Lovell.gnm2.Pp07__10__	5	5	0	517		prupe.Lovell.gnm2.Pp07__10	13	8
LegSF.fam3.00003	GmIFS1 GmIFS2 & MtFNSII	OUT	arath	Arabidopsis	12	8		OUT.arath.Col0.gnm9.ann11.AT5G06900.1	arath.Col0.gnm9.Chr5	2136159	2137925	LegSF.fam3.00003__arath.Col0.gnm9.Chr5__2	LegSF.fam3.00003__arath.Col0.gnm9.Chr5__2__	2	2	0	518		arath.Col0.gnm9.Chr5__2	8	6
LegSF.fam3.00003	GmIFS1 GmIFS2 & MtFNSII	OUT	vitvi	Vitis	12	8		OUT.vitvi.PN40024.gnm2.ann1.VIT_208s0007g07730.2	vitvi.PN40024.gnm2.chr8	21184525	21186221	LegSF.fam3.00003__vitvi.PN40024.gnm2.chr8__21	LegSF.fam3.00003__vitvi.PN40024.gnm2.chr8__21__	4	4	0	519		vitvi.PN40024.gnm2.chr8__21	6	2
LegSF.fam3.00003	GmIFS1 GmIFS2 & MtFNSII	OUT	vitvi	Vitis	12	8		OUT.vitvi.PN40024.gnm2.ann1.VIT_208s0007g07740.1	vitvi.PN40024.gnm2.chr8	21190542	21192196	LegSF.fam3.00003__vitvi.PN40024.gnm2.chr8__21	LegSF.fam3.00003__vitvi.PN40024.gnm2.chr8__21__	4	4	0	520		vitvi.PN40024.gnm2.chr8__21	6	2
LegSF.fam3.00003	GmIFS1 GmIFS2 & MtFNSII	OUT	vitvi	Vitis	12	8		OUT.vitvi.PN40024.gnm2.ann1.VIT_208s0007g07720.1	vitvi.PN40024.gnm2.chr8	21179265	21180990	LegSF.fam3.00003__vitvi.PN40024.gnm2.chr8__21	LegSF.fam3.00003__vitvi.PN40024.gnm2.chr8__21__	4	4	0	521		vitvi.PN40024.gnm2.chr8__21	6	2
LegSF.fam3.00003	GmIFS1 GmIFS2 & MtFNSII	PAP	glyma	Glycine	2	1	18	PAP.glyma.Wm82.gnm4.ann1.Glyma.02G176200.1	glyma.Wm82.gnm4.Gm02	30791492	30795381	LegSF.fam3.00003__glyma.Wm82.gnm4.Gm02__30	LegSF.fam3.00003__glyma.Wm82.gnm4.Gm02__30__18	1	1	0	521		glyma.Wm82.gnm4.Gm02__30	2	1
LegSF.fam3.00003	GmIFS1 GmIFS2 & MtFNSII	PAP	phavu	Phaseolus	2	1	18	PAP.phavu.G19833.gnm2.ann1.Phvul.002G126200.2	phavu.G19833.gnm2.Chr02	26728926	26730671	LegSF.fam3.00003__phavu.G19833.gnm2.Chr02__26	LegSF.fam3.00003__phavu.G19833.gnm2.Chr02__26__18	3	1	2	522		phavu.G19833.gnm2.Chr02__26	4	1
LegSF.fam3.00003	GmIFS1 GmIFS2 & MtFNSII	PAP	lotja	Lotus	4	1	18	PAP.lotja.MG20.gnm3.ann1.Lj0g3v0355859.1	lotja.MG20.gnm3.Lj0	187451064	187453211	LegSF.fam3.00003__lotja.MG20.gnm3.Lj0__187	LegSF.fam3.00003__lotja.MG20.gnm3.Lj0__187__18	2	1	1	523		lotja.MG20.gnm3.Lj0__187	3	1
LegSF.fam3.00003	GmIFS1 GmIFS2 & MtFNSII	CAE	acacr	Acacia	7	2	18	CAE.acacr.Acra3RX.gnm1.ann1.g21106.t1	acacr.Acra3RX.gnm1.scaffold_5	46224228	46225869	LegSF.fam3.00003__acacr.Acra3RX.gnm1.scaffold_5__46	LegSF.fam3.00003__acacr.Acra3RX.gnm1.scaffold_5__46__18	3	1	2	524		acacr.Acra3RX.gnm1.scaffold_5__46	5	2
LegSF.fam3.00003	GmIFS1 GmIFS2 & MtFNSII	CAE	chafa	Chamaecrista	7	2	18	CAE.chafa.ISC494698.gnm1.ann1.ChfasH1.1G402400.1	chafa.ISC494698.gnm1.Chr01	80372996	80375140	LegSF.fam3.00003__chafa.ISC494698.gnm1.Chr01__80	LegSF.fam3.00003__chafa.ISC494698.gnm1.Chr01__80__18	10	1	9	525		chafa.ISC494698.gnm1.Chr01__80	12	2
LegSF.fam3.00003	GmIFS1 GmIFS2 & MtFNSII	CER	cerca	Cercis	9	4	18	CER.cerca.ISC453364.gnm3.ann1.Cecan.3G340200.1	cerca.ISC453364.gnm3.Chr03	48511704	48513506	LegSF.fam3.00003__cerca.ISC453364.gnm3.Chr03__48	LegSF.fam3.00003__cerca.ISC453364.gnm3.Chr03__48__18	2	2	0	526		cerca.ISC453364.gnm3.Chr03__48	12	10
LegSF.fam3.00003	GmIFS1 GmIFS2 & MtFNSII	CER	cerca	Cercis	9	4	18	CER.cerca.ISC453364.gnm3.ann1.Cecan.3G340300.1	cerca.ISC453364.gnm3.Chr03	48534012	48535813	LegSF.fam3.00003__cerca.ISC453364.gnm3.Chr03__48	LegSF.fam3.00003__cerca.ISC453364.gnm3.Chr03__48__18	2	2	0	527		cerca.ISC453364.gnm3.Chr03__48	12	10
LegSF.fam3.00003	GmIFS1 GmIFS2 & MtFNSII	CER	cerca	Cercis	9	4	18	CER.cerca.ISC453364.gnm3.ann1.Cecan.1G342000.1	cerca.ISC453364.gnm3.Chr01	46055942	46057546	LegSF.fam3.00003__cerca.ISC453364.gnm3.Chr01__46	LegSF.fam3.00003__cerca.ISC453364.gnm3.Chr01__46__18	4	1	3	528		cerca.ISC453364.gnm3.Chr01__46	12	8
LegSF.fam3.00003	GmIFS1 GmIFS2 & MtFNSII	CER	cerca	Cercis	9	4	18	CER.cerca.ISC453364.gnm3.ann1.Cecan.7G085400.1	cerca.ISC453364.gnm3.Chr07	24586187	24588577	LegSF.fam3.00003__cerca.ISC453364.gnm3.Chr07__24	LegSF.fam3.00003__cerca.ISC453364.gnm3.Chr07__24__18	4	4	0	529		cerca.ISC453364.gnm3.Chr07__24	5	1
LegSF.fam3.00003	GmIFS1 GmIFS2 & MtFNSII	CER	cerca	Cercis	9	4	18	CER.cerca.ISC453364.gnm3.ann1.Cecan.7G085500.1	cerca.ISC453364.gnm3.Chr07	24600958	24603333	LegSF.fam3.00003__cerca.ISC453364.gnm3.Chr07__24	LegSF.fam3.00003__cerca.ISC453364.gnm3.Chr07__24__18	4	4	0	530		cerca.ISC453364.gnm3.Chr07__24	5	1
LegSF.fam3.00003	GmIFS1 GmIFS2 & MtFNSII	CER	cerca	Cercis	9	4	18	CER.cerca.ISC453364.gnm3.ann1.Cecan.7G085600.1	cerca.ISC453364.gnm3.Chr07	24623117	24625407	LegSF.fam3.00003__cerca.ISC453364.gnm3.Chr07__24	LegSF.fam3.00003__cerca.ISC453364.gnm3.Chr07__24__18	4	4	0	531		cerca.ISC453364.gnm3.Chr07__24	5	1
LegSF.fam3.00003	GmIFS1 GmIFS2 & MtFNSII	CER	phach	Phanera	9	4	18	CER.phach.longxuteng.gnm1.ann1.LXT33319.t1	phach.longxuteng.gnm1.Chr06	16222746	16225391	LegSF.fam3.00003__phach.longxuteng.gnm1.Chr06__16	LegSF.fam3.00003__phach.longxuteng.gnm1.Chr06__16__18	3	3	0	532		phach.longxuteng.gnm1.Chr06__16	3	0
LegSF.fam3.00003	GmIFS1 GmIFS2 & MtFNSII	CER	phach	Phanera	9	4	18	CER.phach.longxuteng.gnm1.ann1.LXT33322.t1	phach.longxuteng.gnm1.Chr06	16154703	16156856	LegSF.fam3.00003__phach.longxuteng.gnm1.Chr06__16	LegSF.fam3.00003__phach.longxuteng.gnm1.Chr06__16__18	3	3	0	533		phach.longxuteng.gnm1.Chr06__16	3	0
LegSF.fam3.00003	GmIFS1 GmIFS2 & MtFNSII	CAE	chafa	Chamaecrista	7	2	18	CAE.chafa.ISC494698.gnm1.ann1.ChfasH1.8G199600.1	chafa.ISC494698.gnm1.Chr08	45914682	45916326	LegSF.fam3.00003__chafa.ISC494698.gnm1.Chr08__45	LegSF.fam3.00003__chafa.ISC494698.gnm1.Chr08__45__18	5	2	3	534		chafa.ISC494698.gnm1.Chr08__45	8	3
LegSF.fam3.00003	GmIFS1 GmIFS2 & MtFNSII	CER	bauva	Bauhinia	9	4	18	CER.bauva.BV-YZ2020.gnm2.ann1.rna-bv02877.t1	bauva.BV-YZ2020.gnm2.Chr02	12865179	12865794	LegSF.fam3.00003__bauva.BV-YZ2020.gnm2.Chr02__12	LegSF.fam3.00003__bauva.BV-YZ2020.gnm2.Chr02__12__18	1	1	0	534		bauva.BV-YZ2020.gnm2.Chr02__12	3	2
LegSF.fam3.00003	GmIFS1 GmIFS2 & MtFNSII	CER	phach	Phanera	9	4	18	CER.phach.longxuteng.gnm1.ann1.LXT33324.t1	phach.longxuteng.gnm1.Chr06	16127321	16129497	LegSF.fam3.00003__phach.longxuteng.gnm1.Chr06__16	LegSF.fam3.00003__phach.longxuteng.gnm1.Chr06__16__18	3	3	0	535		phach.longxuteng.gnm1.Chr06__16	3	0
LegSF.fam3.00003	GmIFS1 GmIFS2 & MtFNSII	CER	cerca	Cercis	9	4	18	CER.cerca.ISC453364.gnm3.ann1.Cecan.7G085800.1	cerca.ISC453364.gnm3.Chr07	24639256	24643169	LegSF.fam3.00003__cerca.ISC453364.gnm3.Chr07__24	LegSF.fam3.00003__cerca.ISC453364.gnm3.Chr07__24__18	4	4	0	536		cerca.ISC453364.gnm3.Chr07__24	5	1
LegSF.fam3.00003	GmIFS1 GmIFS2 & MtFNSII	CAE	chafa	Chamaecrista	7	2	18	CAE.chafa.ISC494698.gnm1.ann1.ChfasH1.8G199500.1	chafa.ISC494698.gnm1.Chr08	45909574	45911255	LegSF.fam3.00003__chafa.ISC494698.gnm1.Chr08__45	LegSF.fam3.00003__chafa.ISC494698.gnm1.Chr08__45__18	5	2	3	537		chafa.ISC494698.gnm1.Chr08__45	8	3
LegSF.fam3.00003	GmIFS1 GmIFS2 & MtFNSII	CAE	sento	Senna	7	2	18	CAE.sento.Myeongyun.gnm1.ann1.Sto08g244360	sento.Myeongyun.gnm1.Chr08	7937832	7942180	LegSF.fam3.00003__sento.Myeongyun.gnm1.Chr08__7	LegSF.fam3.00003__sento.Myeongyun.gnm1.Chr08__7__18	3	1	2	538		sento.Myeongyun.gnm1.Chr08__7	11	8
LegSF.fam3.00003	GmIFS1 GmIFS2 & MtFNSII	DET	singl	Sindora	8	3	18	DET.singl.CAF01.gnm1.ann1.evm_model_Chr04_1642	singl.CAF01.gnm1.Chr04	23083660	23084296	LegSF.fam3.00003__singl.CAF01.gnm1.Chr04__23	LegSF.fam3.00003__singl.CAF01.gnm1.Chr04__23__18	2	1	1	539		singl.CAF01.gnm1.Chr04__23	4	2
LegSF.fam3.00003	GmIFS1 GmIFS2 & MtFNSII	ROS	quisa	Quillaja	10	5	18	ROS.quisa.S10.gnm1.ann1.Qs0101720.1	quisa.S10.gnm1.CM055607.1	29014714	29016389	LegSF.fam3.00003__quisa.S10.gnm1.CM055607.1__29	LegSF.fam3.00003__quisa.S10.gnm1.CM055607.1__29__18	3	2	1	540		quisa.S10.gnm1.CM055607.1__29	13	10
LegSF.fam3.00003	GmIFS1 GmIFS2 & MtFNSII	ROS	quisa	Quillaja	10	5	18	ROS.quisa.S10.gnm1.ann1.Qs0101730.1	quisa.S10.gnm1.CM055607.1	29020846	29022416	LegSF.fam3.00003__quisa.S10.gnm1.CM055607.1__29	LegSF.fam3.00003__quisa.S10.gnm1.CM055607.1__29__18	3	2	1	541		quisa.S10.gnm1.CM055607.1__29	13	10
LegSF.fam3.00003	GmIFS1 GmIFS2 & MtFNSII	PAP	lotja	Lotus	4	1	19	PAP.lotja.MG20.gnm3.ann1.Lj4g3v0485090.1	lotja.MG20.gnm3.Lj4	7949868	7951742	LegSF.fam3.00003__lotja.MG20.gnm3.Lj4__7	LegSF.fam3.00003__lotja.MG20.gnm3.Lj4__7__19	2	2	0	542		lotja.MG20.gnm3.Lj4__7	4	2
LegSF.fam3.00003	GmIFS1 GmIFS2 & MtFNSII	PAP	lotja	Lotus	4	1	19	PAP.lotja.MG20.gnm3.ann1.Lj4g3v0485100.1	lotja.MG20.gnm3.Lj4	7949868	7951739	LegSF.fam3.00003__lotja.MG20.gnm3.Lj4__7	LegSF.fam3.00003__lotja.MG20.gnm3.Lj4__7__19	2	2	0	543		lotja.MG20.gnm3.Lj4__7	4	2
LegSF.fam3.00003	GmIFS1 GmIFS2 & MtFNSII	PAP	lotja	Lotus	4	1	19	PAP.lotja.MG20.gnm3.ann1.Lj4g3v0485970.1	lotja.MG20.gnm3.Lj4	8165944	8167322	LegSF.fam3.00003__lotja.MG20.gnm3.Lj4__8	LegSF.fam3.00003__lotja.MG20.gnm3.Lj4__8__19	3	3	0	544		lotja.MG20.gnm3.Lj4__8	11	8
LegSF.fam3.00003	GmIFS1 GmIFS2 & MtFNSII	PAP	lotja	Lotus	4	1	19	PAP.lotja.MG20.gnm3.ann1.Lj4g3v0485980.1	lotja.MG20.gnm3.Lj4	8165944	8167091	LegSF.fam3.00003__lotja.MG20.gnm3.Lj4__8	LegSF.fam3.00003__lotja.MG20.gnm3.Lj4__8__19	3	3	0	545		lotja.MG20.gnm3.Lj4__8	11	8
LegSF.fam3.00003	GmIFS1 GmIFS2 & MtFNSII	PAP	lotja	Lotus	4	1	19	PAP.lotja.MG20.gnm3.ann1.Lj4g3v0486150.1	lotja.MG20.gnm3.Lj4	8197716	8199398	LegSF.fam3.00003__lotja.MG20.gnm3.Lj4__8	LegSF.fam3.00003__lotja.MG20.gnm3.Lj4__8__19	3	3	0	546		lotja.MG20.gnm3.Lj4__8	11	8
LegSF.fam3.00003	GmIFS1 GmIFS2 & MtFNSII	PAP	medtr	Medicago	3	1	19	PAP.medtr.A17_HM341.gnm4.ann2.Medtr4g088170.1	medtr.A17_HM341.gnm4.chr4	34762312	34764118	LegSF.fam3.00003__medtr.A17_HM341.gnm4.chr4__34	LegSF.fam3.00003__medtr.A17_HM341.gnm4.chr4__34__19	3	3	0	547		medtr.A17_HM341.gnm4.chr4__34	8	5
LegSF.fam3.00003	GmIFS1 GmIFS2 & MtFNSII	PAP	medtr	Medicago	3	1	19	PAP.medtr.A17_HM341.gnm4.ann2.Medtr4g088195.1	medtr.A17_HM341.gnm4.chr4	34779993	34781878	LegSF.fam3.00003__medtr.A17_HM341.gnm4.chr4__34	LegSF.fam3.00003__medtr.A17_HM341.gnm4.chr4__34__19	3	3	0	548		medtr.A17_HM341.gnm4.chr4__34	8	5
LegSF.fam3.00003	GmIFS1 GmIFS2 & MtFNSII	PAP	medtr	Medicago	3	1	19	PAP.medtr.A17_HM341.gnm4.ann2.Medtr4g088160.1	medtr.A17_HM341.gnm4.chr4	34754330	34756142	LegSF.fam3.00003__medtr.A17_HM341.gnm4.chr4__34	LegSF.fam3.00003__medtr.A17_HM341.gnm4.chr4__34__19	3	3	0	549		medtr.A17_HM341.gnm4.chr4__34	8	5
LegSF.fam3.00003	GmIFS1 GmIFS2 & MtFNSII	PAP	glyma	Glycine	2	1	19	PAP.glyma.Wm82.gnm4.ann1.Glyma.13G173401.1	glyma.Wm82.gnm4.Gm13	28160194	28161896	LegSF.fam3.00003__glyma.Wm82.gnm4.Gm13__28	LegSF.fam3.00003__glyma.Wm82.gnm4.Gm13__28__19	2	2	0	550		glyma.Wm82.gnm4.Gm13__28	7	5
LegSF.fam3.00003	GmIFS1 GmIFS2 & MtFNSII	PAP	glyma	Glycine	2	1	19	PAP.glyma.Wm82.gnm4.ann1.Glyma.13G173500.1	glyma.Wm82.gnm4.Gm13	28182597	28184299	LegSF.fam3.00003__glyma.Wm82.gnm4.Gm13__28	LegSF.fam3.00003__glyma.Wm82.gnm4.Gm13__28__19	2	2	0	551		glyma.Wm82.gnm4.Gm13__28	7	5
LegSF.fam3.00003	GmIFS1 GmIFS2 & MtFNSII	PAP	glyma	Glycine	2	1	19	PAP.glyma.Wm82.gnm4.ann1.Glyma.07G202300.1	glyma.Wm82.gnm4.Gm07	37488986	37490770	LegSF.fam3.00003__glyma.Wm82.gnm4.Gm07__37	LegSF.fam3.00003__glyma.Wm82.gnm4.Gm07__37__19	1	1	0	551		glyma.Wm82.gnm4.Gm07__37	6	5
LegSF.fam3.00003	GmIFS1 GmIFS2 & MtFNSII	PAP	phavu	Phaseolus	2	1	19	PAP.phavu.G19833.gnm2.ann1.Phvul.003G051700.1	phavu.G19833.gnm2.Chr03	6546448	6548299	LegSF.fam3.00003__phavu.G19833.gnm2.Chr03__6	LegSF.fam3.00003__phavu.G19833.gnm2.Chr03__6__19	3	3	0	552		phavu.G19833.gnm2.Chr03__6	4	1
LegSF.fam3.00003	GmIFS1 GmIFS2 & MtFNSII	PAP	phavu	Phaseolus	2	1	19	PAP.phavu.G19833.gnm2.ann1.Phvul.003G051800.1	phavu.G19833.gnm2.Chr03	6557473	6559127	LegSF.fam3.00003__phavu.G19833.gnm2.Chr03__6	LegSF.fam3.00003__phavu.G19833.gnm2.Chr03__6__19	3	3	0	553		phavu.G19833.gnm2.Chr03__6	4	1
LegSF.fam3.00003	GmIFS1 GmIFS2 & MtFNSII	PAP	phavu	Phaseolus	2	1	19	PAP.phavu.G19833.gnm2.ann1.Phvul.003G051801.1	phavu.G19833.gnm2.Chr03	6570288	6571942	LegSF.fam3.00003__phavu.G19833.gnm2.Chr03__6	LegSF.fam3.00003__phavu.G19833.gnm2.Chr03__6__19	3	3	0	554		phavu.G19833.gnm2.Chr03__6	4	1
LegSF.fam3.00003	GmIFS1 GmIFS2 & MtFNSII	PAP	phavu	Phaseolus	2	1	19	PAP.phavu.G19833.gnm2.ann1.Phvul.003G074000.1	phavu.G19833.gnm2.Chr03	11641893	11643562	LegSF.fam3.00003__phavu.G19833.gnm2.Chr03__11	LegSF.fam3.00003__phavu.G19833.gnm2.Chr03__11__19	1	1	0	554		phavu.G19833.gnm2.Chr03__11	3	2
LegSF.fam3.00003	GmIFS1 GmIFS2 & MtFNSII	PAP	aesev	Aeschynomene	6	1	19	PAP.aesev.CIAT22838.gnm1.ann1.Ae03g01410.1	aesev.CIAT22838.gnm1.Ae03	1233537	1236572	LegSF.fam3.00003__aesev.CIAT22838.gnm1.Ae03__1	LegSF.fam3.00003__aesev.CIAT22838.gnm1.Ae03__1__19	1	1	0	554		aesev.CIAT22838.gnm1.Ae03__1	9	8
LegSF.fam3.00003	GmIFS1 GmIFS2 & MtFNSII	CAE	sento	Senna	7	2	19	CAE.sento.Myeongyun.gnm1.ann1.Sto07g216870	sento.Myeongyun.gnm1.Chr07	8941345	8943592	LegSF.fam3.00003__sento.Myeongyun.gnm1.Chr07__8	LegSF.fam3.00003__sento.Myeongyun.gnm1.Chr07__8__19	2	2	0	555		sento.Myeongyun.gnm1.Chr07__8	8	6
LegSF.fam3.00003	GmIFS1 GmIFS2 & MtFNSII	CAE	sento	Senna	7	2	19	CAE.sento.Myeongyun.gnm1.ann1.Sto07g216900	sento.Myeongyun.gnm1.Chr07	8980346	8983631	LegSF.fam3.00003__sento.Myeongyun.gnm1.Chr07__8	LegSF.fam3.00003__sento.Myeongyun.gnm1.Chr07__8__19	2	2	0	556		sento.Myeongyun.gnm1.Chr07__8	8	6
LegSF.fam3.00003	GmIFS1 GmIFS2 & MtFNSII	CAE	sento	Senna	7	2	19	CAE.sento.Myeongyun.gnm1.ann1.Sto07g216970	sento.Myeongyun.gnm1.Chr07	9039532	9042843	LegSF.fam3.00003__sento.Myeongyun.gnm1.Chr07__9	LegSF.fam3.00003__sento.Myeongyun.gnm1.Chr07__9__19	1	1	0	556		sento.Myeongyun.gnm1.Chr07__9	8	7
LegSF.fam3.00003	GmIFS1 GmIFS2 & MtFNSII	CAE	chafa	Chamaecrista	7	2	19	CAE.chafa.ISC494698.gnm1.ann1.ChfasH1.2G042300.1	chafa.ISC494698.gnm1.Chr02	7323299	7327721	LegSF.fam3.00003__chafa.ISC494698.gnm1.Chr02__7	LegSF.fam3.00003__chafa.ISC494698.gnm1.Chr02__7__19	1	1	0	556		chafa.ISC494698.gnm1.Chr02__7	7	6
LegSF.fam3.00003	GmIFS1 GmIFS2 & MtFNSII	PAP	medtr	Medicago	3	1	19	PAP.medtr.A17_HM341.gnm4.ann2.Medtr7g027960.1	medtr.A17_HM341.gnm4.chr7	9381021	9383201	LegSF.fam3.00003__medtr.A17_HM341.gnm4.chr7__9	LegSF.fam3.00003__medtr.A17_HM341.gnm4.chr7__9__19	2	2	0	557		medtr.A17_HM341.gnm4.chr7__9	4	2
LegSF.fam3.00003	GmIFS1 GmIFS2 & MtFNSII	PAP	medtr	Medicago	3	1	19	PAP.medtr.A17_HM341.gnm4.ann2.Medtr7g028020.1	medtr.A17_HM341.gnm4.chr7	9398446	9400670	LegSF.fam3.00003__medtr.A17_HM341.gnm4.chr7__9	LegSF.fam3.00003__medtr.A17_HM341.gnm4.chr7__9__19	2	2	0	558		medtr.A17_HM341.gnm4.chr7__9	4	2
LegSF.fam3.00003	GmIFS1 GmIFS2 & MtFNSII	PAP	medtr	Medicago	3	1	19	PAP.medtr.A17_HM341.gnm4.ann2.Medtr4g062530.1	medtr.A17_HM341.gnm4.chr4	23243026	23244923	LegSF.fam3.00003__medtr.A17_HM341.gnm4.chr4__23	LegSF.fam3.00003__medtr.A17_HM341.gnm4.chr4__23__19	3	1	2	559		medtr.A17_HM341.gnm4.chr4__23	12	9
LegSF.fam3.00003	GmIFS1 GmIFS2 & MtFNSII	CER	bauva	Bauhinia	9	4	19	CER.bauva.BV-YZ2020.gnm2.ann1.rna-bv36604.t1	bauva.BV-YZ2020.gnm2.Chr14	6182052	6183700	LegSF.fam3.00003__bauva.BV-YZ2020.gnm2.Chr14__6	LegSF.fam3.00003__bauva.BV-YZ2020.gnm2.Chr14__6__19	1	1	0	559		bauva.BV-YZ2020.gnm2.Chr14__6	4	3
LegSF.fam3.00003	GmIFS1 GmIFS2 & MtFNSII	CER	bauva	Bauhinia	9	4	19	CER.bauva.BV-YZ2020.gnm2.ann1.rna-bv37139.t1	bauva.BV-YZ2020.gnm2.Chr14	10137264	10138056	LegSF.fam3.00003__bauva.BV-YZ2020.gnm2.Chr14__10	LegSF.fam3.00003__bauva.BV-YZ2020.gnm2.Chr14__10__19	4	1	3	560		bauva.BV-YZ2020.gnm2.Chr14__10	5	1
LegSF.fam3.00003	GmIFS1 GmIFS2 & MtFNSII	CER	cerca	Cercis	9	4	19	CER.cerca.ISC453364.gnm3.ann1.Cecan.5G318900.1	cerca.ISC453364.gnm3.Chr05	43819250	43821011	LegSF.fam3.00003__cerca.ISC453364.gnm3.Chr05__43	LegSF.fam3.00003__cerca.ISC453364.gnm3.Chr05__43__19	2	1	1	561		cerca.ISC453364.gnm3.Chr05__43	13	11
LegSF.fam3.00003	GmIFS1 GmIFS2 & MtFNSII	ROS	quisa	Quillaja	10	5	19	ROS.quisa.S10.gnm1.ann1.Qs0293090.1	quisa.S10.gnm1.CM055616.1	1262963	1265032	LegSF.fam3.00003__quisa.S10.gnm1.CM055616.1__1	LegSF.fam3.00003__quisa.S10.gnm1.CM055616.1__1__19	1	1	0	561		quisa.S10.gnm1.CM055616.1__1	15	14
LegSF.fam3.00003	GmIFS1 GmIFS2 & MtFNSII	DET	singl	Sindora	8	3		DET.singl.CAF01.gnm1.ann1.evm_model_Chr05_2407	singl.CAF01.gnm1.Chr05	69281751	69283106	LegSF.fam3.00003__singl.CAF01.gnm1.Chr05__69	LegSF.fam3.00003__singl.CAF01.gnm1.Chr05__69__	2	1	1	562		singl.CAF01.gnm1.Chr05__69	7	5
LegSF.fam3.00003	GmIFS1 GmIFS2 & MtFNSII	ROS	paran	Parasponia	11	6		ROS.paran.WU01x14.gnm1.ann1.PanWU01x14_105810.1	paran.WU01x14.gnm1.scf00075	590380	605466	LegSF.fam3.00003__paran.WU01x14.gnm1.scf00075__0	LegSF.fam3.00003__paran.WU01x14.gnm1.scf00075__0__	3	3	0	563		paran.WU01x14.gnm1.scf00075__0	5	2
LegSF.fam3.00003	GmIFS1 GmIFS2 & MtFNSII	ROS	treor	Trema	11	6		ROS.treor.RG33x02.gnm1.ann1.TorRG33x02_147000.1	treor.RG33x02.gnm1.scf00093	582805	587652	LegSF.fam3.00003__treor.RG33x02.gnm1.scf00093__0	LegSF.fam3.00003__treor.RG33x02.gnm1.scf00093__0__	3	3	0	564		treor.RG33x02.gnm1.scf00093__0	5	2
LegSF.fam3.00003	GmIFS1 GmIFS2 & MtFNSII	ROS	paran	Parasponia	11	6		ROS.paran.WU01x14.gnm1.ann1.PanWU01x14_105840.1	paran.WU01x14.gnm1.scf00075	643812	648001	LegSF.fam3.00003__paran.WU01x14.gnm1.scf00075__0	LegSF.fam3.00003__paran.WU01x14.gnm1.scf00075__0__	3	3	0	565		paran.WU01x14.gnm1.scf00075__0	5	2
LegSF.fam3.00003	GmIFS1 GmIFS2 & MtFNSII	ROS	treor	Trema	11	6		ROS.treor.RG33x02.gnm1.ann1.TorRG33x02_146970.1	treor.RG33x02.gnm1.scf00093	538724	542959	LegSF.fam3.00003__treor.RG33x02.gnm1.scf00093__0	LegSF.fam3.00003__treor.RG33x02.gnm1.scf00093__0__	3	3	0	566		treor.RG33x02.gnm1.scf00093__0	5	2
LegSF.fam3.00003	GmIFS1 GmIFS2 & MtFNSII	ROS	paran	Parasponia	11	6		ROS.paran.WU01x14.gnm1.ann1.PanWU01x14_105870.1	paran.WU01x14.gnm1.scf00075	677482	682906	LegSF.fam3.00003__paran.WU01x14.gnm1.scf00075__0	LegSF.fam3.00003__paran.WU01x14.gnm1.scf00075__0__	3	3	0	567		paran.WU01x14.gnm1.scf00075__0	5	2
LegSF.fam3.00003	GmIFS1 GmIFS2 & MtFNSII	ROS	treor	Trema	11	6		ROS.treor.RG33x02.gnm1.ann1.TorRG33x02_146950.1	treor.RG33x02.gnm1.scf00093	493531	500554	LegSF.fam3.00003__treor.RG33x02.gnm1.scf00093__0	LegSF.fam3.00003__treor.RG33x02.gnm1.scf00093__0__	3	3	0	568		treor.RG33x02.gnm1.scf00093__0	5	2
LegSF.fam3.00003	GmIFS1 GmIFS2 & MtFNSII	ROS	prupe	Prunus	12	7		ROS.prupe.Lovell.gnm2.ann1.Prupe.6G007200.1	prupe.Lovell.gnm2.Pp06	613703	615732	LegSF.fam3.00003__prupe.Lovell.gnm2.Pp06__0	LegSF.fam3.00003__prupe.Lovell.gnm2.Pp06__0__	1	1	0	568		prupe.Lovell.gnm2.Pp06__0	5	4
LegSF.fam3.00003	GmIFS1 GmIFS2 & MtFNSII	ROS	prupe	Prunus	12	7		ROS.prupe.Lovell.gnm2.ann1.Prupe.6G086500.1	prupe.Lovell.gnm2.Pp06	5817904	5820574	LegSF.fam3.00003__prupe.Lovell.gnm2.Pp06__5	LegSF.fam3.00003__prupe.Lovell.gnm2.Pp06__5__	2	2	0	569		prupe.Lovell.gnm2.Pp06__5	6	4
LegSF.fam3.00003	GmIFS1 GmIFS2 & MtFNSII	ROS	prupe	Prunus	12	7		ROS.prupe.Lovell.gnm2.ann1.Prupe.6G086200.1	prupe.Lovell.gnm2.Pp06	5797426	5801208	LegSF.fam3.00003__prupe.Lovell.gnm2.Pp06__5	LegSF.fam3.00003__prupe.Lovell.gnm2.Pp06__5__	2	2	0	570		prupe.Lovell.gnm2.Pp06__5	6	4
LegSF.fam3.00003	GmIFS1 GmIFS2 & MtFNSII	PAP	medtr	Medicago	3	1	20	PAP.medtr.A17_HM341.gnm4.ann2.Medtr1g107295.1	medtr.A17_HM341.gnm4.chr1	48591927	48593639	LegSF.fam3.00003__medtr.A17_HM341.gnm4.chr1__48	LegSF.fam3.00003__medtr.A17_HM341.gnm4.chr1__48__20	3	3	0	571		medtr.A17_HM341.gnm4.chr1__48	5	2
LegSF.fam3.00003	GmIFS1 GmIFS2 & MtFNSII	PAP	medtr	Medicago	3	1	20	PAP.medtr.A17_HM341.gnm4.ann2.Medtr1g107300.1	medtr.A17_HM341.gnm4.chr1	48597159	48598250	LegSF.fam3.00003__medtr.A17_HM341.gnm4.chr1__48	LegSF.fam3.00003__medtr.A17_HM341.gnm4.chr1__48__20	3	3	0	572		medtr.A17_HM341.gnm4.chr1__48	5	2
LegSF.fam3.00003	GmIFS1 GmIFS2 & MtFNSII	PAP	medtr	Medicago	3	1	20	PAP.medtr.A17_HM341.gnm4.ann2.Medtr1g107305.1	medtr.A17_HM341.gnm4.chr1	48601622	48602708	LegSF.fam3.00003__medtr.A17_HM341.gnm4.chr1__48	LegSF.fam3.00003__medtr.A17_HM341.gnm4.chr1__48__20	3	3	0	573		medtr.A17_HM341.gnm4.chr1__48	5	2
LegSF.fam3.00003	GmIFS1 GmIFS2 & MtFNSII	PAP	medtr	Medicago	3	1	20	PAP.medtr.A17_HM341.gnm4.ann2.Medtr4g062510.1	medtr.A17_HM341.gnm4.chr4	23230606	23232401	LegSF.fam3.00003__medtr.A17_HM341.gnm4.chr4__23	LegSF.fam3.00003__medtr.A17_HM341.gnm4.chr4__23__20	3	2	1	574		medtr.A17_HM341.gnm4.chr4__23	12	9
LegSF.fam3.00003	GmIFS1 GmIFS2 & MtFNSII	PAP	medtr	Medicago	3	1	20	PAP.medtr.A17_HM341.gnm4.ann2.Medtr4g062500.1	medtr.A17_HM341.gnm4.chr4	23222864	23225062	LegSF.fam3.00003__medtr.A17_HM341.gnm4.chr4__23	LegSF.fam3.00003__medtr.A17_HM341.gnm4.chr4__23__20	3	2	1	575		medtr.A17_HM341.gnm4.chr4__23	12	9
LegSF.fam3.00003	GmIFS1 GmIFS2 & MtFNSII	PAP	aesev	Aeschynomene	6	1	20	PAP.aesev.CIAT22838.gnm1.ann1.Ae04g30890.1	aesev.CIAT22838.gnm1.Ae04	30653359	30656249	LegSF.fam3.00003__aesev.CIAT22838.gnm1.Ae04__30	LegSF.fam3.00003__aesev.CIAT22838.gnm1.Ae04__30__20	1	1	0	575		aesev.CIAT22838.gnm1.Ae04__30	10	9
LegSF.fam3.00003	GmIFS1 GmIFS2 & MtFNSII	PAP	glyma	Glycine	2	1	20	PAP.glyma.Wm82.gnm4.ann1.Glyma.12G067000.1	glyma.Wm82.gnm4.Gm12	4895220	4897736	LegSF.fam3.00003__glyma.Wm82.gnm4.Gm12__4	LegSF.fam3.00003__glyma.Wm82.gnm4.Gm12__4__20	2	2	0	576		glyma.Wm82.gnm4.Gm12__4	8	6
LegSF.fam3.00003	GmIFS1 GmIFS2 & MtFNSII	PAP	glyma	Glycine	2	1	20	PAP.glyma.Wm82.gnm4.ann1.Glyma.12G067100.1	glyma.Wm82.gnm4.Gm12	4906112	4908949	LegSF.fam3.00003__glyma.Wm82.gnm4.Gm12__4	LegSF.fam3.00003__glyma.Wm82.gnm4.Gm12__4__20	2	2	0	577		glyma.Wm82.gnm4.Gm12__4	8	6
LegSF.fam3.00003	GmIFS1 GmIFS2 & MtFNSII	PAP	phavu	Phaseolus	2	1	20	PAP.phavu.G19833.gnm2.ann1.Phvul.011G068100.1	phavu.G19833.gnm2.Chr11	6064519	6067222	LegSF.fam3.00003__phavu.G19833.gnm2.Chr11__6	LegSF.fam3.00003__phavu.G19833.gnm2.Chr11__6__20	1	1	0	577		phavu.G19833.gnm2.Chr11__6	8	7
LegSF.fam3.00003	GmIFS1 GmIFS2 & MtFNSII	CAE	acacr	Acacia	7	2	20	CAE.acacr.Acra3RX.gnm1.ann1.g8060.t2	acacr.Acra3RX.gnm1.scaffold_13	1858280	1861093	LegSF.fam3.00003__acacr.Acra3RX.gnm1.scaffold_13__1	LegSF.fam3.00003__acacr.Acra3RX.gnm1.scaffold_13__1__20	3	3	0	578		acacr.Acra3RX.gnm1.scaffold_13__1	10	7
LegSF.fam3.00003	GmIFS1 GmIFS2 & MtFNSII	CAE	acacr	Acacia	7	2	20	CAE.acacr.Acra3RX.gnm1.ann1.g8062.t1	acacr.Acra3RX.gnm1.scaffold_13	1957224	1959315	LegSF.fam3.00003__acacr.Acra3RX.gnm1.scaffold_13__1	LegSF.fam3.00003__acacr.Acra3RX.gnm1.scaffold_13__1__20	3	3	0	579		acacr.Acra3RX.gnm1.scaffold_13__1	10	7
LegSF.fam3.00003	GmIFS1 GmIFS2 & MtFNSII	CAE	acacr	Acacia	7	2	20	CAE.acacr.Acra3RX.gnm1.ann1.g8061.t1	acacr.Acra3RX.gnm1.scaffold_13	1931962	1934089	LegSF.fam3.00003__acacr.Acra3RX.gnm1.scaffold_13__1	LegSF.fam3.00003__acacr.Acra3RX.gnm1.scaffold_13__1__20	3	3	0	580		acacr.Acra3RX.gnm1.scaffold_13__1	10	7
LegSF.fam3.00003	GmIFS1 GmIFS2 & MtFNSII	CAE	chafa	Chamaecrista	7	2	20	CAE.chafa.ISC494698.gnm1.ann1.ChfasH1.6G164200.1	chafa.ISC494698.gnm1.Chr06	45768559	45770959	LegSF.fam3.00003__chafa.ISC494698.gnm1.Chr06__45	LegSF.fam3.00003__chafa.ISC494698.gnm1.Chr06__45__20	1	1	0	580		chafa.ISC494698.gnm1.Chr06__45	8	7
LegSF.fam3.00003	GmIFS1 GmIFS2 & MtFNSII	CAE	sento	Senna	7	2	20	CAE.sento.Myeongyun.gnm1.ann1.Sto12g376720	sento.Myeongyun.gnm1.Chr12	1299488	1301223	LegSF.fam3.00003__sento.Myeongyun.gnm1.Chr12__1	LegSF.fam3.00003__sento.Myeongyun.gnm1.Chr12__1__20	1	1	0	580		sento.Myeongyun.gnm1.Chr12__1	10	9
LegSF.fam3.00003	GmIFS1 GmIFS2 & MtFNSII	DET	singl	Sindora	8	3	20	DET.singl.CAF01.gnm1.ann1.evm_model_Chr05_2406	singl.CAF01.gnm1.Chr05	69268474	69270616	LegSF.fam3.00003__singl.CAF01.gnm1.Chr05__69	LegSF.fam3.00003__singl.CAF01.gnm1.Chr05__69__20	2	1	1	581		singl.CAF01.gnm1.Chr05__69	7	5
LegSF.fam3.00003	GmIFS1 GmIFS2 & MtFNSII	DET	singl	Sindora	8	3	20	DET.singl.CAF01.gnm1.ann1.evm_model_Chr08_2604	singl.CAF01.gnm1.Chr08	51990243	51994969	LegSF.fam3.00003__singl.CAF01.gnm1.Chr08__51	LegSF.fam3.00003__singl.CAF01.gnm1.Chr08__51__20	1	1	0	581		singl.CAF01.gnm1.Chr08__51	3	2
LegSF.fam3.00003	GmIFS1 GmIFS2 & MtFNSII	CER	cerca	Cercis	9	4	20	CER.cerca.ISC453364.gnm3.ann1.Cecan.5G318800.1	cerca.ISC453364.gnm3.Chr05	43814773	43816553	LegSF.fam3.00003__cerca.ISC453364.gnm3.Chr05__43	LegSF.fam3.00003__cerca.ISC453364.gnm3.Chr05__43__20	2	1	1	582		cerca.ISC453364.gnm3.Chr05__43	13	11
LegSF.fam3.00003	GmIFS1 GmIFS2 & MtFNSII	CER	phach	Phanera	9	4	20	CER.phach.longxuteng.gnm1.ann1.LXT48910.t1	phach.longxuteng.gnm1.Chr09	11612315	11614892	LegSF.fam3.00003__phach.longxuteng.gnm1.Chr09__11	LegSF.fam3.00003__phach.longxuteng.gnm1.Chr09__11__20	1	1	0	582		phach.longxuteng.gnm1.Chr09__11	2	1
LegSF.fam3.00003	GmIFS1 GmIFS2 & MtFNSII	PAP	glyma	Glycine	2	1	20	PAP.glyma.Wm82.gnm4.ann1.Glyma.08G350800.1	glyma.Wm82.gnm4.Gm08	45829521	45831142	LegSF.fam3.00003__glyma.Wm82.gnm4.Gm08__45	LegSF.fam3.00003__glyma.Wm82.gnm4.Gm08__45__20	1	1	0	582		glyma.Wm82.gnm4.Gm08__45	3	2
LegSF.fam3.00003	GmIFS1 GmIFS2 & MtFNSII	PAP	phavu	Phaseolus	2	1	20	PAP.phavu.G19833.gnm2.ann1.Phvul.008G128700.1	phavu.G19833.gnm2.Chr08	20369083	20371225	LegSF.fam3.00003__phavu.G19833.gnm2.Chr08__20	LegSF.fam3.00003__phavu.G19833.gnm2.Chr08__20__20	1	1	0	582		phavu.G19833.gnm2.Chr08__20	1	0
LegSF.fam3.00003	GmIFS1 GmIFS2 & MtFNSII	PAP	aesev	Aeschynomene	6	1	20	PAP.aesev.CIAT22838.gnm1.ann1.Ae06g17360.1	aesev.CIAT22838.gnm1.Ae06	13740361	13742054	LegSF.fam3.00003__aesev.CIAT22838.gnm1.Ae06__13	LegSF.fam3.00003__aesev.CIAT22838.gnm1.Ae06__13__20	1	1	0	582		aesev.CIAT22838.gnm1.Ae06__13	1	0
LegSF.fam3.00003	GmIFS1 GmIFS2 & MtFNSII	PAP	lotja	Lotus	4	1	20	PAP.lotja.MG20.gnm3.ann1.Lj1g3v3555800.1	lotja.MG20.gnm3.Lj1	40798675	40802069	LegSF.fam3.00003__lotja.MG20.gnm3.Lj1__40	LegSF.fam3.00003__lotja.MG20.gnm3.Lj1__40__20	1	1	0	582		lotja.MG20.gnm3.Lj1__40	4	3
LegSF.fam3.00003	GmIFS1 GmIFS2 & MtFNSII	PAP	medtr	Medicago	3	1	20	PAP.medtr.A17_HM341.gnm4.ann2.Medtr7g056103.1	medtr.A17_HM341.gnm4.chr7	19506192	19508685	LegSF.fam3.00003__medtr.A17_HM341.gnm4.chr7__19	LegSF.fam3.00003__medtr.A17_HM341.gnm4.chr7__19__20	1	1	0	582		medtr.A17_HM341.gnm4.chr7__19	5	4
LegSF.fam3.00003	GmIFS1 GmIFS2 & MtFNSII	DET	singl	Sindora	8	3	20	DET.singl.CAF01.gnm1.ann1.evm_model_Chr05_826	singl.CAF01.gnm1.Chr05	31647162	31647801	LegSF.fam3.00003__singl.CAF01.gnm1.Chr05__31	LegSF.fam3.00003__singl.CAF01.gnm1.Chr05__31__20	4	4	0	583		singl.CAF01.gnm1.Chr05__31	5	1
LegSF.fam3.00003	GmIFS1 GmIFS2 & MtFNSII	CAE	sento	Senna	7	2	20	CAE.sento.Myeongyun.gnm1.ann1.Sto04g108510	sento.Myeongyun.gnm1.Chr04	22774008	22775511	LegSF.fam3.00003__sento.Myeongyun.gnm1.Chr04__22	LegSF.fam3.00003__sento.Myeongyun.gnm1.Chr04__22__20	3	3	0	584		sento.Myeongyun.gnm1.Chr04__22	4	1
LegSF.fam3.00003	GmIFS1 GmIFS2 & MtFNSII	CAE	sento	Senna	7	2	20	CAE.sento.Myeongyun.gnm1.ann1.Sto04g108520	sento.Myeongyun.gnm1.Chr04	22783503	22789143	LegSF.fam3.00003__sento.Myeongyun.gnm1.Chr04__22	LegSF.fam3.00003__sento.Myeongyun.gnm1.Chr04__22__20	3	3	0	585		sento.Myeongyun.gnm1.Chr04__22	4	1
LegSF.fam3.00003	GmIFS1 GmIFS2 & MtFNSII	CAE	sento	Senna	7	2	20	CAE.sento.Myeongyun.gnm1.ann1.Sto04g108500	sento.Myeongyun.gnm1.Chr04	22769088	22771508	LegSF.fam3.00003__sento.Myeongyun.gnm1.Chr04__22	LegSF.fam3.00003__sento.Myeongyun.gnm1.Chr04__22__20	3	3	0	586		sento.Myeongyun.gnm1.Chr04__22	4	1
LegSF.fam3.00003	GmIFS1 GmIFS2 & MtFNSII	CER	cerca	Cercis	9	4	20	CER.cerca.ISC453364.gnm3.ann1.Cecan.5G165400.1	cerca.ISC453364.gnm3.Chr05	33579736	33586121	LegSF.fam3.00003__cerca.ISC453364.gnm3.Chr05__33	LegSF.fam3.00003__cerca.ISC453364.gnm3.Chr05__33__20	1	1	0	586		cerca.ISC453364.gnm3.Chr05__33	4	3
LegSF.fam3.00003	GmIFS1 GmIFS2 & MtFNSII	ROS	quisa	Quillaja	10	5	20	ROS.quisa.S10.gnm1.ann1.Qs0050550.1	quisa.S10.gnm1.CM055616.1	8837678	8838826	LegSF.fam3.00003__quisa.S10.gnm1.CM055616.1__8	LegSF.fam3.00003__quisa.S10.gnm1.CM055616.1__8__20	2	1	1	587		quisa.S10.gnm1.CM055616.1__8	4	2
LegSF.fam3.00003	GmIFS1 GmIFS2 & MtFNSII	DET	singl	Sindora	8	3	20	DET.singl.CAF01.gnm1.ann1.evm_model_Chr05_827	singl.CAF01.gnm1.Chr05	31657626	31681642	LegSF.fam3.00003__singl.CAF01.gnm1.Chr05__31	LegSF.fam3.00003__singl.CAF01.gnm1.Chr05__31__20	4	4	0	588		singl.CAF01.gnm1.Chr05__31	5	1
LegSF.fam3.00003	GmIFS1 GmIFS2 & MtFNSII	DET	singl	Sindora	8	3	20	DET.singl.CAF01.gnm1.ann1.evm_model_Chr05_831	singl.CAF01.gnm1.Chr05	31716111	31716747	LegSF.fam3.00003__singl.CAF01.gnm1.Chr05__31	LegSF.fam3.00003__singl.CAF01.gnm1.Chr05__31__20	4	4	0	589		singl.CAF01.gnm1.Chr05__31	5	1
LegSF.fam3.00003	GmIFS1 GmIFS2 & MtFNSII	DET	singl	Sindora	8	3	20	DET.singl.CAF01.gnm1.ann1.evm_model_Chr05_832	singl.CAF01.gnm1.Chr05	31739840	31740476	LegSF.fam3.00003__singl.CAF01.gnm1.Chr05__31	LegSF.fam3.00003__singl.CAF01.gnm1.Chr05__31__20	4	4	0	590		singl.CAF01.gnm1.Chr05__31	5	1
LegSF.fam3.00003	GmIFS1 GmIFS2 & MtFNSII	OUT	arath	Arabidopsis	12	8		OUT.arath.Col0.gnm9.ann11.AT3G20935.1	arath.Col0.gnm9.Chr3	7334769	7335912	LegSF.fam3.00003__arath.Col0.gnm9.Chr3__7	LegSF.fam3.00003__arath.Col0.gnm9.Chr3__7__	11	11	0	591		arath.Col0.gnm9.Chr3__7	18	7
LegSF.fam3.00003	GmIFS1 GmIFS2 & MtFNSII	OUT	arath	Arabidopsis	12	8		OUT.arath.Col0.gnm9.ann11.AT3G20940.1	arath.Col0.gnm9.Chr3	7339731	7341518	LegSF.fam3.00003__arath.Col0.gnm9.Chr3__7	LegSF.fam3.00003__arath.Col0.gnm9.Chr3__7__	11	11	0	592		arath.Col0.gnm9.Chr3__7	18	7
LegSF.fam3.00003	GmIFS1 GmIFS2 & MtFNSII	OUT	arath	Arabidopsis	12	8		OUT.arath.Col0.gnm9.ann11.AT3G20950.1	arath.Col0.gnm9.Chr3	7342674	7344744	LegSF.fam3.00003__arath.Col0.gnm9.Chr3__7	LegSF.fam3.00003__arath.Col0.gnm9.Chr3__7__	11	11	0	593		arath.Col0.gnm9.Chr3__7	18	7
LegSF.fam3.00003	GmIFS1 GmIFS2 & MtFNSII	OUT	arath	Arabidopsis	12	8		OUT.arath.Col0.gnm9.ann11.AT4G15350.1	arath.Col0.gnm9.Chr4	8762952	8764563	LegSF.fam3.00003__arath.Col0.gnm9.Chr4__8	LegSF.fam3.00003__arath.Col0.gnm9.Chr4__8__	4	4	0	594		arath.Col0.gnm9.Chr4__8	12	8
LegSF.fam3.00003	GmIFS1 GmIFS2 & MtFNSII	OUT	arath	Arabidopsis	12	8		OUT.arath.Col0.gnm9.ann11.AT5G47990.1	arath.Col0.gnm9.Chr5	19434826	19436444	LegSF.fam3.00003__arath.Col0.gnm9.Chr5__19	LegSF.fam3.00003__arath.Col0.gnm9.Chr5__19__	1	1	0	594		arath.Col0.gnm9.Chr5__19	10	9
LegSF.fam3.00003	GmIFS1 GmIFS2 & MtFNSII	OUT	arath	Arabidopsis	12	8		OUT.arath.Col0.gnm9.ann11.AT2G27000.1	arath.Col0.gnm9.Chr2	11523474	11525095	LegSF.fam3.00003__arath.Col0.gnm9.Chr2__11	LegSF.fam3.00003__arath.Col0.gnm9.Chr2__11__	2	2	0	595		arath.Col0.gnm9.Chr2__11	8	6
LegSF.fam3.00003	GmIFS1 GmIFS2 & MtFNSII	OUT	arath	Arabidopsis	12	8		OUT.arath.Col0.gnm9.ann11.AT2G27010.1	arath.Col0.gnm9.Chr2	11526235	11527854	LegSF.fam3.00003__arath.Col0.gnm9.Chr2__11	LegSF.fam3.00003__arath.Col0.gnm9.Chr2__11__	2	2	0	596		arath.Col0.gnm9.Chr2__11	8	6
LegSF.fam3.00003	GmIFS1 GmIFS2 & MtFNSII	OUT	arath	Arabidopsis	12	8		OUT.arath.Col0.gnm9.ann11.AT3G20080.2	arath.Col0.gnm9.Chr3	7008812	7010463	LegSF.fam3.00003__arath.Col0.gnm9.Chr3__7	LegSF.fam3.00003__arath.Col0.gnm9.Chr3__7__	11	11	0	597		arath.Col0.gnm9.Chr3__7	18	7
LegSF.fam3.00003	GmIFS1 GmIFS2 & MtFNSII	OUT	arath	Arabidopsis	12	8		OUT.arath.Col0.gnm9.ann11.AT4G15380.1	arath.Col0.gnm9.Chr4	8788761	8790391	LegSF.fam3.00003__arath.Col0.gnm9.Chr4__8	LegSF.fam3.00003__arath.Col0.gnm9.Chr4__8__	4	4	0	598		arath.Col0.gnm9.Chr4__8	12	8
LegSF.fam3.00003	GmIFS1 GmIFS2 & MtFNSII	OUT	arath	Arabidopsis	12	8		OUT.arath.Col0.gnm9.ann11.AT3G20110.1	arath.Col0.gnm9.Chr3	7021494	7023113	LegSF.fam3.00003__arath.Col0.gnm9.Chr3__7	LegSF.fam3.00003__arath.Col0.gnm9.Chr3__7__	11	11	0	599		arath.Col0.gnm9.Chr3__7	18	7
LegSF.fam3.00003	GmIFS1 GmIFS2 & MtFNSII	OUT	arath	Arabidopsis	12	8		OUT.arath.Col0.gnm9.ann11.AT3G20120.4	arath.Col0.gnm9.Chr3	7024167	7025789	LegSF.fam3.00003__arath.Col0.gnm9.Chr3__7	LegSF.fam3.00003__arath.Col0.gnm9.Chr3__7__	11	11	0	600		arath.Col0.gnm9.Chr3__7	18	7
LegSF.fam3.00003	GmIFS1 GmIFS2 & MtFNSII	OUT	arath	Arabidopsis	12	8		OUT.arath.Col0.gnm9.ann11.AT3G20100.1	arath.Col0.gnm9.Chr3	7019013	7020649	LegSF.fam3.00003__arath.Col0.gnm9.Chr3__7	LegSF.fam3.00003__arath.Col0.gnm9.Chr3__7__	11	11	0	601		arath.Col0.gnm9.Chr3__7	18	7
LegSF.fam3.00003	GmIFS1 GmIFS2 & MtFNSII	OUT	arath	Arabidopsis	12	8		OUT.arath.Col0.gnm9.ann11.AT2G14100.1	arath.Col0.gnm9.Chr2	5934732	5936371	LegSF.fam3.00003__arath.Col0.gnm9.Chr2__5	LegSF.fam3.00003__arath.Col0.gnm9.Chr2__5__	1	1	0	601		arath.Col0.gnm9.Chr2__5	1	0
LegSF.fam3.00003	GmIFS1 GmIFS2 & MtFNSII	OUT	arath	Arabidopsis	12	8		OUT.arath.Col0.gnm9.ann11.AT3G32047.1	arath.Col0.gnm9.Chr3	13061047	13062710	LegSF.fam3.00003__arath.Col0.gnm9.Chr3__13	LegSF.fam3.00003__arath.Col0.gnm9.Chr3__13__	1	1	0	601		arath.Col0.gnm9.Chr3__13	1	0
LegSF.fam3.00003	GmIFS1 GmIFS2 & MtFNSII	OUT	arath	Arabidopsis	12	8		OUT.arath.Col0.gnm9.ann11.AT3G20140.1	arath.Col0.gnm9.Chr3	7029174	7030787	LegSF.fam3.00003__arath.Col0.gnm9.Chr3__7	LegSF.fam3.00003__arath.Col0.gnm9.Chr3__7__	11	11	0	602		arath.Col0.gnm9.Chr3__7	18	7
LegSF.fam3.00003	GmIFS1 GmIFS2 & MtFNSII	OUT	arath	Arabidopsis	12	8		OUT.arath.Col0.gnm9.ann11.AT3G20090.2	arath.Col0.gnm9.Chr3	7016631	7018287	LegSF.fam3.00003__arath.Col0.gnm9.Chr3__7	LegSF.fam3.00003__arath.Col0.gnm9.Chr3__7__	11	11	0	603		arath.Col0.gnm9.Chr3__7	18	7
LegSF.fam3.00003	GmIFS1 GmIFS2 & MtFNSII	OUT	arath	Arabidopsis	12	8		OUT.arath.Col0.gnm9.ann11.AT3G20960.2	arath.Col0.gnm9.Chr3	7345362	7347014	LegSF.fam3.00003__arath.Col0.gnm9.Chr3__7	LegSF.fam3.00003__arath.Col0.gnm9.Chr3__7__	11	11	0	604		arath.Col0.gnm9.Chr3__7	18	7
LegSF.fam3.00003	GmIFS1 GmIFS2 & MtFNSII	OUT	arath	Arabidopsis	12	8		OUT.arath.Col0.gnm9.ann11.AT4G15360.1	arath.Col0.gnm9.Chr4	8770184	8771852	LegSF.fam3.00003__arath.Col0.gnm9.Chr4__8	LegSF.fam3.00003__arath.Col0.gnm9.Chr4__8__	4	4	0	605		arath.Col0.gnm9.Chr4__8	12	8
LegSF.fam3.00003	GmIFS1 GmIFS2 & MtFNSII	OUT	arath	Arabidopsis	12	8		OUT.arath.Col0.gnm9.ann11.AT2G05180.1	arath.Col0.gnm9.Chr2	1875389	1876794	LegSF.fam3.00003__arath.Col0.gnm9.Chr2__1	LegSF.fam3.00003__arath.Col0.gnm9.Chr2__1__	1	1	0	605		arath.Col0.gnm9.Chr2__1	8	7
LegSF.fam3.00003	GmIFS1 GmIFS2 & MtFNSII	OUT	arath	Arabidopsis	12	8		OUT.arath.Col0.gnm9.ann11.AT3G20130.1	arath.Col0.gnm9.Chr3	7026981	7028613	LegSF.fam3.00003__arath.Col0.gnm9.Chr3__7	LegSF.fam3.00003__arath.Col0.gnm9.Chr3__7__	11	11	0	606		arath.Col0.gnm9.Chr3__7	18	7
LegSF.fam3.00003	GmIFS1 GmIFS2 & MtFNSII	OUT	arath	Arabidopsis	12	8		OUT.arath.Col0.gnm9.ann11.AT1G28430.1	arath.Col0.gnm9.Chr1	9992985	9994642	LegSF.fam3.00003__arath.Col0.gnm9.Chr1__9	LegSF.fam3.00003__arath.Col0.gnm9.Chr1__9__	1	1	0	606		arath.Col0.gnm9.Chr1__9	9	8
LegSF.fam3.00003	GmIFS1 GmIFS2 & MtFNSII	OUT	arath	Arabidopsis	12	8		OUT.arath.Col0.gnm9.ann11.AT4G15330.1	arath.Col0.gnm9.Chr4	8751522	8753134	LegSF.fam3.00003__arath.Col0.gnm9.Chr4__8	LegSF.fam3.00003__arath.Col0.gnm9.Chr4__8__	4	4	0	607		arath.Col0.gnm9.Chr4__8	12	8
LegSF.fam3.00003	GmIFS1 GmIFS2 & MtFNSII	OUT	arath	Arabidopsis	12	8		OUT.arath.Col0.gnm9.ann11.AT5G42580.1	arath.Col0.gnm9.Chr5	17023645	17025229	LegSF.fam3.00003__arath.Col0.gnm9.Chr5__17	LegSF.fam3.00003__arath.Col0.gnm9.Chr5__17__	3	3	0	608		arath.Col0.gnm9.Chr5__17	10	7
LegSF.fam3.00003	GmIFS1 GmIFS2 & MtFNSII	OUT	arath	Arabidopsis	12	8		OUT.arath.Col0.gnm9.ann11.AT1G50520.1	arath.Col0.gnm9.Chr1	18719380	18721070	LegSF.fam3.00003__arath.Col0.gnm9.Chr1__18	LegSF.fam3.00003__arath.Col0.gnm9.Chr1__18__	2	2	0	609		arath.Col0.gnm9.Chr1__18	11	9
LegSF.fam3.00003	GmIFS1 GmIFS2 & MtFNSII	OUT	arath	Arabidopsis	12	8		OUT.arath.Col0.gnm9.ann11.AT1G50560.1	arath.Col0.gnm9.Chr1	18724274	18725916	LegSF.fam3.00003__arath.Col0.gnm9.Chr1__18	LegSF.fam3.00003__arath.Col0.gnm9.Chr1__18__	2	2	0	610		arath.Col0.gnm9.Chr1__18	11	9
LegSF.fam3.00003	GmIFS1 GmIFS2 & MtFNSII	ROS	prupe	Prunus	12	7		ROS.prupe.Lovell.gnm2.ann1.Prupe.2G008400.1	prupe.Lovell.gnm2.Pp02	756769	758486	LegSF.fam3.00003__prupe.Lovell.gnm2.Pp02__0	LegSF.fam3.00003__prupe.Lovell.gnm2.Pp02__0__	3	3	0	611		prupe.Lovell.gnm2.Pp02__0	4	1
LegSF.fam3.00003	GmIFS1 GmIFS2 & MtFNSII	ROS	prupe	Prunus	12	7		ROS.prupe.Lovell.gnm2.ann1.Prupe.4G287500.1	prupe.Lovell.gnm2.Pp04	25198219	25199272	LegSF.fam3.00003__prupe.Lovell.gnm2.Pp04__25	LegSF.fam3.00003__prupe.Lovell.gnm2.Pp04__25__	1	1	0	611		prupe.Lovell.gnm2.Pp04__25	1	0
LegSF.fam3.00003	GmIFS1 GmIFS2 & MtFNSII	ROS	paran	Parasponia	11	6		ROS.paran.WU01x14.gnm1.ann1.PanWU01x14_206670.1	paran.WU01x14.gnm1.scf00214	421486	422113	LegSF.fam3.00003__paran.WU01x14.gnm1.scf00214__0	LegSF.fam3.00003__paran.WU01x14.gnm1.scf00214__0__	2	2	0	612		paran.WU01x14.gnm1.scf00214__0	4	2
LegSF.fam3.00003	GmIFS1 GmIFS2 & MtFNSII	ROS	treor	Trema	11	6		ROS.treor.RG33x02.gnm1.ann1.TorRG33x02_179850.1	treor.RG33x02.gnm1.scf00135	515833	516430	LegSF.fam3.00003__treor.RG33x02.gnm1.scf00135__0	LegSF.fam3.00003__treor.RG33x02.gnm1.scf00135__0__	2	2	0	613		treor.RG33x02.gnm1.scf00135__0	4	2
LegSF.fam3.00003	GmIFS1 GmIFS2 & MtFNSII	ROS	paran	Parasponia	11	6		ROS.paran.WU01x14.gnm1.ann1.PanWU01x14_206660.1	paran.WU01x14.gnm1.scf00214	410856	411807	LegSF.fam3.00003__paran.WU01x14.gnm1.scf00214__0	LegSF.fam3.00003__paran.WU01x14.gnm1.scf00214__0__	2	2	0	614		paran.WU01x14.gnm1.scf00214__0	4	2
LegSF.fam3.00003	GmIFS1 GmIFS2 & MtFNSII	ROS	treor	Trema	11	6		ROS.treor.RG33x02.gnm1.ann1.TorRG33x02_179840.1	treor.RG33x02.gnm1.scf00135	509989	510940	LegSF.fam3.00003__treor.RG33x02.gnm1.scf00135__0	LegSF.fam3.00003__treor.RG33x02.gnm1.scf00135__0__	2	2	0	615		treor.RG33x02.gnm1.scf00135__0	4	2
LegSF.fam3.00003	GmIFS1 GmIFS2 & MtFNSII	ROS	prupe	Prunus	12	7		ROS.prupe.Lovell.gnm2.ann1.Prupe.2G008900.1	prupe.Lovell.gnm2.Pp02	787087	792078	LegSF.fam3.00003__prupe.Lovell.gnm2.Pp02__0	LegSF.fam3.00003__prupe.Lovell.gnm2.Pp02__0__	3	3	0	616		prupe.Lovell.gnm2.Pp02__0	4	1
LegSF.fam3.00003	GmIFS1 GmIFS2 & MtFNSII	OUT	vitvi	Vitis	12	8		OUT.vitvi.PN40024.gnm2.ann1.VIT_213s0064g01320.1	vitvi.PN40024.gnm2.chr13	23194011	23196764	LegSF.fam3.00003__vitvi.PN40024.gnm2.chr13__23	LegSF.fam3.00003__vitvi.PN40024.gnm2.chr13__23__	1	1	0	616		vitvi.PN40024.gnm2.chr13__23	4	3
LegSF.fam3.00003	GmIFS1 GmIFS2 & MtFNSII	PAP	lotja	Lotus	4	1	21	PAP.lotja.MG20.gnm3.ann1.Lj3g3v0478000.2	lotja.MG20.gnm3.Lj3	5455353	5458029	LegSF.fam3.00003__lotja.MG20.gnm3.Lj3__5	LegSF.fam3.00003__lotja.MG20.gnm3.Lj3__5__21	1	1	0	616		lotja.MG20.gnm3.Lj3__5	6	5
LegSF.fam3.00003	GmIFS1 GmIFS2 & MtFNSII	PAP	medtr	Medicago	3	1	21	PAP.medtr.A17_HM341.gnm4.ann2.Medtr8g036185.1	medtr.A17_HM341.gnm4.chr8	13370192	13372553	LegSF.fam3.00003__medtr.A17_HM341.gnm4.chr8__13	LegSF.fam3.00003__medtr.A17_HM341.gnm4.chr8__13__21	1	1	0	616		medtr.A17_HM341.gnm4.chr8__13	6	5
LegSF.fam3.00003	GmIFS1 GmIFS2 & MtFNSII	PAP	glyma	Glycine	2	1	21	PAP.glyma.Wm82.gnm4.ann1.Glyma.12G239100.1	glyma.Wm82.gnm4.Gm12	41241683	41245795	LegSF.fam3.00003__glyma.Wm82.gnm4.Gm12__41	LegSF.fam3.00003__glyma.Wm82.gnm4.Gm12__41__21	1	1	0	616		glyma.Wm82.gnm4.Gm12__41	7	6
LegSF.fam3.00003	GmIFS1 GmIFS2 & MtFNSII	PAP	phavu	Phaseolus	2	1	21	PAP.phavu.G19833.gnm2.ann1.Phvul.011G213700.1	phavu.G19833.gnm2.Chr11	53333090	53335993	LegSF.fam3.00003__phavu.G19833.gnm2.Chr11__53	LegSF.fam3.00003__phavu.G19833.gnm2.Chr11__53__21	1	1	0	616		phavu.G19833.gnm2.Chr11__53	4	3
LegSF.fam3.00003	GmIFS1 GmIFS2 & MtFNSII	ROS	quisa	Quillaja	10	5	21	ROS.quisa.S10.gnm1.ann1.Qs0050600.1	quisa.S10.gnm1.CM055616.1	8858002	8860501	LegSF.fam3.00003__quisa.S10.gnm1.CM055616.1__8	LegSF.fam3.00003__quisa.S10.gnm1.CM055616.1__8__21	2	1	1	617		quisa.S10.gnm1.CM055616.1__8	4	2
LegSF.fam3.00003	GmIFS1 GmIFS2 & MtFNSII	PAP	phavu	Phaseolus	2	1	21	PAP.phavu.G19833.gnm2.ann1.Phvul.001G139000.1	phavu.G19833.gnm2.Chr01	38069036	38070666	LegSF.fam3.00003__phavu.G19833.gnm2.Chr01__38	LegSF.fam3.00003__phavu.G19833.gnm2.Chr01__38__21	7	4	3	618		phavu.G19833.gnm2.Chr01__38	8	1
LegSF.fam3.00003	GmIFS1 GmIFS2 & MtFNSII	PAP	phavu	Phaseolus	2	1	21	PAP.phavu.G19833.gnm2.ann1.Phvul.001G139400.1	phavu.G19833.gnm2.Chr01	38120254	38121882	LegSF.fam3.00003__phavu.G19833.gnm2.Chr01__38	LegSF.fam3.00003__phavu.G19833.gnm2.Chr01__38__21	7	4	3	619		phavu.G19833.gnm2.Chr01__38	8	1
LegSF.fam3.00003	GmIFS1 GmIFS2 & MtFNSII	PAP	phavu	Phaseolus	2	1	21	PAP.phavu.G19833.gnm2.ann1.Phvul.001G139100.1	phavu.G19833.gnm2.Chr01	38091042	38092819	LegSF.fam3.00003__phavu.G19833.gnm2.Chr01__38	LegSF.fam3.00003__phavu.G19833.gnm2.Chr01__38__21	7	4	3	620		phavu.G19833.gnm2.Chr01__38	8	1
LegSF.fam3.00003	GmIFS1 GmIFS2 & MtFNSII	PAP	phavu	Phaseolus	2	1	21	PAP.phavu.G19833.gnm2.ann1.Phvul.001G139200.2	phavu.G19833.gnm2.Chr01	38110692	38111379	LegSF.fam3.00003__phavu.G19833.gnm2.Chr01__38	LegSF.fam3.00003__phavu.G19833.gnm2.Chr01__38__21	7	4	3	621		phavu.G19833.gnm2.Chr01__38	8	1
LegSF.fam3.00003	GmIFS1 GmIFS2 & MtFNSII	PAP	glyma	Glycine	2	1	21	PAP.glyma.Wm82.gnm4.ann1.Glyma.03G141950.1	glyma.Wm82.gnm4.Gm03	36977341	36977923	LegSF.fam3.00003__glyma.Wm82.gnm4.Gm03__36	LegSF.fam3.00003__glyma.Wm82.gnm4.Gm03__36__21	3	1	2	622		glyma.Wm82.gnm4.Gm03__36	5	2
LegSF.fam3.00003	GmIFS1 GmIFS2 & MtFNSII	PAP	glyma	Glycine	2	1	21	PAP.glyma.Wm82.gnm4.ann1.Glyma.19G144600.1	glyma.Wm82.gnm4.Gm19	41016678	41018679	LegSF.fam3.00003__glyma.Wm82.gnm4.Gm19__41	LegSF.fam3.00003__glyma.Wm82.gnm4.Gm19__41__21	3	1	2	623		glyma.Wm82.gnm4.Gm19__41	6	3
LegSF.fam3.00003	GmIFS1 GmIFS2 & MtFNSII	PAP	lotja	Lotus	4	1	21	PAP.lotja.MG20.gnm3.ann1.Lj1g3v4303210.1	lotja.MG20.gnm3.Lj1	50610286	50613200	LegSF.fam3.00003__lotja.MG20.gnm3.Lj1__50	LegSF.fam3.00003__lotja.MG20.gnm3.Lj1__50__21	2	1	1	624		lotja.MG20.gnm3.Lj1__50	3	1
LegSF.fam3.00003	GmIFS1 GmIFS2 & MtFNSII	PAP	medtr	Medicago	3	1	21	PAP.medtr.A17_HM341.gnm4.ann2.Medtr7g092600.1	medtr.A17_HM341.gnm4.chr7	36727715	36730678	LegSF.fam3.00003__medtr.A17_HM341.gnm4.chr7__36	LegSF.fam3.00003__medtr.A17_HM341.gnm4.chr7__36__21	2	1	1	625		medtr.A17_HM341.gnm4.chr7__36	2	0
LegSF.fam3.00003	GmIFS1 GmIFS2 & MtFNSII	PAP	lotja	Lotus	4	1	21	PAP.lotja.MG20.gnm3.ann1.Lj0g3v0258339.1	lotja.MG20.gnm3.Lj0	134147854	134148257	LegSF.fam3.00003__lotja.MG20.gnm3.Lj0__134	LegSF.fam3.00003__lotja.MG20.gnm3.Lj0__134__21	1	1	0	625		lotja.MG20.gnm3.Lj0__134	4	3
LegSF.fam3.00003	GmIFS1 GmIFS2 & MtFNSII	PAP	aesev	Aeschynomene	6	1	21	PAP.aesev.CIAT22838.gnm1.ann1.Ae06g12650.1	aesev.CIAT22838.gnm1.Ae06	8408300	8410141	LegSF.fam3.00003__aesev.CIAT22838.gnm1.Ae06__8	LegSF.fam3.00003__aesev.CIAT22838.gnm1.Ae06__8__21	4	2	2	626		aesev.CIAT22838.gnm1.Ae06__8	6	2
LegSF.fam3.00003	GmIFS1 GmIFS2 & MtFNSII	PAP	aesev	Aeschynomene	6	1	21	PAP.aesev.CIAT22838.gnm1.ann1.Ae06g12660.1	aesev.CIAT22838.gnm1.Ae06	8414798	8416767	LegSF.fam3.00003__aesev.CIAT22838.gnm1.Ae06__8	LegSF.fam3.00003__aesev.CIAT22838.gnm1.Ae06__8__21	4	2	2	627		aesev.CIAT22838.gnm1.Ae06__8	6	2
LegSF.fam3.00003	GmIFS1 GmIFS2 & MtFNSII	ROS	quisa	Quillaja	10	5	21	ROS.quisa.S10.gnm1.ann1.Qs0130680.1	quisa.S10.gnm1.CM055608.1	26099807	26102624	LegSF.fam3.00003__quisa.S10.gnm1.CM055608.1__26	LegSF.fam3.00003__quisa.S10.gnm1.CM055608.1__26__21	3	1	2	628		quisa.S10.gnm1.CM055608.1__26	6	3
LegSF.fam3.00003	GmIFS1 GmIFS2 & MtFNSII	CER	bauva	Bauhinia	9	4	21	CER.bauva.BV-YZ2020.gnm2.ann1.rna-bv37216.t1	bauva.BV-YZ2020.gnm2.Chr14	10887816	10890109	LegSF.fam3.00003__bauva.BV-YZ2020.gnm2.Chr14__10	LegSF.fam3.00003__bauva.BV-YZ2020.gnm2.Chr14__10__21	4	1	3	629		bauva.BV-YZ2020.gnm2.Chr14__10	5	1
LegSF.fam3.00003	GmIFS1 GmIFS2 & MtFNSII	CER	phach	Phanera	9	4	21	CER.phach.longxuteng.gnm1.ann1.LXT38209.t1	phach.longxuteng.gnm1.Chr07	10017344	10019175	LegSF.fam3.00003__phach.longxuteng.gnm1.Chr07__10	LegSF.fam3.00003__phach.longxuteng.gnm1.Chr07__10__21	1	1	0	629		phach.longxuteng.gnm1.Chr07__10	2	1
LegSF.fam3.00003	GmIFS1 GmIFS2 & MtFNSII	CER	bauva	Bauhinia	9	4	21	CER.bauva.BV-YZ2020.gnm2.ann1.rna-bv33314.t1	bauva.BV-YZ2020.gnm2.Chr13	9196233	9198673	LegSF.fam3.00003__bauva.BV-YZ2020.gnm2.Chr13__9	LegSF.fam3.00003__bauva.BV-YZ2020.gnm2.Chr13__9__21	1	1	0	629		bauva.BV-YZ2020.gnm2.Chr13__9	5	4
LegSF.fam3.00003	GmIFS1 GmIFS2 & MtFNSII	CER	cerca	Cercis	9	4	21	CER.cerca.ISC453364.gnm3.ann1.Cecan.3G076900.1	cerca.ISC453364.gnm3.Chr03	23519873	23521651	LegSF.fam3.00003__cerca.ISC453364.gnm3.Chr03__23	LegSF.fam3.00003__cerca.ISC453364.gnm3.Chr03__23__21	2	2	0	630		cerca.ISC453364.gnm3.Chr03__23	2	0
LegSF.fam3.00003	GmIFS1 GmIFS2 & MtFNSII	CER	cerca	Cercis	9	4	21	CER.cerca.ISC453364.gnm3.ann1.Cecan.3G077300.1	cerca.ISC453364.gnm3.Chr03	23638892	23641059	LegSF.fam3.00003__cerca.ISC453364.gnm3.Chr03__23	LegSF.fam3.00003__cerca.ISC453364.gnm3.Chr03__23__21	2	2	0	631		cerca.ISC453364.gnm3.Chr03__23	2	0
LegSF.fam3.00003	GmIFS1 GmIFS2 & MtFNSII	CER	bauva	Bauhinia	9	4	21	CER.bauva.BV-YZ2020.gnm2.ann1.rna-bv34109.t1	bauva.BV-YZ2020.gnm2.Chr13	17892458	17893421	LegSF.fam3.00003__bauva.BV-YZ2020.gnm2.Chr13__17	LegSF.fam3.00003__bauva.BV-YZ2020.gnm2.Chr13__17__21	1	1	0	631		bauva.BV-YZ2020.gnm2.Chr13__17	10	9
LegSF.fam3.00003	GmIFS1 GmIFS2 & MtFNSII	CER	phach	Phanera	9	4	21	CER.phach.longxuteng.gnm1.ann1.LXT02780.t1	phach.longxuteng.gnm1.Chr01	34823871	34825540	LegSF.fam3.00003__phach.longxuteng.gnm1.Chr01__34	LegSF.fam3.00003__phach.longxuteng.gnm1.Chr01__34__21	2	1	1	632		phach.longxuteng.gnm1.Chr01__34	6	4
LegSF.fam3.00003	GmIFS1 GmIFS2 & MtFNSII	CER	cerca	Cercis	9	4	21	CER.cerca.ISC453364.gnm3.ann1.Cecan.1G341600.1	cerca.ISC453364.gnm3.Chr01	46047359	46049101	LegSF.fam3.00003__cerca.ISC453364.gnm3.Chr01__46	LegSF.fam3.00003__cerca.ISC453364.gnm3.Chr01__46__21	4	1	3	633		cerca.ISC453364.gnm3.Chr01__46	12	8
LegSF.fam3.00003	GmIFS1 GmIFS2 & MtFNSII	DET	singl	Sindora	8	3	21	DET.singl.CAF01.gnm1.ann1.evm_model_Chr09_1774	singl.CAF01.gnm1.Chr09	57510644	57537943	LegSF.fam3.00003__singl.CAF01.gnm1.Chr09__57	LegSF.fam3.00003__singl.CAF01.gnm1.Chr09__57__21	1	1	0	633		singl.CAF01.gnm1.Chr09__57	2	1
LegSF.fam3.00003	GmIFS1 GmIFS2 & MtFNSII	CAE	acacr	Acacia	7	2	21	CAE.acacr.Acra3RX.gnm1.ann1.g13290.t1	acacr.Acra3RX.gnm1.scaffold_2	61084545	61086178	LegSF.fam3.00003__acacr.Acra3RX.gnm1.scaffold_2__61	LegSF.fam3.00003__acacr.Acra3RX.gnm1.scaffold_2__61__21	4	2	2	634		acacr.Acra3RX.gnm1.scaffold_2__61	6	2
LegSF.fam3.00003	GmIFS1 GmIFS2 & MtFNSII	CAE	acacr	Acacia	7	2	21	CAE.acacr.Acra3RX.gnm1.ann1.g13291.t1	acacr.Acra3RX.gnm1.scaffold_2	61093383	61095023	LegSF.fam3.00003__acacr.Acra3RX.gnm1.scaffold_2__61	LegSF.fam3.00003__acacr.Acra3RX.gnm1.scaffold_2__61__21	4	2	2	635		acacr.Acra3RX.gnm1.scaffold_2__61	6	2
LegSF.fam3.00003	GmIFS1 GmIFS2 & MtFNSII	CAE	sento	Senna	7	2	21	CAE.sento.Myeongyun.gnm1.ann1.Sto08g244380	sento.Myeongyun.gnm1.Chr08	7951725	7953632	LegSF.fam3.00003__sento.Myeongyun.gnm1.Chr08__7	LegSF.fam3.00003__sento.Myeongyun.gnm1.Chr08__7__21	3	1	2	636		sento.Myeongyun.gnm1.Chr08__7	11	8
LegSF.fam3.00003	GmIFS1 GmIFS2 & MtFNSII	CAE	chafa	Chamaecrista	7	2	21	CAE.chafa.ISC494698.gnm1.ann1.ChfasH1.8G199800.1	chafa.ISC494698.gnm1.Chr08	45922334	45923936	LegSF.fam3.00003__chafa.ISC494698.gnm1.Chr08__45	LegSF.fam3.00003__chafa.ISC494698.gnm1.Chr08__45__21	5	1	4	637		chafa.ISC494698.gnm1.Chr08__45	8	3
LegSF.fam3.00003	GmIFS1 GmIFS2 & MtFNSII	CAE	sento	Senna	7	2	21	CAE.sento.Myeongyun.gnm1.ann1.Sto08g245020	sento.Myeongyun.gnm1.Chr08	8441420	8466017	LegSF.fam3.00003__sento.Myeongyun.gnm1.Chr08__8	LegSF.fam3.00003__sento.Myeongyun.gnm1.Chr08__8__21	2	2	0	638		sento.Myeongyun.gnm1.Chr08__8	7	5
LegSF.fam3.00003	GmIFS1 GmIFS2 & MtFNSII	CAE	sento	Senna	7	2	21	CAE.sento.Myeongyun.gnm1.ann1.Sto08g245030	sento.Myeongyun.gnm1.Chr08	8466140	8469460	LegSF.fam3.00003__sento.Myeongyun.gnm1.Chr08__8	LegSF.fam3.00003__sento.Myeongyun.gnm1.Chr08__8__21	2	2	0	639		sento.Myeongyun.gnm1.Chr08__8	7	5
LegSF.fam3.00003	GmIFS1 GmIFS2 & MtFNSII	OUT	vitvi	Vitis	12	8		OUT.vitvi.PN40024.gnm2.ann1.VIT_212s0059g02070.1	vitvi.PN40024.gnm2.chr12	6865074	6866746	LegSF.fam3.00003__vitvi.PN40024.gnm2.chr12__6	LegSF.fam3.00003__vitvi.PN40024.gnm2.chr12__6__	3	3	0	640		vitvi.PN40024.gnm2.chr12__6	6	3
LegSF.fam3.00003	GmIFS1 GmIFS2 & MtFNSII	OUT	vitvi	Vitis	12	8		OUT.vitvi.PN40024.gnm2.ann1.VIT_212s0059g02085.1	vitvi.PN40024.gnm2.chr12	6873000	6873516	LegSF.fam3.00003__vitvi.PN40024.gnm2.chr12__6	LegSF.fam3.00003__vitvi.PN40024.gnm2.chr12__6__	3	3	0	641		vitvi.PN40024.gnm2.chr12__6	6	3
LegSF.fam3.00003	GmIFS1 GmIFS2 & MtFNSII	OUT	vitvi	Vitis	12	8		OUT.vitvi.PN40024.gnm2.ann1.VIT_212s0059g02090.1	vitvi.PN40024.gnm2.chr12	6885199	6885664	LegSF.fam3.00003__vitvi.PN40024.gnm2.chr12__6	LegSF.fam3.00003__vitvi.PN40024.gnm2.chr12__6__	3	3	0	642		vitvi.PN40024.gnm2.chr12__6	6	3
LegSF.fam3.00003	GmIFS1 GmIFS2 & MtFNSII	OUT	arath	Arabidopsis	12	8		OUT.arath.Col0.gnm9.ann11.AT2G42250.1	arath.Col0.gnm9.Chr2	17600074	17601709	LegSF.fam3.00003__arath.Col0.gnm9.Chr2__17	LegSF.fam3.00003__arath.Col0.gnm9.Chr2__17__	1	1	0	642		arath.Col0.gnm9.Chr2__17	11	10
LegSF.fam3.00003	GmIFS1 GmIFS2 & MtFNSII	ROS	prupe	Prunus	12	7		ROS.prupe.Lovell.gnm2.ann1.Prupe.7G071800.1	prupe.Lovell.gnm2.Pp07	10917496	10919265	LegSF.fam3.00003__prupe.Lovell.gnm2.Pp07__10	LegSF.fam3.00003__prupe.Lovell.gnm2.Pp07__10__	5	5	0	643		prupe.Lovell.gnm2.Pp07__10	13	8
LegSF.fam3.00003	GmIFS1 GmIFS2 & MtFNSII	OUT	arath	Arabidopsis	12	8		OUT.arath.Col0.gnm9.ann11.AT5G06905.1	arath.Col0.gnm9.Chr5	2138437	2140078	LegSF.fam3.00003__arath.Col0.gnm9.Chr5__2	LegSF.fam3.00003__arath.Col0.gnm9.Chr5__2__	2	2	0	644	644	arath.Col0.gnm9.Chr5__2	8	6
LegSF.fam3.00009	LjNPF8.6	PAP	medtr	Medicago	3	1	1	PAP.medtr.A17_HM341.gnm4.ann2.Medtr1g085090.1	medtr.A17_HM341.gnm4.chr1	37981633	37984605	LegSF.fam3.00009__medtr.A17_HM341.gnm4.chr1__37	LegSF.fam3.00009__medtr.A17_HM341.gnm4.chr1__37__1	1	1	0	0		medtr.A17_HM341.gnm4.chr1__37	3	2
LegSF.fam3.00009	LjNPF8.6	PAP	medtr	Medicago	3	1	1	PAP.medtr.A17_HM341.gnm4.ann2.Medtr3g065350.1	medtr.A17_HM341.gnm4.chr3	29519814	29520312	LegSF.fam3.00009__medtr.A17_HM341.gnm4.chr3__29	LegSF.fam3.00009__medtr.A17_HM341.gnm4.chr3__29__1	1	1	0	0		medtr.A17_HM341.gnm4.chr3__29	8	7
LegSF.fam3.00009	LjNPF8.6	PAP	lotja	Lotus	4	1	1	PAP.lotja.MG20.gnm3.ann1.Lj5g3v1533390.1	lotja.MG20.gnm3.Lj5	22451965	22455204	LegSF.fam3.00009__lotja.MG20.gnm3.Lj5__22	LegSF.fam3.00009__lotja.MG20.gnm3.Lj5__22__1	1	1	0	0		lotja.MG20.gnm3.Lj5__22	3	2
LegSF.fam3.00009	LjNPF8.6	PAP	glyma	Glycine	2	1	1	PAP.glyma.Wm82.gnm4.ann1.Glyma.10G142000.1	glyma.Wm82.gnm4.Gm10	37701028	37704013	LegSF.fam3.00009__glyma.Wm82.gnm4.Gm10__37	LegSF.fam3.00009__glyma.Wm82.gnm4.Gm10__37__1	1	1	0	0		glyma.Wm82.gnm4.Gm10__37	2	1
LegSF.fam3.00009	LjNPF8.6	PAP	glyma	Glycine	2	1	1	PAP.glyma.Wm82.gnm4.ann1.Glyma.20G090400.1	glyma.Wm82.gnm4.Gm20	33229621	33232478	LegSF.fam3.00009__glyma.Wm82.gnm4.Gm20__33	LegSF.fam3.00009__glyma.Wm82.gnm4.Gm20__33__1	1	1	0	0		glyma.Wm82.gnm4.Gm20__33	2	1
LegSF.fam3.00009	LjNPF8.6	PAP	phavu	Phaseolus	2	1	1	PAP.phavu.G19833.gnm2.ann1.Phvul.007G206400.1	phavu.G19833.gnm2.Chr07	32919258	32922136	LegSF.fam3.00009__phavu.G19833.gnm2.Chr07__32	LegSF.fam3.00009__phavu.G19833.gnm2.Chr07__32__1	1	1	0	0		phavu.G19833.gnm2.Chr07__32	3	2
LegSF.fam3.00009	LjNPF8.6	PAP	aesev	Aeschynomene	6	1	1	PAP.aesev.CIAT22838.gnm1.ann1.Ae09g13490.1	aesev.CIAT22838.gnm1.Ae09	17403762	17423711	LegSF.fam3.00009__aesev.CIAT22838.gnm1.Ae09__17	LegSF.fam3.00009__aesev.CIAT22838.gnm1.Ae09__17__1	1	1	0	0		aesev.CIAT22838.gnm1.Ae09__17	2	1
LegSF.fam3.00009	LjNPF8.6	CAE	chafa	Chamaecrista	7	2	1	CAE.chafa.ISC494698.gnm1.ann1.ChfasH1.8G297500.1	chafa.ISC494698.gnm1.Chr08	53878103	53881211	LegSF.fam3.00009__chafa.ISC494698.gnm1.Chr08__53	LegSF.fam3.00009__chafa.ISC494698.gnm1.Chr08__53__1	1	1	0	0		chafa.ISC494698.gnm1.Chr08__53	3	2
LegSF.fam3.00009	LjNPF8.6	CAE	sento	Senna	7	2	1	CAE.sento.Myeongyun.gnm1.ann1.Sto08g234970	sento.Myeongyun.gnm1.Chr08	2043467	2046411	LegSF.fam3.00009__sento.Myeongyun.gnm1.Chr08__2	LegSF.fam3.00009__sento.Myeongyun.gnm1.Chr08__2__1	1	1	0	0		sento.Myeongyun.gnm1.Chr08__2	4	3
LegSF.fam3.00009	LjNPF8.6	CAE	acacr	Acacia	7	2	1	CAE.acacr.Acra3RX.gnm1.ann1.g14022.t1	acacr.Acra3RX.gnm1.scaffold_2	69535001	69537844	LegSF.fam3.00009__acacr.Acra3RX.gnm1.scaffold_2__69	LegSF.fam3.00009__acacr.Acra3RX.gnm1.scaffold_2__69__1	1	1	0	0		acacr.Acra3RX.gnm1.scaffold_2__69	3	2
LegSF.fam3.00009	LjNPF8.6	CAE	chafa	Chamaecrista	7	2	1	CAE.chafa.ISC494698.gnm1.ann1.ChfasH1.1G483800.1	chafa.ISC494698.gnm1.Chr01	86855378	86858253	LegSF.fam3.00009__chafa.ISC494698.gnm1.Chr01__86	LegSF.fam3.00009__chafa.ISC494698.gnm1.Chr01__86__1	1	1	0	0		chafa.ISC494698.gnm1.Chr01__86	3	2
LegSF.fam3.00009	LjNPF8.6	CAE	sento	Senna	7	2	1	CAE.sento.Myeongyun.gnm1.ann1.Sto13g441210	sento.Myeongyun.gnm1.Chr13	39488398	39491186	LegSF.fam3.00009__sento.Myeongyun.gnm1.Chr13__39	LegSF.fam3.00009__sento.Myeongyun.gnm1.Chr13__39__1	1	1	0	0		sento.Myeongyun.gnm1.Chr13__39	4	3
LegSF.fam3.00009	LjNPF8.6	PAP	glyma	Glycine	2	1	1	PAP.glyma.Wm82.gnm4.ann1.Glyma.19G224400.1	glyma.Wm82.gnm4.Gm19	48180955	48184580	LegSF.fam3.00009__glyma.Wm82.gnm4.Gm19__48	LegSF.fam3.00009__glyma.Wm82.gnm4.Gm19__48__1	1	1	0	0		glyma.Wm82.gnm4.Gm19__48	3	2
LegSF.fam3.00009	LjNPF8.6	PAP	lotja	Lotus	4	1	1	PAP.lotja.MG20.gnm3.ann1.Lj0g3v0046859.1	lotja.MG20.gnm3.Lj0	15613170	15616780	LegSF.fam3.00009__lotja.MG20.gnm3.Lj0__15	LegSF.fam3.00009__lotja.MG20.gnm3.Lj0__15__1	1	1	0	0		lotja.MG20.gnm3.Lj0__15	4	3
LegSF.fam3.00009	LjNPF8.6	PAP	glyma	Glycine	2	1	1	PAP.glyma.Wm82.gnm4.ann1.Glyma.03G227500.2	glyma.Wm82.gnm4.Gm03	44109390	44112685	LegSF.fam3.00009__glyma.Wm82.gnm4.Gm03__44	LegSF.fam3.00009__glyma.Wm82.gnm4.Gm03__44__1	1	1	0	0		glyma.Wm82.gnm4.Gm03__44	5	4
LegSF.fam3.00009	LjNPF8.6	PAP	phavu	Phaseolus	2	1	1	PAP.phavu.G19833.gnm2.ann1.Phvul.001G221300.1	phavu.G19833.gnm2.Chr01	47662001	47665012	LegSF.fam3.00009__phavu.G19833.gnm2.Chr01__47	LegSF.fam3.00009__phavu.G19833.gnm2.Chr01__47__1	1	1	0	0		phavu.G19833.gnm2.Chr01__47	2	1
LegSF.fam3.00009	LjNPF8.6	PAP	aesev	Aeschynomene	6	1	1	PAP.aesev.CIAT22838.gnm1.ann1.Ae06g07240.1	aesev.CIAT22838.gnm1.Ae06	4979174	4982135	LegSF.fam3.00009__aesev.CIAT22838.gnm1.Ae06__4	LegSF.fam3.00009__aesev.CIAT22838.gnm1.Ae06__4__1	1	1	0	0		aesev.CIAT22838.gnm1.Ae06__4	4	3
LegSF.fam3.00009	LjNPF8.6	PAP	lotja	Lotus	4	1	1	PAP.lotja.MG20.gnm3.ann1.Lj1g3v4808810.1	lotja.MG20.gnm3.Lj1	58055567	58059115	LegSF.fam3.00009__lotja.MG20.gnm3.Lj1__58	LegSF.fam3.00009__lotja.MG20.gnm3.Lj1__58__1	1	1	0	0		lotja.MG20.gnm3.Lj1__58	2	1
LegSF.fam3.00009	LjNPF8.6	PAP	medtr	Medicago	3	1	1	PAP.medtr.A17_HM341.gnm4.ann2.Medtr7g111260.1	medtr.A17_HM341.gnm4.chr7	45658924	45661773	LegSF.fam3.00009__medtr.A17_HM341.gnm4.chr7__45	LegSF.fam3.00009__medtr.A17_HM341.gnm4.chr7__45__1	1	1	0	0		medtr.A17_HM341.gnm4.chr7__45	3	2
LegSF.fam3.00009	LjNPF8.6	DET	singl	Sindora	8	3	1	DET.singl.CAF01.gnm1.ann1.evm_model_Chr04_374	singl.CAF01.gnm1.Chr04	4419403	4422451	LegSF.fam3.00009__singl.CAF01.gnm1.Chr04__4	LegSF.fam3.00009__singl.CAF01.gnm1.Chr04__4__1	1	1	0	0		singl.CAF01.gnm1.Chr04__4	2	1
LegSF.fam3.00009	LjNPF8.6	DET	singl	Sindora	8	3	1	DET.singl.CAF01.gnm1.ann1.evm_model_Chr09_2949	singl.CAF01.gnm1.Chr09	72593992	72597190	LegSF.fam3.00009__singl.CAF01.gnm1.Chr09__72	LegSF.fam3.00009__singl.CAF01.gnm1.Chr09__72__1	1	1	0	0		singl.CAF01.gnm1.Chr09__72	3	2
LegSF.fam3.00009	LjNPF8.6	CER	bauva	Bauhinia	9	4	1	CER.bauva.BV-YZ2020.gnm2.ann1.rna-bv34939.t1	bauva.BV-YZ2020.gnm2.Chr13	22257372	22260269	LegSF.fam3.00009__bauva.BV-YZ2020.gnm2.Chr13__22	LegSF.fam3.00009__bauva.BV-YZ2020.gnm2.Chr13__22__1	1	1	0	0		bauva.BV-YZ2020.gnm2.Chr13__22	5	4
LegSF.fam3.00009	LjNPF8.6	CER	phach	Phanera	9	4	1	CER.phach.longxuteng.gnm1.ann1.LXT03855.t1	phach.longxuteng.gnm1.Chr01	41351368	41354169	LegSF.fam3.00009__phach.longxuteng.gnm1.Chr01__41	LegSF.fam3.00009__phach.longxuteng.gnm1.Chr01__41__1	1	1	0	0		phach.longxuteng.gnm1.Chr01__41	4	3
LegSF.fam3.00009	LjNPF8.6	CER	bauva	Bauhinia	9	4	1	CER.bauva.BV-YZ2020.gnm2.ann1.rna-bv10413.t1	bauva.BV-YZ2020.gnm2.Chr04	26035601	26038372	LegSF.fam3.00009__bauva.BV-YZ2020.gnm2.Chr04__26	LegSF.fam3.00009__bauva.BV-YZ2020.gnm2.Chr04__26__1	1	1	0	0		bauva.BV-YZ2020.gnm2.Chr04__26	3	2
LegSF.fam3.00009	LjNPF8.6	CER	cerca	Cercis	9	4	1	CER.cerca.ISC453364.gnm3.ann1.Cecan.1G472700.1	cerca.ISC453364.gnm3.Chr01	54185568	54188516	LegSF.fam3.00009__cerca.ISC453364.gnm3.Chr01__54	LegSF.fam3.00009__cerca.ISC453364.gnm3.Chr01__54__1	1	1	0	0		cerca.ISC453364.gnm3.Chr01__54	3	2
LegSF.fam3.00009	LjNPF8.6	ROS	quisa	Quillaja	10	5		ROS.quisa.S10.gnm1.ann1.Qs0109710.1	quisa.S10.gnm1.CM055607.1	34669462	34672016	LegSF.fam3.00009__quisa.S10.gnm1.CM055607.1__34	LegSF.fam3.00009__quisa.S10.gnm1.CM055607.1__34__	1	1	0	0		quisa.S10.gnm1.CM055607.1__34	3	2
LegSF.fam3.00009	LjNPF8.6	ROS	quisa	Quillaja	10	5		ROS.quisa.S10.gnm1.ann1.Qs0138490.1	quisa.S10.gnm1.CM055608.1	31582803	31585083	LegSF.fam3.00009__quisa.S10.gnm1.CM055608.1__31	LegSF.fam3.00009__quisa.S10.gnm1.CM055608.1__31__	1	1	0	0		quisa.S10.gnm1.CM055608.1__31	5	4
LegSF.fam3.00009	LjNPF8.6	OUT	vitvi	Vitis	12	8		OUT.vitvi.PN40024.gnm2.ann1.VIT_214s0060g00220.1	vitvi.PN40024.gnm2.chr14	224803	227163	LegSF.fam3.00009__vitvi.PN40024.gnm2.chr14__0	LegSF.fam3.00009__vitvi.PN40024.gnm2.chr14__0__	1	1	0	0		vitvi.PN40024.gnm2.chr14__0	3	2
LegSF.fam3.00009	LjNPF8.6	ROS	prupe	Prunus	12	7		ROS.prupe.Lovell.gnm2.ann1.Prupe.6G303000.1	prupe.Lovell.gnm2.Pp06	27460368	27462962	LegSF.fam3.00009__prupe.Lovell.gnm2.Pp06__27	LegSF.fam3.00009__prupe.Lovell.gnm2.Pp06__27__	1	1	0	0		prupe.Lovell.gnm2.Pp06__27	3	2
LegSF.fam3.00009	LjNPF8.6	ROS	paran	Parasponia	11	6		ROS.paran.WU01x14.gnm1.ann1.PanWU01x14_086820.1	paran.WU01x14.gnm1.scf00055	276459	279610	LegSF.fam3.00009__paran.WU01x14.gnm1.scf00055__0	LegSF.fam3.00009__paran.WU01x14.gnm1.scf00055__0__	1	1	0	0		paran.WU01x14.gnm1.scf00055__0	5	4
LegSF.fam3.00009	LjNPF8.6	ROS	treor	Trema	11	6		ROS.treor.RG33x02.gnm1.ann1.TorRG33x02_244410.1	treor.RG33x02.gnm1.scf00254	180644	183725	LegSF.fam3.00009__treor.RG33x02.gnm1.scf00254__0	LegSF.fam3.00009__treor.RG33x02.gnm1.scf00254__0__	1	1	0	0		treor.RG33x02.gnm1.scf00254__0	2	1
LegSF.fam3.00009	LjNPF8.6	PAP	glyma	Glycine	2	1	2	PAP.glyma.Wm82.gnm4.ann1.Glyma.04G036100.1	glyma.Wm82.gnm4.Gm04	2841280	2844986	LegSF.fam3.00009__glyma.Wm82.gnm4.Gm04__2	LegSF.fam3.00009__glyma.Wm82.gnm4.Gm04__2__2	2	1	1	1		glyma.Wm82.gnm4.Gm04__2	11	9
LegSF.fam3.00009	LjNPF8.6	PAP	glyma	Glycine	2	1	2	PAP.glyma.Wm82.gnm4.ann1.Glyma.06G036200.1	glyma.Wm82.gnm4.Gm06	2763293	2766903	LegSF.fam3.00009__glyma.Wm82.gnm4.Gm06__2	LegSF.fam3.00009__glyma.Wm82.gnm4.Gm06__2__2	1	1	0	1		glyma.Wm82.gnm4.Gm06__2	8	7
LegSF.fam3.00009	LjNPF8.6	PAP	phavu	Phaseolus	2	1	2	PAP.phavu.G19833.gnm2.ann1.Phvul.009G062200.1	phavu.G19833.gnm2.Chr09	11229786	11233003	LegSF.fam3.00009__phavu.G19833.gnm2.Chr09__11	LegSF.fam3.00009__phavu.G19833.gnm2.Chr09__11__2	1	1	0	1		phavu.G19833.gnm2.Chr09__11	5	4
LegSF.fam3.00009	LjNPF8.6	PAP	lotja	Lotus	4	1	2	PAP.lotja.MG20.gnm3.ann1.Lj0g3v0283739.1	lotja.MG20.gnm3.Lj0	147119485	147122404	LegSF.fam3.00009__lotja.MG20.gnm3.Lj0__147	LegSF.fam3.00009__lotja.MG20.gnm3.Lj0__147__2	1	1	0	1		lotja.MG20.gnm3.Lj0__147	4	3
LegSF.fam3.00009	LjNPF8.6	PAP	medtr	Medicago	3	1	2	PAP.medtr.A17_HM341.gnm4.ann2.Medtr3g100980.2	medtr.A17_HM341.gnm4.chr3	46463859	46466380	LegSF.fam3.00009__medtr.A17_HM341.gnm4.chr3__46	LegSF.fam3.00009__medtr.A17_HM341.gnm4.chr3__46__2	1	1	0	1		medtr.A17_HM341.gnm4.chr3__46	15	14
LegSF.fam3.00009	LjNPF8.6	PAP	aesev	Aeschynomene	6	1	2	PAP.aesev.CIAT22838.gnm1.ann1.Ae08g03210.1	aesev.CIAT22838.gnm1.Ae08	1732165	1734957	LegSF.fam3.00009__aesev.CIAT22838.gnm1.Ae08__1	LegSF.fam3.00009__aesev.CIAT22838.gnm1.Ae08__1__2	2	1	1	2		aesev.CIAT22838.gnm1.Ae08__1	13	11
LegSF.fam3.00009	LjNPF8.6	CAE	acacr	Acacia	7	2	2	CAE.acacr.Acra3RX.gnm1.ann1.g17917.t1	acacr.Acra3RX.gnm1.scaffold_4	10287078	10290232	LegSF.fam3.00009__acacr.Acra3RX.gnm1.scaffold_4__10	LegSF.fam3.00009__acacr.Acra3RX.gnm1.scaffold_4__10__2	1	1	0	2		acacr.Acra3RX.gnm1.scaffold_4__10	5	4
LegSF.fam3.00009	LjNPF8.6	CAE	chafa	Chamaecrista	7	2	2	CAE.chafa.ISC494698.gnm1.ann1.ChfasH1.4G302800.1	chafa.ISC494698.gnm1.Chr04	72715294	72719512	LegSF.fam3.00009__chafa.ISC494698.gnm1.Chr04__72	LegSF.fam3.00009__chafa.ISC494698.gnm1.Chr04__72__2	1	1	0	2		chafa.ISC494698.gnm1.Chr04__72	12	11
LegSF.fam3.00009	LjNPF8.6	CAE	sento	Senna	7	2	2	CAE.sento.Myeongyun.gnm1.ann1.Sto09g315000	sento.Myeongyun.gnm1.Chr09	34667969	34670280	LegSF.fam3.00009__sento.Myeongyun.gnm1.Chr09__34	LegSF.fam3.00009__sento.Myeongyun.gnm1.Chr09__34__2	1	1	0	2		sento.Myeongyun.gnm1.Chr09__34	5	4
LegSF.fam3.00009	LjNPF8.6	CER	bauva	Bauhinia	9	4	2	CER.bauva.BV-YZ2020.gnm2.ann1.rna-bv24731.t1	bauva.BV-YZ2020.gnm2.Chr10	6155904	6158208	LegSF.fam3.00009__bauva.BV-YZ2020.gnm2.Chr10__6	LegSF.fam3.00009__bauva.BV-YZ2020.gnm2.Chr10__6__2	1	1	0	2		bauva.BV-YZ2020.gnm2.Chr10__6	12	11
LegSF.fam3.00009	LjNPF8.6	CER	phach	Phanera	9	4	2	CER.phach.longxuteng.gnm1.ann1.LXT17820.t1	phach.longxuteng.gnm1.Chr03	28534785	28537067	LegSF.fam3.00009__phach.longxuteng.gnm1.Chr03__28	LegSF.fam3.00009__phach.longxuteng.gnm1.Chr03__28__2	1	1	0	2		phach.longxuteng.gnm1.Chr03__28	9	8
LegSF.fam3.00009	LjNPF8.6	CER	phach	Phanera	9	4	2	CER.phach.longxuteng.gnm1.ann1.LXT61830.t1	phach.longxuteng.gnm1.Chr12	1436335	1437617	LegSF.fam3.00009__phach.longxuteng.gnm1.Chr12__1	LegSF.fam3.00009__phach.longxuteng.gnm1.Chr12__1__2	1	1	0	2		phach.longxuteng.gnm1.Chr12__1	7	6
LegSF.fam3.00009	LjNPF8.6	CER	cerca	Cercis	9	4	2	CER.cerca.ISC453364.gnm3.ann1.Cecan.4G394700.1	cerca.ISC453364.gnm3.Chr04	45900570	45903434	LegSF.fam3.00009__cerca.ISC453364.gnm3.Chr04__45	LegSF.fam3.00009__cerca.ISC453364.gnm3.Chr04__45__2	1	1	0	2		cerca.ISC453364.gnm3.Chr04__45	5	4
LegSF.fam3.00009	LjNPF8.6	DET	singl	Sindora	8	3	2	DET.singl.CAF01.gnm1.ann1.evm_model_Chr06_3259	singl.CAF01.gnm1.Chr06	83182597	83185914	LegSF.fam3.00009__singl.CAF01.gnm1.Chr06__83	LegSF.fam3.00009__singl.CAF01.gnm1.Chr06__83__2	3	3	0	3		singl.CAF01.gnm1.Chr06__83	4	1
LegSF.fam3.00009	LjNPF8.6	DET	singl	Sindora	8	3	2	DET.singl.CAF01.gnm1.ann1.evm_model_Chr06_3260	singl.CAF01.gnm1.Chr06	83204756	83208270	LegSF.fam3.00009__singl.CAF01.gnm1.Chr06__83	LegSF.fam3.00009__singl.CAF01.gnm1.Chr06__83__2	3	3	0	4		singl.CAF01.gnm1.Chr06__83	4	1
LegSF.fam3.00009	LjNPF8.6	DET	singl	Sindora	8	3	2	DET.singl.CAF01.gnm1.ann1.evm_model_Chr06_3254	singl.CAF01.gnm1.Chr06	83114203	83117719	LegSF.fam3.00009__singl.CAF01.gnm1.Chr06__83	LegSF.fam3.00009__singl.CAF01.gnm1.Chr06__83__2	3	3	0	5		singl.CAF01.gnm1.Chr06__83	4	1
LegSF.fam3.00009	LjNPF8.6	ROS	quisa	Quillaja	10	5		ROS.quisa.S10.gnm1.ann1.Qs0329300.1	quisa.S10.gnm1.CM055612.1	1758838	1761206	LegSF.fam3.00009__quisa.S10.gnm1.CM055612.1__1	LegSF.fam3.00009__quisa.S10.gnm1.CM055612.1__1__	1	1	0	5		quisa.S10.gnm1.CM055612.1__1	5	4
LegSF.fam3.00009	LjNPF8.6	OUT	vitvi	Vitis	12	8		OUT.vitvi.PN40024.gnm2.ann1.VIT_218s0001g11280.2	vitvi.PN40024.gnm2.chr18	9597649	9600920	LegSF.fam3.00009__vitvi.PN40024.gnm2.chr18__9	LegSF.fam3.00009__vitvi.PN40024.gnm2.chr18__9__	1	1	0	5		vitvi.PN40024.gnm2.chr18__9	3	2
LegSF.fam3.00009	LjNPF8.6	ROS	prupe	Prunus	12	7		ROS.prupe.Lovell.gnm2.ann1.Prupe.1G389100.1	prupe.Lovell.gnm2.Pp01	34762948	34765744	LegSF.fam3.00009__prupe.Lovell.gnm2.Pp01__34	LegSF.fam3.00009__prupe.Lovell.gnm2.Pp01__34__	1	1	0	5		prupe.Lovell.gnm2.Pp01__34	9	8
LegSF.fam3.00009	LjNPF8.6	ROS	paran	Parasponia	11	6		ROS.paran.WU01x14.gnm1.ann1.PanWU01x14_082750.1	paran.WU01x14.gnm1.scf00052	392256	396080	LegSF.fam3.00009__paran.WU01x14.gnm1.scf00052__0	LegSF.fam3.00009__paran.WU01x14.gnm1.scf00052__0__	2	2	0	6		paran.WU01x14.gnm1.scf00052__0	3	1
LegSF.fam3.00009	LjNPF8.6	ROS	treor	Trema	11	6		ROS.treor.RG33x02.gnm1.ann1.TorRG33x02_050370.1	treor.RG33x02.gnm1.scf00020	950613	954482	LegSF.fam3.00009__treor.RG33x02.gnm1.scf00020__0	LegSF.fam3.00009__treor.RG33x02.gnm1.scf00020__0__	2	2	0	7		treor.RG33x02.gnm1.scf00020__0	5	3
LegSF.fam3.00009	LjNPF8.6	ROS	paran	Parasponia	11	6		ROS.paran.WU01x14.gnm1.ann1.PanWU01x14_082760.1	paran.WU01x14.gnm1.scf00052	413026	417378	LegSF.fam3.00009__paran.WU01x14.gnm1.scf00052__0	LegSF.fam3.00009__paran.WU01x14.gnm1.scf00052__0__	2	2	0	8		paran.WU01x14.gnm1.scf00052__0	3	1
LegSF.fam3.00009	LjNPF8.6	ROS	treor	Trema	11	6		ROS.treor.RG33x02.gnm1.ann1.TorRG33x02_050360.1	treor.RG33x02.gnm1.scf00020	934475	937991	LegSF.fam3.00009__treor.RG33x02.gnm1.scf00020__0	LegSF.fam3.00009__treor.RG33x02.gnm1.scf00020__0__	2	2	0	9		treor.RG33x02.gnm1.scf00020__0	5	3
LegSF.fam3.00009	LjNPF8.6	PAP	glyma	Glycine	2	1	3	PAP.glyma.Wm82.gnm4.ann1.Glyma.13G223800.1	glyma.Wm82.gnm4.Gm13	33072239	33076847	LegSF.fam3.00009__glyma.Wm82.gnm4.Gm13__33	LegSF.fam3.00009__glyma.Wm82.gnm4.Gm13__33__3	1	1	0	9		glyma.Wm82.gnm4.Gm13__33	6	5
LegSF.fam3.00009	LjNPF8.6	PAP	glyma	Glycine	2	1	3	PAP.glyma.Wm82.gnm4.ann1.Glyma.15G088200.1	glyma.Wm82.gnm4.Gm15	6761124	6769325	LegSF.fam3.00009__glyma.Wm82.gnm4.Gm15__6	LegSF.fam3.00009__glyma.Wm82.gnm4.Gm15__6__3	1	1	0	9		glyma.Wm82.gnm4.Gm15__6	7	6
LegSF.fam3.00009	LjNPF8.6	PAP	phavu	Phaseolus	2	1	3	PAP.phavu.G19833.gnm2.ann1.Phvul.006G170100.1	phavu.G19833.gnm2.Chr06	27360115	27363035	LegSF.fam3.00009__phavu.G19833.gnm2.Chr06__27	LegSF.fam3.00009__phavu.G19833.gnm2.Chr06__27__3	1	1	0	9		phavu.G19833.gnm2.Chr06__27	4	3
LegSF.fam3.00009	LjNPF8.6	PAP	medtr	Medicago	3	1	3	PAP.medtr.A17_HM341.gnm4.ann2.Medtr2g017750.1	medtr.A17_HM341.gnm4.chr2	5457520	5460434	LegSF.fam3.00009__medtr.A17_HM341.gnm4.chr2__5	LegSF.fam3.00009__medtr.A17_HM341.gnm4.chr2__5__3	1	1	0	9		medtr.A17_HM341.gnm4.chr2__5	4	3
LegSF.fam3.00009	LjNPF8.6	PAP	lotja	Lotus	4	1	3	PAP.lotja.MG20.gnm3.ann1.Lj1g3v5059320.1	lotja.MG20.gnm3.Lj1	61733694	61736684	LegSF.fam3.00009__lotja.MG20.gnm3.Lj1__61	LegSF.fam3.00009__lotja.MG20.gnm3.Lj1__61__3	1	1	0	9		lotja.MG20.gnm3.Lj1__61	8	7
LegSF.fam3.00009	LjNPF8.6	PAP	lotja	Lotus	4	1	3	PAP.lotja.MG20.gnm3.ann1.Lj6g3v1966840.1	lotja.MG20.gnm3.Lj6	22664545	22668010	LegSF.fam3.00009__lotja.MG20.gnm3.Lj6__22	LegSF.fam3.00009__lotja.MG20.gnm3.Lj6__22__3	1	1	0	9		lotja.MG20.gnm3.Lj6__22	2	1
LegSF.fam3.00009	LjNPF8.6	PAP	aesev	Aeschynomene	6	1	3	PAP.aesev.CIAT22838.gnm1.ann1.Ae04g04070.1	aesev.CIAT22838.gnm1.Ae04	2622245	2624835	LegSF.fam3.00009__aesev.CIAT22838.gnm1.Ae04__2	LegSF.fam3.00009__aesev.CIAT22838.gnm1.Ae04__2__3	1	1	0	9		aesev.CIAT22838.gnm1.Ae04__2	5	4
LegSF.fam3.00009	LjNPF8.6	CAE	chafa	Chamaecrista	7	2	3	CAE.chafa.ISC494698.gnm1.ann1.ChfasH1.1G316500.1	chafa.ISC494698.gnm1.Chr01	72340129	72346355	LegSF.fam3.00009__chafa.ISC494698.gnm1.Chr01__72	LegSF.fam3.00009__chafa.ISC494698.gnm1.Chr01__72__3	1	1	0	9		chafa.ISC494698.gnm1.Chr01__72	3	2
LegSF.fam3.00009	LjNPF8.6	DET	singl	Sindora	8	3	3	DET.singl.CAF01.gnm1.ann1.evm_model_CTG_1419_1	singl.CAF01.gnm1.CTG_1419	9134	17714	LegSF.fam3.00009__singl.CAF01.gnm1.CTG_1419__0	LegSF.fam3.00009__singl.CAF01.gnm1.CTG_1419__0__3	1	1	0	9		singl.CAF01.gnm1.CTG_1419__0	1	0
LegSF.fam3.00009	LjNPF8.6	DET	singl	Sindora	8	3	3	DET.singl.CAF01.gnm1.ann1.evm_model_Chr02_1850	singl.CAF01.gnm1.Chr02	31199858	31204395	LegSF.fam3.00009__singl.CAF01.gnm1.Chr02__31	LegSF.fam3.00009__singl.CAF01.gnm1.Chr02__31__3	1	1	0	9		singl.CAF01.gnm1.Chr02__31	2	1
LegSF.fam3.00009	LjNPF8.6	PAP	glyma	Glycine	2	1	3	PAP.glyma.Wm82.gnm4.ann1.Glyma.05G163000.2	glyma.Wm82.gnm4.Gm05	35438737	35442927	LegSF.fam3.00009__glyma.Wm82.gnm4.Gm05__35	LegSF.fam3.00009__glyma.Wm82.gnm4.Gm05__35__3	1	1	0	9		glyma.Wm82.gnm4.Gm05__35	6	5
LegSF.fam3.00009	LjNPF8.6	PAP	phavu	Phaseolus	2	1	3	PAP.phavu.G19833.gnm2.ann1.Phvul.002G242900.1	phavu.G19833.gnm2.Chr02	41489540	41493231	LegSF.fam3.00009__phavu.G19833.gnm2.Chr02__41	LegSF.fam3.00009__phavu.G19833.gnm2.Chr02__41__3	2	2	0	10		phavu.G19833.gnm2.Chr02__41	5	3
LegSF.fam3.00009	LjNPF8.6	PAP	glyma	Glycine	2	1	3	PAP.glyma.Wm82.gnm4.ann1.Glyma.08G120500.1	glyma.Wm82.gnm4.Gm08	9289793	9293808	LegSF.fam3.00009__glyma.Wm82.gnm4.Gm08__9	LegSF.fam3.00009__glyma.Wm82.gnm4.Gm08__9__3	1	1	0	10		glyma.Wm82.gnm4.Gm08__9	4	3
LegSF.fam3.00009	LjNPF8.6	PAP	phavu	Phaseolus	2	1	3	PAP.phavu.G19833.gnm2.ann1.Phvul.002G243000.1	phavu.G19833.gnm2.Chr02	41499191	41503416	LegSF.fam3.00009__phavu.G19833.gnm2.Chr02__41	LegSF.fam3.00009__phavu.G19833.gnm2.Chr02__41__3	2	2	0	11		phavu.G19833.gnm2.Chr02__41	5	3
LegSF.fam3.00009	LjNPF8.6	PAP	medtr	Medicago	3	1	3	PAP.medtr.A17_HM341.gnm4.ann2.Medtr8g087780.1	medtr.A17_HM341.gnm4.chr8	36321983	36325169	LegSF.fam3.00009__medtr.A17_HM341.gnm4.chr8__36	LegSF.fam3.00009__medtr.A17_HM341.gnm4.chr8__36__3	2	2	0	12		medtr.A17_HM341.gnm4.chr8__36	5	3
LegSF.fam3.00009	LjNPF8.6	PAP	medtr	Medicago	3	1	3	PAP.medtr.A17_HM341.gnm4.ann2.Medtr8g087810.1	medtr.A17_HM341.gnm4.chr8	36328885	36332430	LegSF.fam3.00009__medtr.A17_HM341.gnm4.chr8__36	LegSF.fam3.00009__medtr.A17_HM341.gnm4.chr8__36__3	2	2	0	13		medtr.A17_HM341.gnm4.chr8__36	5	3
LegSF.fam3.00009	LjNPF8.6	PAP	lotja	Lotus	4	1	3	PAP.lotja.MG20.gnm3.ann1.Lj4g3v2618640.1	lotja.MG20.gnm3.Lj4	35677753	35681230	LegSF.fam3.00009__lotja.MG20.gnm3.Lj4__35	LegSF.fam3.00009__lotja.MG20.gnm3.Lj4__35__3	1	1	0	13		lotja.MG20.gnm3.Lj4__35	5	4
LegSF.fam3.00009	LjNPF8.6	PAP	aesev	Aeschynomene	6	1	3	PAP.aesev.CIAT22838.gnm1.ann1.Ae03g26550.1	aesev.CIAT22838.gnm1.Ae03	26887520	26890309	LegSF.fam3.00009__aesev.CIAT22838.gnm1.Ae03__26	LegSF.fam3.00009__aesev.CIAT22838.gnm1.Ae03__26__3	1	1	0	13		aesev.CIAT22838.gnm1.Ae03__26	6	5
LegSF.fam3.00009	LjNPF8.6	CER	cerca	Cercis	9	4	3	CER.cerca.ISC453364.gnm3.ann1.Cecan.3G336100.1	cerca.ISC453364.gnm3.Chr03	48195845	48202926	LegSF.fam3.00009__cerca.ISC453364.gnm3.Chr03__48	LegSF.fam3.00009__cerca.ISC453364.gnm3.Chr03__48__3	4	4	0	14		cerca.ISC453364.gnm3.Chr03__48	12	8
LegSF.fam3.00009	LjNPF8.6	CER	cerca	Cercis	9	4	3	CER.cerca.ISC453364.gnm3.ann1.Cecan.3G336300.1	cerca.ISC453364.gnm3.Chr03	48204096	48208478	LegSF.fam3.00009__cerca.ISC453364.gnm3.Chr03__48	LegSF.fam3.00009__cerca.ISC453364.gnm3.Chr03__48__3	4	4	0	15		cerca.ISC453364.gnm3.Chr03__48	12	8
LegSF.fam3.00009	LjNPF8.6	CER	bauva	Bauhinia	9	4	3	CER.bauva.BV-YZ2020.gnm2.ann1.rna-bv17362.t1	bauva.BV-YZ2020.gnm2.Chr07	8400592	8403351	LegSF.fam3.00009__bauva.BV-YZ2020.gnm2.Chr07__8	LegSF.fam3.00009__bauva.BV-YZ2020.gnm2.Chr07__8__3	1	1	0	15		bauva.BV-YZ2020.gnm2.Chr07__8	4	3
LegSF.fam3.00009	LjNPF8.6	CER	cerca	Cercis	9	4	3	CER.cerca.ISC453364.gnm3.ann1.Cecan.3G335900.1	cerca.ISC453364.gnm3.Chr03	48185782	48190790	LegSF.fam3.00009__cerca.ISC453364.gnm3.Chr03__48	LegSF.fam3.00009__cerca.ISC453364.gnm3.Chr03__48__3	4	4	0	16		cerca.ISC453364.gnm3.Chr03__48	12	8
LegSF.fam3.00009	LjNPF8.6	CER	cerca	Cercis	9	4	3	CER.cerca.ISC453364.gnm3.ann1.Cecan.3G336000.1	cerca.ISC453364.gnm3.Chr03	48193407	48194286	LegSF.fam3.00009__cerca.ISC453364.gnm3.Chr03__48	LegSF.fam3.00009__cerca.ISC453364.gnm3.Chr03__48__3	4	4	0	17		cerca.ISC453364.gnm3.Chr03__48	12	8
LegSF.fam3.00009	LjNPF8.6	ROS	quisa	Quillaja	10	5		ROS.quisa.S10.gnm1.ann1.Qs0026930.1	quisa.S10.gnm1.CM055609.1	9333439	9335913	LegSF.fam3.00009__quisa.S10.gnm1.CM055609.1__9	LegSF.fam3.00009__quisa.S10.gnm1.CM055609.1__9__	1	1	0	17		quisa.S10.gnm1.CM055609.1__9	4	3
LegSF.fam3.00009	LjNPF8.6	ROS	quisa	Quillaja	10	5		ROS.quisa.S10.gnm1.ann1.Qs0312400.1	quisa.S10.gnm1.CM055617.1	12760790	12763302	LegSF.fam3.00009__quisa.S10.gnm1.CM055617.1__12	LegSF.fam3.00009__quisa.S10.gnm1.CM055617.1__12__	1	1	0	17		quisa.S10.gnm1.CM055617.1__12	4	3
LegSF.fam3.00009	LjNPF8.6	ROS	prupe	Prunus	12	7		ROS.prupe.Lovell.gnm2.ann1.Prupe.4G070100.1	prupe.Lovell.gnm2.Pp04	3434560	3437271	LegSF.fam3.00009__prupe.Lovell.gnm2.Pp04__3	LegSF.fam3.00009__prupe.Lovell.gnm2.Pp04__3__	1	1	0	17		prupe.Lovell.gnm2.Pp04__3	6	5
LegSF.fam3.00009	LjNPF8.6	ROS	paran	Parasponia	11	6		ROS.paran.WU01x14.gnm1.ann1.PanWU01x14_193950.1	paran.WU01x14.gnm1.scf00192	573409	577127	LegSF.fam3.00009__paran.WU01x14.gnm1.scf00192__0	LegSF.fam3.00009__paran.WU01x14.gnm1.scf00192__0__	1	1	0	17		paran.WU01x14.gnm1.scf00192__0	2	1
LegSF.fam3.00009	LjNPF8.6	ROS	treor	Trema	11	6		ROS.treor.RG33x02.gnm1.ann1.TorRG33x02_259980.1	treor.RG33x02.gnm1.scf00290	256406	260055	LegSF.fam3.00009__treor.RG33x02.gnm1.scf00290__0	LegSF.fam3.00009__treor.RG33x02.gnm1.scf00290__0__	1	1	0	17		treor.RG33x02.gnm1.scf00290__0	1	0
LegSF.fam3.00009	LjNPF8.6	CER	bauva	Bauhinia	9	4	4	CER.bauva.BV-YZ2020.gnm2.ann1.rna-bv27182.t1	bauva.BV-YZ2020.gnm2.Chr11	11975902	11980820	LegSF.fam3.00009__bauva.BV-YZ2020.gnm2.Chr11__11	LegSF.fam3.00009__bauva.BV-YZ2020.gnm2.Chr11__11__4	1	1	0	17		bauva.BV-YZ2020.gnm2.Chr11__11	8	7
LegSF.fam3.00009	LjNPF8.6	CER	cerca	Cercis	9	4	4	CER.cerca.ISC453364.gnm3.ann1.Cecan.6G200900.1	cerca.ISC453364.gnm3.Chr06	34836927	34841498	LegSF.fam3.00009__cerca.ISC453364.gnm3.Chr06__34	LegSF.fam3.00009__cerca.ISC453364.gnm3.Chr06__34__4	1	1	0	17		cerca.ISC453364.gnm3.Chr06__34	10	9
LegSF.fam3.00009	LjNPF8.6	CER	bauva	Bauhinia	9	4	4	CER.bauva.BV-YZ2020.gnm2.ann1.rna-bv20762.t1	bauva.BV-YZ2020.gnm2.Chr08	7512980	7516980	LegSF.fam3.00009__bauva.BV-YZ2020.gnm2.Chr08__7	LegSF.fam3.00009__bauva.BV-YZ2020.gnm2.Chr08__7__4	1	1	0	17		bauva.BV-YZ2020.gnm2.Chr08__7	7	6
LegSF.fam3.00009	LjNPF8.6	CER	phach	Phanera	9	4	4	CER.phach.longxuteng.gnm1.ann1.LXT22793.t1	phach.longxuteng.gnm1.Chr04	8508639	8512988	LegSF.fam3.00009__phach.longxuteng.gnm1.Chr04__8	LegSF.fam3.00009__phach.longxuteng.gnm1.Chr04__8__4	1	1	0	17		phach.longxuteng.gnm1.Chr04__8	6	5
LegSF.fam3.00009	LjNPF8.6	DET	singl	Sindora	8	3	4	DET.singl.CAF01.gnm1.ann1.evm_model_Chr01_3466_1	singl.CAF01.gnm1.Chr01	107184571	107192322	LegSF.fam3.00009__singl.CAF01.gnm1.Chr01__107	LegSF.fam3.00009__singl.CAF01.gnm1.Chr01__107__4	1	1	0	17		singl.CAF01.gnm1.Chr01__107	3	2
LegSF.fam3.00009	LjNPF8.6	DET	singl	Sindora	8	3	4	DET.singl.CAF01.gnm1.ann1.evm_model_Chr12_1620	singl.CAF01.gnm1.Chr12	27558678	27565667	LegSF.fam3.00009__singl.CAF01.gnm1.Chr12__27	LegSF.fam3.00009__singl.CAF01.gnm1.Chr12__27__4	1	1	0	17		singl.CAF01.gnm1.Chr12__27	4	3
LegSF.fam3.00009	LjNPF8.6	CAE	acacr	Acacia	7	2	4	CAE.acacr.Acra3RX.gnm1.ann1.g4219.t1	acacr.Acra3RX.gnm1.scaffold_10	34619457	34625223	LegSF.fam3.00009__acacr.Acra3RX.gnm1.scaffold_10__34	LegSF.fam3.00009__acacr.Acra3RX.gnm1.scaffold_10__34__4	1	1	0	17		acacr.Acra3RX.gnm1.scaffold_10__34	4	3
LegSF.fam3.00009	LjNPF8.6	CAE	sento	Senna	7	2	4	CAE.sento.Myeongyun.gnm1.ann1.Sto11g359210	sento.Myeongyun.gnm1.Chr11	10331544	10336757	LegSF.fam3.00009__sento.Myeongyun.gnm1.Chr11__10	LegSF.fam3.00009__sento.Myeongyun.gnm1.Chr11__10__4	1	1	0	17		sento.Myeongyun.gnm1.Chr11__10	6	5
LegSF.fam3.00009	LjNPF8.6	CAE	chafa	Chamaecrista	7	2	4	CAE.chafa.ISC494698.gnm1.ann1.ChfasH1.1G024500.1	chafa.ISC494698.gnm1.Chr01	5844622	5851037	LegSF.fam3.00009__chafa.ISC494698.gnm1.Chr01__5	LegSF.fam3.00009__chafa.ISC494698.gnm1.Chr01__5__4	1	1	0	17		chafa.ISC494698.gnm1.Chr01__5	6	5
LegSF.fam3.00009	LjNPF8.6	PAP	glyma	Glycine	2	1	4	PAP.glyma.Wm82.gnm4.ann1.Glyma.01G042100.1	glyma.Wm82.gnm4.Gm01	4594806	4600997	LegSF.fam3.00009__glyma.Wm82.gnm4.Gm01__4	LegSF.fam3.00009__glyma.Wm82.gnm4.Gm01__4__4	1	1	0	17		glyma.Wm82.gnm4.Gm01__4	4	3
LegSF.fam3.00009	LjNPF8.6	PAP	glyma	Glycine	2	1	4	PAP.glyma.Wm82.gnm4.ann1.Glyma.02G022200.1	glyma.Wm82.gnm4.Gm02	1948002	1954320	LegSF.fam3.00009__glyma.Wm82.gnm4.Gm02__1	LegSF.fam3.00009__glyma.Wm82.gnm4.Gm02__1__4	1	1	0	17		glyma.Wm82.gnm4.Gm02__1	2	1
LegSF.fam3.00009	LjNPF8.6	PAP	phavu	Phaseolus	2	1	4	PAP.phavu.G19833.gnm2.ann1.Phvul.002G067214.1	phavu.G19833.gnm2.Chr02	8841684	8846651	LegSF.fam3.00009__phavu.G19833.gnm2.Chr02__8	LegSF.fam3.00009__phavu.G19833.gnm2.Chr02__8__4	1	1	0	17		phavu.G19833.gnm2.Chr02__8	3	2
LegSF.fam3.00009	LjNPF8.6	PAP	lotja	Lotus	4	1	4	PAP.lotja.MG20.gnm3.ann1.Lj2g3v1339020.1	lotja.MG20.gnm3.Lj2	21102815	21108468	LegSF.fam3.00009__lotja.MG20.gnm3.Lj2__21	LegSF.fam3.00009__lotja.MG20.gnm3.Lj2__21__4	1	1	0	17		lotja.MG20.gnm3.Lj2__21	4	3
LegSF.fam3.00009	LjNPF8.6	PAP	medtr	Medicago	3	1	4	PAP.medtr.A17_HM341.gnm4.ann2.Medtr5g038380.1	medtr.A17_HM341.gnm4.chr5	16824209	16830540	LegSF.fam3.00009__medtr.A17_HM341.gnm4.chr5__16	LegSF.fam3.00009__medtr.A17_HM341.gnm4.chr5__16__4	1	1	0	17		medtr.A17_HM341.gnm4.chr5__16	6	5
LegSF.fam3.00009	LjNPF8.6	PAP	aesev	Aeschynomene	6	1	4	PAP.aesev.CIAT22838.gnm1.ann1.Ae05g14020.1	aesev.CIAT22838.gnm1.Ae05	10237297	10245918	LegSF.fam3.00009__aesev.CIAT22838.gnm1.Ae05__10	LegSF.fam3.00009__aesev.CIAT22838.gnm1.Ae05__10__4	1	1	0	17		aesev.CIAT22838.gnm1.Ae05__10	6	5
LegSF.fam3.00009	LjNPF8.6	PAP	glyma	Glycine	2	1	4	PAP.glyma.Wm82.gnm4.ann1.Glyma.08G296000.1	glyma.Wm82.gnm4.Gm08	40562982	40569548	LegSF.fam3.00009__glyma.Wm82.gnm4.Gm08__40	LegSF.fam3.00009__glyma.Wm82.gnm4.Gm08__40__4	2	2	0	18		glyma.Wm82.gnm4.Gm08__40	3	1
LegSF.fam3.00009	LjNPF8.6	PAP	glyma	Glycine	2	1	4	PAP.glyma.Wm82.gnm4.ann1.Glyma.08G296100.1	glyma.Wm82.gnm4.Gm08	40591862	40596346	LegSF.fam3.00009__glyma.Wm82.gnm4.Gm08__40	LegSF.fam3.00009__glyma.Wm82.gnm4.Gm08__40__4	2	2	0	19		glyma.Wm82.gnm4.Gm08__40	3	1
LegSF.fam3.00009	LjNPF8.6	PAP	glyma	Glycine	2	1	4	PAP.glyma.Wm82.gnm4.ann1.Glyma.18G126500.1	glyma.Wm82.gnm4.Gm18	16619269	16625428	LegSF.fam3.00009__glyma.Wm82.gnm4.Gm18__16	LegSF.fam3.00009__glyma.Wm82.gnm4.Gm18__16__4	1	1	0	19		glyma.Wm82.gnm4.Gm18__16	3	2
LegSF.fam3.00009	LjNPF8.6	PAP	phavu	Phaseolus	2	1	4	PAP.phavu.G19833.gnm2.ann1.Phvul.003G069900.1	phavu.G19833.gnm2.Chr03	10579455	10580956	LegSF.fam3.00009__phavu.G19833.gnm2.Chr03__10	LegSF.fam3.00009__phavu.G19833.gnm2.Chr03__10__4	2	2	0	20		phavu.G19833.gnm2.Chr03__10	5	3
LegSF.fam3.00009	LjNPF8.6	PAP	phavu	Phaseolus	2	1	4	PAP.phavu.G19833.gnm2.ann1.Phvul.003G070100.1	phavu.G19833.gnm2.Chr03	10604411	10609292	LegSF.fam3.00009__phavu.G19833.gnm2.Chr03__10	LegSF.fam3.00009__phavu.G19833.gnm2.Chr03__10__4	2	2	0	21		phavu.G19833.gnm2.Chr03__10	5	3
LegSF.fam3.00009	LjNPF8.6	PAP	aesev	Aeschynomene	6	1	4	PAP.aesev.CIAT22838.gnm1.ann1.Ae03g04670.1	aesev.CIAT22838.gnm1.Ae03	3398340	3403369	LegSF.fam3.00009__aesev.CIAT22838.gnm1.Ae03__3	LegSF.fam3.00009__aesev.CIAT22838.gnm1.Ae03__3__4	1	1	0	21		aesev.CIAT22838.gnm1.Ae03__3	7	6
LegSF.fam3.00009	LjNPF8.6	PAP	lotja	Lotus	4	1	4	PAP.lotja.MG20.gnm3.ann1.Lj0g3v0275609.1	lotja.MG20.gnm3.Lj0	142954743	142970814	LegSF.fam3.00009__lotja.MG20.gnm3.Lj0__142	LegSF.fam3.00009__lotja.MG20.gnm3.Lj0__142__4	1	1	0	21		lotja.MG20.gnm3.Lj0__142	2	1
LegSF.fam3.00009	LjNPF8.6	PAP	medtr	Medicago	3	1	4	PAP.medtr.A17_HM341.gnm4.ann2.Medtr8g469310.1	medtr.A17_HM341.gnm4.chr8	25170012	25177889	LegSF.fam3.00009__medtr.A17_HM341.gnm4.chr8__25	LegSF.fam3.00009__medtr.A17_HM341.gnm4.chr8__25__4	1	1	0	21		medtr.A17_HM341.gnm4.chr8__25	5	4
LegSF.fam3.00009	LjNPF8.6	CAE	acacr	Acacia	7	2	4	CAE.acacr.Acra3RX.gnm1.ann1.g28819.t1	acacr.Acra3RX.gnm1.scaffold_9	22980638	22988338	LegSF.fam3.00009__acacr.Acra3RX.gnm1.scaffold_9__22	LegSF.fam3.00009__acacr.Acra3RX.gnm1.scaffold_9__22__4	1	1	0	21		acacr.Acra3RX.gnm1.scaffold_9__22	2	1
LegSF.fam3.00009	LjNPF8.6	CAE	chafa	Chamaecrista	7	2	4	CAE.chafa.ISC494698.gnm1.ann1.ChfasH1.6G272300.1	chafa.ISC494698.gnm1.Chr06	56795660	56800743	LegSF.fam3.00009__chafa.ISC494698.gnm1.Chr06__56	LegSF.fam3.00009__chafa.ISC494698.gnm1.Chr06__56__4	1	1	0	21		chafa.ISC494698.gnm1.Chr06__56	8	7
LegSF.fam3.00009	LjNPF8.6	OUT	arath	Arabidopsis	12	8		OUT.arath.Col0.gnm9.ann11.AT1G27040.1	arath.Col0.gnm9.Chr1	9386892	9390018	LegSF.fam3.00009__arath.Col0.gnm9.Chr1__9	LegSF.fam3.00009__arath.Col0.gnm9.Chr1__9__	1	1	0	21		arath.Col0.gnm9.Chr1__9	9	8
LegSF.fam3.00009	LjNPF8.6	OUT	arath	Arabidopsis	12	8		OUT.arath.Col0.gnm9.ann11.AT1G69850.1	arath.Col0.gnm9.Chr1	26296944	26300407	LegSF.fam3.00009__arath.Col0.gnm9.Chr1__26	LegSF.fam3.00009__arath.Col0.gnm9.Chr1__26__	1	1	0	21		arath.Col0.gnm9.Chr1__26	8	7
LegSF.fam3.00009	LjNPF8.6	ROS	paran	Parasponia	11	6		ROS.paran.WU01x14.gnm1.ann1.PanWU01x14_102930.1	paran.WU01x14.gnm1.scf00071	690843	696304	LegSF.fam3.00009__paran.WU01x14.gnm1.scf00071__0	LegSF.fam3.00009__paran.WU01x14.gnm1.scf00071__0__	1	1	0	21		paran.WU01x14.gnm1.scf00071__0	4	3
LegSF.fam3.00009	LjNPF8.6	ROS	treor	Trema	11	6		ROS.treor.RG33x02.gnm1.ann1.TorRG33x02_041550.1	treor.RG33x02.gnm1.scf00015	655102	660496	LegSF.fam3.00009__treor.RG33x02.gnm1.scf00015__0	LegSF.fam3.00009__treor.RG33x02.gnm1.scf00015__0__	1	1	0	21		treor.RG33x02.gnm1.scf00015__0	4	3
LegSF.fam3.00009	LjNPF8.6	ROS	prupe	Prunus	12	7		ROS.prupe.Lovell.gnm2.ann1.Prupe.1G267500.1	prupe.Lovell.gnm2.Pp01	27493712	27497807	LegSF.fam3.00009__prupe.Lovell.gnm2.Pp01__27	LegSF.fam3.00009__prupe.Lovell.gnm2.Pp01__27__	1	1	0	21		prupe.Lovell.gnm2.Pp01__27	8	7
LegSF.fam3.00009	LjNPF8.6	ROS	quisa	Quillaja	10	5		ROS.quisa.S10.gnm1.ann1.Qs0125750.1	quisa.S10.gnm1.CM055618.1	13341598	13345134	LegSF.fam3.00009__quisa.S10.gnm1.CM055618.1__13	LegSF.fam3.00009__quisa.S10.gnm1.CM055618.1__13__	1	1	0	21		quisa.S10.gnm1.CM055618.1__13	7	6
LegSF.fam3.00009	LjNPF8.6	ROS	quisa	Quillaja	10	5		ROS.quisa.S10.gnm1.ann1.Qs0151070.1	quisa.S10.gnm1.CM055614.1	8127941	8132091	LegSF.fam3.00009__quisa.S10.gnm1.CM055614.1__8	LegSF.fam3.00009__quisa.S10.gnm1.CM055614.1__8__	1	1	0	21		quisa.S10.gnm1.CM055614.1__8	9	8
LegSF.fam3.00009	LjNPF8.6	OUT	vitvi	Vitis	12	8		OUT.vitvi.PN40024.gnm2.ann1.VIT_201s0026g01570.1	vitvi.PN40024.gnm2.chr1	10647725	10651666	LegSF.fam3.00009__vitvi.PN40024.gnm2.chr1__10	LegSF.fam3.00009__vitvi.PN40024.gnm2.chr1__10__	1	1	0	21		vitvi.PN40024.gnm2.chr1__10	4	3
LegSF.fam3.00009	LjNPF8.6	PAP	glyma	Glycine	2	1	5	PAP.glyma.Wm82.gnm4.ann1.Glyma.05G029900.1	glyma.Wm82.gnm4.Gm05	2567508	2570911	LegSF.fam3.00009__glyma.Wm82.gnm4.Gm05__2	LegSF.fam3.00009__glyma.Wm82.gnm4.Gm05__2__5	1	1	0	21		glyma.Wm82.gnm4.Gm05__2	3	2
LegSF.fam3.00009	LjNPF8.6	PAP	glyma	Glycine	2	1	5	PAP.glyma.Wm82.gnm4.ann1.Glyma.17G096800.1	glyma.Wm82.gnm4.Gm17	7626918	7630318	LegSF.fam3.00009__glyma.Wm82.gnm4.Gm17__7	LegSF.fam3.00009__glyma.Wm82.gnm4.Gm17__7__5	1	1	0	21		glyma.Wm82.gnm4.Gm17__7	4	3
LegSF.fam3.00009	LjNPF8.6	PAP	phavu	Phaseolus	2	1	5	PAP.phavu.G19833.gnm2.ann1.Phvul.003G192800.1	phavu.G19833.gnm2.Chr03	41667676	41670816	LegSF.fam3.00009__phavu.G19833.gnm2.Chr03__41	LegSF.fam3.00009__phavu.G19833.gnm2.Chr03__41__5	1	1	0	21		phavu.G19833.gnm2.Chr03__41	2	1
LegSF.fam3.00009	LjNPF8.6	PAP	lotja	Lotus	4	1	5	PAP.lotja.MG20.gnm3.ann1.Lj4g3v1614700.1	lotja.MG20.gnm3.Lj4	23758713	23762323	LegSF.fam3.00009__lotja.MG20.gnm3.Lj4__23	LegSF.fam3.00009__lotja.MG20.gnm3.Lj4__23__5	1	1	0	21		lotja.MG20.gnm3.Lj4__23	6	5
LegSF.fam3.00009	LjNPF8.6	PAP	medtr	Medicago	3	1	5	PAP.medtr.A17_HM341.gnm4.ann2.Medtr4g107670.1	medtr.A17_HM341.gnm4.chr4	44609686	44613526	LegSF.fam3.00009__medtr.A17_HM341.gnm4.chr4__44	LegSF.fam3.00009__medtr.A17_HM341.gnm4.chr4__44__5	1	1	0	21		medtr.A17_HM341.gnm4.chr4__44	4	3
LegSF.fam3.00009	LjNPF8.6	PAP	aesev	Aeschynomene	6	1	5	PAP.aesev.CIAT22838.gnm1.ann1.Ae01g20880.1	aesev.CIAT22838.gnm1.Ae01	25449539	25453224	LegSF.fam3.00009__aesev.CIAT22838.gnm1.Ae01__25	LegSF.fam3.00009__aesev.CIAT22838.gnm1.Ae01__25__5	1	1	0	21		aesev.CIAT22838.gnm1.Ae01__25	6	5
LegSF.fam3.00009	LjNPF8.6	CER	bauva	Bauhinia	9	4	5	CER.bauva.BV-YZ2020.gnm2.ann1.rna-bv14633.t1	bauva.BV-YZ2020.gnm2.Chr06	9648730	9651668	LegSF.fam3.00009__bauva.BV-YZ2020.gnm2.Chr06__9	LegSF.fam3.00009__bauva.BV-YZ2020.gnm2.Chr06__9__5	1	1	0	21		bauva.BV-YZ2020.gnm2.Chr06__9	10	9
LegSF.fam3.00009	LjNPF8.6	CER	phach	Phanera	9	4	5	CER.phach.longxuteng.gnm1.ann1.LXT11107.t2	phach.longxuteng.gnm1.Chr02	27147774	27150757	LegSF.fam3.00009__phach.longxuteng.gnm1.Chr02__27	LegSF.fam3.00009__phach.longxuteng.gnm1.Chr02__27__5	1	1	0	21		phach.longxuteng.gnm1.Chr02__27	8	7
LegSF.fam3.00009	LjNPF8.6	CER	bauva	Bauhinia	9	4	5	CER.bauva.BV-YZ2020.gnm2.ann1.rna-bv11152.t1	bauva.BV-YZ2020.gnm2.Chr05	2200271	2202326	LegSF.fam3.00009__bauva.BV-YZ2020.gnm2.Chr05__2	LegSF.fam3.00009__bauva.BV-YZ2020.gnm2.Chr05__2__5	2	2	0	22		bauva.BV-YZ2020.gnm2.Chr05__2	6	4
LegSF.fam3.00009	LjNPF8.6	CER	cerca	Cercis	9	4	5	CER.cerca.ISC453364.gnm3.ann1.Cecan.2G326500.1	cerca.ISC453364.gnm3.Chr02	46975118	46978111	LegSF.fam3.00009__cerca.ISC453364.gnm3.Chr02__46	LegSF.fam3.00009__cerca.ISC453364.gnm3.Chr02__46__5	1	1	0	22		cerca.ISC453364.gnm3.Chr02__46	4	3
LegSF.fam3.00009	LjNPF8.6	CER	bauva	Bauhinia	9	4	5	CER.bauva.BV-YZ2020.gnm2.ann1.rna-bv11153.t1	bauva.BV-YZ2020.gnm2.Chr05	2202352	2203240	LegSF.fam3.00009__bauva.BV-YZ2020.gnm2.Chr05__2	LegSF.fam3.00009__bauva.BV-YZ2020.gnm2.Chr05__2__5	2	2	0	23		bauva.BV-YZ2020.gnm2.Chr05__2	6	4
LegSF.fam3.00009	LjNPF8.6	CAE	chafa	Chamaecrista	7	2	5	CAE.chafa.ISC494698.gnm1.ann1.ChfasH1.6G097500.1	chafa.ISC494698.gnm1.Chr06	38717136	38720333	LegSF.fam3.00009__chafa.ISC494698.gnm1.Chr06__38	LegSF.fam3.00009__chafa.ISC494698.gnm1.Chr06__38__5	1	1	0	23		chafa.ISC494698.gnm1.Chr06__38	2	1
LegSF.fam3.00009	LjNPF8.6	CAE	sento	Senna	7	2	5	CAE.sento.Myeongyun.gnm1.ann1.Sto12g383270	sento.Myeongyun.gnm1.Chr12	5465568	5469007	LegSF.fam3.00009__sento.Myeongyun.gnm1.Chr12__5	LegSF.fam3.00009__sento.Myeongyun.gnm1.Chr12__5__5	1	1	0	23		sento.Myeongyun.gnm1.Chr12__5	5	4
LegSF.fam3.00009	LjNPF8.6	CAE	acacr	Acacia	7	2	5	CAE.acacr.Acra3RX.gnm1.ann1.g6791.t1	acacr.Acra3RX.gnm1.scaffold_12	6051006	6054679	LegSF.fam3.00009__acacr.Acra3RX.gnm1.scaffold_12__6	LegSF.fam3.00009__acacr.Acra3RX.gnm1.scaffold_12__6__5	1	1	0	23		acacr.Acra3RX.gnm1.scaffold_12__6	2	1
LegSF.fam3.00009	LjNPF8.6	ROS	quisa	Quillaja	10	5		ROS.quisa.S10.gnm1.ann1.Qs0014250.1	quisa.S10.gnm1.CM055613.1	9392273	9392702	LegSF.fam3.00009__quisa.S10.gnm1.CM055613.1__9	LegSF.fam3.00009__quisa.S10.gnm1.CM055613.1__9__	1	1	0	23		quisa.S10.gnm1.CM055613.1__9	4	3
LegSF.fam3.00009	LjNPF8.6	ROS	quisa	Quillaja	10	5		ROS.quisa.S10.gnm1.ann1.Qs0214650.1	quisa.S10.gnm1.CM055617.1	4174776	4177613	LegSF.fam3.00009__quisa.S10.gnm1.CM055617.1__4	LegSF.fam3.00009__quisa.S10.gnm1.CM055617.1__4__	1	1	0	23		quisa.S10.gnm1.CM055617.1__4	5	4
LegSF.fam3.00009	LjNPF8.6	ROS	paran	Parasponia	11	6		ROS.paran.WU01x14.gnm1.ann1.PanWU01x14_333530.1	paran.WU01x14.gnm1.scf00596	93290	93998	LegSF.fam3.00009__paran.WU01x14.gnm1.scf00596__0	LegSF.fam3.00009__paran.WU01x14.gnm1.scf00596__0__	2	2	0	24		paran.WU01x14.gnm1.scf00596__0	2	0
LegSF.fam3.00009	LjNPF8.6	ROS	treor	Trema	11	6		ROS.treor.RG33x02.gnm1.ann1.TorRG33x02_180930.1	treor.RG33x02.gnm1.scf00137	62330	65468	LegSF.fam3.00009__treor.RG33x02.gnm1.scf00137__0	LegSF.fam3.00009__treor.RG33x02.gnm1.scf00137__0__	1	1	0	24		treor.RG33x02.gnm1.scf00137__0	1	0
LegSF.fam3.00009	LjNPF8.6	ROS	paran	Parasponia	11	6		ROS.paran.WU01x14.gnm1.ann1.PanWU01x14_333540.1	paran.WU01x14.gnm1.scf00596	94027	95902	LegSF.fam3.00009__paran.WU01x14.gnm1.scf00596__0	LegSF.fam3.00009__paran.WU01x14.gnm1.scf00596__0__	2	2	0	25		paran.WU01x14.gnm1.scf00596__0	2	0
LegSF.fam3.00009	LjNPF8.6	ROS	prupe	Prunus	12	7		ROS.prupe.Lovell.gnm2.ann1.Prupe.5G186000.1	prupe.Lovell.gnm2.Pp05	15414342	15416938	LegSF.fam3.00009__prupe.Lovell.gnm2.Pp05__15	LegSF.fam3.00009__prupe.Lovell.gnm2.Pp05__15__	1	1	0	25		prupe.Lovell.gnm2.Pp05__15	3	2
LegSF.fam3.00009	LjNPF8.6	OUT	arath	Arabidopsis	12	8		OUT.arath.Col0.gnm9.ann11.AT5G62730.1	arath.Col0.gnm9.Chr5	25197493	25200033	LegSF.fam3.00009__arath.Col0.gnm9.Chr5__25	LegSF.fam3.00009__arath.Col0.gnm9.Chr5__25__	1	1	0	25		arath.Col0.gnm9.Chr5__25	7	6
LegSF.fam3.00009	LjNPF8.6	OUT	vitvi	Vitis	12	8		OUT.vitvi.PN40024.gnm2.ann1.VIT_217s0000g05640.1	vitvi.PN40024.gnm2.chr17	6144990	6147880	LegSF.fam3.00009__vitvi.PN40024.gnm2.chr17__6	LegSF.fam3.00009__vitvi.PN40024.gnm2.chr17__6__	1	1	0	25		vitvi.PN40024.gnm2.chr17__6	3	2
LegSF.fam3.00009	LjNPF8.6	PAP	glyma	Glycine	2	1	6	PAP.glyma.Wm82.gnm4.ann1.Glyma.07G272600.1	glyma.Wm82.gnm4.Gm07	44789082	44791030	LegSF.fam3.00009__glyma.Wm82.gnm4.Gm07__44	LegSF.fam3.00009__glyma.Wm82.gnm4.Gm07__44__6	1	1	0	25		glyma.Wm82.gnm4.Gm07__44	3	2
LegSF.fam3.00009	LjNPF8.6	PAP	glyma	Glycine	2	1	6	PAP.glyma.Wm82.gnm4.ann1.Glyma.17G001800.1	glyma.Wm82.gnm4.Gm17	220345	222155	LegSF.fam3.00009__glyma.Wm82.gnm4.Gm17__0	LegSF.fam3.00009__glyma.Wm82.gnm4.Gm17__0__6	1	1	0	25		glyma.Wm82.gnm4.Gm17__0	4	3
LegSF.fam3.00009	LjNPF8.6	PAP	phavu	Phaseolus	2	1	6	PAP.phavu.G19833.gnm2.ann1.Phvul.003G076000.1	phavu.G19833.gnm2.Chr03	12032365	12035016	LegSF.fam3.00009__phavu.G19833.gnm2.Chr03__12	LegSF.fam3.00009__phavu.G19833.gnm2.Chr03__12__6	1	1	0	25		phavu.G19833.gnm2.Chr03__12	2	1
LegSF.fam3.00009	LjNPF8.6	PAP	aesev	Aeschynomene	6	1	6	PAP.aesev.CIAT22838.gnm1.ann1.Ae01g31630.1	aesev.CIAT22838.gnm1.Ae01	32597501	32600290	LegSF.fam3.00009__aesev.CIAT22838.gnm1.Ae01__32	LegSF.fam3.00009__aesev.CIAT22838.gnm1.Ae01__32__6	1	1	0	25		aesev.CIAT22838.gnm1.Ae01__32	3	2
LegSF.fam3.00009	LjNPF8.6	PAP	lotja	Lotus	4	1	6	PAP.lotja.MG20.gnm3.ann1.Lj4g3v0012160.1	lotja.MG20.gnm3.Lj4	155249	157893	LegSF.fam3.00009__lotja.MG20.gnm3.Lj4__0	LegSF.fam3.00009__lotja.MG20.gnm3.Lj4__0__6	1	1	0	25		lotja.MG20.gnm3.Lj4__0	3	2
LegSF.fam3.00009	LjNPF8.6	PAP	glyma	Glycine	2	1	6	PAP.glyma.Wm82.gnm4.ann1.Glyma.12G163800.1	glyma.Wm82.gnm4.Gm12	33299350	33304242	LegSF.fam3.00009__glyma.Wm82.gnm4.Gm12__33	LegSF.fam3.00009__glyma.Wm82.gnm4.Gm12__33__6	1	1	0	25		glyma.Wm82.gnm4.Gm12__33	4	3
LegSF.fam3.00009	LjNPF8.6	PAP	medtr	Medicago	3	1	6	PAP.medtr.A17_HM341.gnm4.ann2.Medtr2g005130.1	medtr.A17_HM341.gnm4.chr2	55092	57136	LegSF.fam3.00009__medtr.A17_HM341.gnm4.chr2__0	LegSF.fam3.00009__medtr.A17_HM341.gnm4.chr2__0__6	1	1	0	25		medtr.A17_HM341.gnm4.chr2__0	5	4
LegSF.fam3.00009	LjNPF8.6	CAE	chafa	Chamaecrista	7	2	6	CAE.chafa.ISC494698.gnm1.ann1.ChfasH1.5G258600.1	chafa.ISC494698.gnm1.Chr05	66921302	66926576	LegSF.fam3.00009__chafa.ISC494698.gnm1.Chr05__66	LegSF.fam3.00009__chafa.ISC494698.gnm1.Chr05__66__6	1	1	0	25		chafa.ISC494698.gnm1.Chr05__66	3	2
LegSF.fam3.00009	LjNPF8.6	CAE	sento	Senna	7	2	6	CAE.sento.Myeongyun.gnm1.ann1.Sto02g051250	sento.Myeongyun.gnm1.Chr02	39533522	39543081	LegSF.fam3.00009__sento.Myeongyun.gnm1.Chr02__39	LegSF.fam3.00009__sento.Myeongyun.gnm1.Chr02__39__6	1	1	0	25		sento.Myeongyun.gnm1.Chr02__39	5	4
LegSF.fam3.00009	LjNPF8.6	CAE	acacr	Acacia	7	2	6	CAE.acacr.Acra3RX.gnm1.ann1.g9868.t1	acacr.Acra3RX.gnm1.scaffold_14	21997160	22001901	LegSF.fam3.00009__acacr.Acra3RX.gnm1.scaffold_14__21	LegSF.fam3.00009__acacr.Acra3RX.gnm1.scaffold_14__21__6	1	1	0	25		acacr.Acra3RX.gnm1.scaffold_14__21	5	4
LegSF.fam3.00009	LjNPF8.6	CAE	acacr	Acacia	7	2	6	CAE.acacr.Acra3RX.gnm1.ann1.g19695.t1	acacr.Acra3RX.gnm1.scaffold_5	17744347	17752061	LegSF.fam3.00009__acacr.Acra3RX.gnm1.scaffold_5__17	LegSF.fam3.00009__acacr.Acra3RX.gnm1.scaffold_5__17__6	1	1	0	25		acacr.Acra3RX.gnm1.scaffold_5__17	1	0
LegSF.fam3.00009	LjNPF8.6	CER	bauva	Bauhinia	9	4	6	CER.bauva.BV-YZ2020.gnm2.ann1.rna-bv36168.t1	bauva.BV-YZ2020.gnm2.Chr14	3899057	3903003	LegSF.fam3.00009__bauva.BV-YZ2020.gnm2.Chr14__3	LegSF.fam3.00009__bauva.BV-YZ2020.gnm2.Chr14__3__6	1	1	0	25		bauva.BV-YZ2020.gnm2.Chr14__3	2	1
LegSF.fam3.00009	LjNPF8.6	CER	phach	Phanera	9	4	6	CER.phach.longxuteng.gnm1.ann1.LXT39369.t2	phach.longxuteng.gnm1.Chr07	23080066	23083712	LegSF.fam3.00009__phach.longxuteng.gnm1.Chr07__23	LegSF.fam3.00009__phach.longxuteng.gnm1.Chr07__23__6	1	1	0	25		phach.longxuteng.gnm1.Chr07__23	2	1
LegSF.fam3.00009	LjNPF8.6	CER	cerca	Cercis	9	4	6	CER.cerca.ISC453364.gnm3.ann1.Cecan.3G238700.1	cerca.ISC453364.gnm3.Chr03	42169885	42173722	LegSF.fam3.00009__cerca.ISC453364.gnm3.Chr03__42	LegSF.fam3.00009__cerca.ISC453364.gnm3.Chr03__42__6	1	1	0	25		cerca.ISC453364.gnm3.Chr03__42	1	0
LegSF.fam3.00009	LjNPF8.6	CER	phach	Phanera	9	4	6	CER.phach.longxuteng.gnm1.ann1.LXT58803.t1	phach.longxuteng.gnm1.Chr11	4287454	4291545	LegSF.fam3.00009__phach.longxuteng.gnm1.Chr11__4	LegSF.fam3.00009__phach.longxuteng.gnm1.Chr11__4__6	1	1	0	25		phach.longxuteng.gnm1.Chr11__4	4	3
LegSF.fam3.00009	LjNPF8.6	CER	bauva	Bauhinia	9	4	6	CER.bauva.BV-YZ2020.gnm2.ann1.rna-bv32455.t1	bauva.BV-YZ2020.gnm2.Chr13	3249511	3253656	LegSF.fam3.00009__bauva.BV-YZ2020.gnm2.Chr13__3	LegSF.fam3.00009__bauva.BV-YZ2020.gnm2.Chr13__3__6	1	1	0	25		bauva.BV-YZ2020.gnm2.Chr13__3	8	7
LegSF.fam3.00009	LjNPF8.6	DET	singl	Sindora	8	3	6	DET.singl.CAF01.gnm1.ann1.evm_model_Chr01_734	singl.CAF01.gnm1.Chr01	9580247	9585581	LegSF.fam3.00009__singl.CAF01.gnm1.Chr01__9	LegSF.fam3.00009__singl.CAF01.gnm1.Chr01__9__6	1	1	0	25		singl.CAF01.gnm1.Chr01__9	1	0
LegSF.fam3.00009	LjNPF8.6	ROS	quisa	Quillaja	10	5		ROS.quisa.S10.gnm1.ann1.Qs0034280.1	quisa.S10.gnm1.CM055609.1	4051724	4055016	LegSF.fam3.00009__quisa.S10.gnm1.CM055609.1__4	LegSF.fam3.00009__quisa.S10.gnm1.CM055609.1__4__	1	1	0	25		quisa.S10.gnm1.CM055609.1__4	5	4
LegSF.fam3.00009	LjNPF8.6	ROS	quisa	Quillaja	10	5		ROS.quisa.S10.gnm1.ann1.Qs0207810.1	quisa.S10.gnm1.CM055617.1	6847956	6851036	LegSF.fam3.00009__quisa.S10.gnm1.CM055617.1__6	LegSF.fam3.00009__quisa.S10.gnm1.CM055617.1__6__	1	1	0	25		quisa.S10.gnm1.CM055617.1__6	2	1
LegSF.fam3.00009	LjNPF8.6	ROS	paran	Parasponia	11	6		ROS.paran.WU01x14.gnm1.ann1.PanWU01x14_108660.1	paran.WU01x14.gnm1.scf00078	833200	837254	LegSF.fam3.00009__paran.WU01x14.gnm1.scf00078__0	LegSF.fam3.00009__paran.WU01x14.gnm1.scf00078__0__	1	1	0	25		paran.WU01x14.gnm1.scf00078__0	1	0
LegSF.fam3.00009	LjNPF8.6	ROS	treor	Trema	11	6		ROS.treor.RG33x02.gnm1.ann1.TorRG33x02_220650.1	treor.RG33x02.gnm1.scf00201	506563	510621	LegSF.fam3.00009__treor.RG33x02.gnm1.scf00201__0	LegSF.fam3.00009__treor.RG33x02.gnm1.scf00201__0__	1	1	0	25		treor.RG33x02.gnm1.scf00201__0	1	0
LegSF.fam3.00009	LjNPF8.6	OUT	vitvi	Vitis	12	8		OUT.vitvi.PN40024.gnm2.ann1.VIT_212s0035g01820.1	vitvi.PN40024.gnm2.chr12	22005734	22008547	LegSF.fam3.00009__vitvi.PN40024.gnm2.chr12__22	LegSF.fam3.00009__vitvi.PN40024.gnm2.chr12__22__	1	1	0	25		vitvi.PN40024.gnm2.chr12__22	1	0
LegSF.fam3.00009	LjNPF8.6	ROS	prupe	Prunus	12	7		ROS.prupe.Lovell.gnm2.ann1.Prupe.1G585400.1	prupe.Lovell.gnm2.Pp01	47530585	47533609	LegSF.fam3.00009__prupe.Lovell.gnm2.Pp01__47	LegSF.fam3.00009__prupe.Lovell.gnm2.Pp01__47__	1	1	0	25		prupe.Lovell.gnm2.Pp01__47	6	5
LegSF.fam3.00009	LjNPF8.6	OUT	arath	Arabidopsis	12	8		OUT.arath.Col0.gnm9.ann11.AT1G59740.1	arath.Col0.gnm9.Chr1	21968226	21972312	LegSF.fam3.00009__arath.Col0.gnm9.Chr1__21	LegSF.fam3.00009__arath.Col0.gnm9.Chr1__21__	1	1	0	25		arath.Col0.gnm9.Chr1__21	5	4
LegSF.fam3.00009	LjNPF8.6	CER	bauva	Bauhinia	9	4	7	CER.bauva.BV-YZ2020.gnm2.ann1.rna-bv16941.t1	bauva.BV-YZ2020.gnm2.Chr07	3470503	3473615	LegSF.fam3.00009__bauva.BV-YZ2020.gnm2.Chr07__3	LegSF.fam3.00009__bauva.BV-YZ2020.gnm2.Chr07__3__7	1	1	0	25		bauva.BV-YZ2020.gnm2.Chr07__3	13	12
LegSF.fam3.00009	LjNPF8.6	CER	cerca	Cercis	9	4	7	CER.cerca.ISC453364.gnm3.ann1.Cecan.5G067500.1	cerca.ISC453364.gnm3.Chr05	22509719	22513027	LegSF.fam3.00009__cerca.ISC453364.gnm3.Chr05__22	LegSF.fam3.00009__cerca.ISC453364.gnm3.Chr05__22__7	1	1	0	25		cerca.ISC453364.gnm3.Chr05__22	1	0
LegSF.fam3.00009	LjNPF8.6	CER	bauva	Bauhinia	9	4	7	CER.bauva.BV-YZ2020.gnm2.ann1.rna-bv23628.t1	bauva.BV-YZ2020.gnm2.Chr09	13632597	13633761	LegSF.fam3.00009__bauva.BV-YZ2020.gnm2.Chr09__13	LegSF.fam3.00009__bauva.BV-YZ2020.gnm2.Chr09__13__7	1	1	0	25		bauva.BV-YZ2020.gnm2.Chr09__13	2	1
LegSF.fam3.00009	LjNPF8.6	CAE	chafa	Chamaecrista	7	2	7	CAE.chafa.ISC494698.gnm1.ann1.ChfasH1.3G227400.1	chafa.ISC494698.gnm1.Chr03	66445063	66448604	LegSF.fam3.00009__chafa.ISC494698.gnm1.Chr03__66	LegSF.fam3.00009__chafa.ISC494698.gnm1.Chr03__66__7	1	1	0	25		chafa.ISC494698.gnm1.Chr03__66	2	1
LegSF.fam3.00009	LjNPF8.6	CAE	sento	Senna	7	2	7	CAE.sento.Myeongyun.gnm1.ann1.Sto04g112460	sento.Myeongyun.gnm1.Chr04	26641638	26645809	LegSF.fam3.00009__sento.Myeongyun.gnm1.Chr04__26	LegSF.fam3.00009__sento.Myeongyun.gnm1.Chr04__26__7	1	1	0	25		sento.Myeongyun.gnm1.Chr04__26	5	4
LegSF.fam3.00009	LjNPF8.6	DET	singl	Sindora	8	3	7	DET.singl.CAF01.gnm1.ann1.evm_model_Chr02_3530	singl.CAF01.gnm1.Chr02	75511089	75514999	LegSF.fam3.00009__singl.CAF01.gnm1.Chr02__75	LegSF.fam3.00009__singl.CAF01.gnm1.Chr02__75__7	1	1	0	25		singl.CAF01.gnm1.Chr02__75	1	0
LegSF.fam3.00009	LjNPF8.6	CAE	acacr	Acacia	7	2	7	CAE.acacr.Acra3RX.gnm1.ann1.g9266.t2	acacr.Acra3RX.gnm1.scaffold_13	29025387	29029844	LegSF.fam3.00009__acacr.Acra3RX.gnm1.scaffold_13__29	LegSF.fam3.00009__acacr.Acra3RX.gnm1.scaffold_13__29__7	1	1	0	25		acacr.Acra3RX.gnm1.scaffold_13__29	9	8
LegSF.fam3.00009	LjNPF8.6	ROS	quisa	Quillaja	10	5		ROS.quisa.S10.gnm1.ann1.Qs0284280.1	quisa.S10.gnm1.CM055605.1	13330494	13333898	LegSF.fam3.00009__quisa.S10.gnm1.CM055605.1__13	LegSF.fam3.00009__quisa.S10.gnm1.CM055605.1__13__	1	1	0	25		quisa.S10.gnm1.CM055605.1__13	1	0
LegSF.fam3.00009	LjNPF8.6	OUT	vitvi	Vitis	12	8		OUT.vitvi.PN40024.gnm2.ann1.VIT_218s0089g01010.1	vitvi.PN40024.gnm2.chr18	28875253	28886307	LegSF.fam3.00009__vitvi.PN40024.gnm2.chr18__28	LegSF.fam3.00009__vitvi.PN40024.gnm2.chr18__28__	1	1	0	25		vitvi.PN40024.gnm2.chr18__28	1	0
LegSF.fam3.00009	LjNPF8.6	ROS	paran	Parasponia	11	6		ROS.paran.WU01x14.gnm1.ann1.PanWU01x14_340620.1	paran.WU01x14.gnm1.scf00638	38225	41079	LegSF.fam3.00009__paran.WU01x14.gnm1.scf00638__0	LegSF.fam3.00009__paran.WU01x14.gnm1.scf00638__0__	1	1	0	25		paran.WU01x14.gnm1.scf00638__0	1	0
LegSF.fam3.00009	LjNPF8.6	ROS	treor	Trema	11	6		ROS.treor.RG33x02.gnm1.ann1.TorRG33x02_090300.1	treor.RG33x02.gnm1.scf00046	564400	567223	LegSF.fam3.00009__treor.RG33x02.gnm1.scf00046__0	LegSF.fam3.00009__treor.RG33x02.gnm1.scf00046__0__	1	1	0	25		treor.RG33x02.gnm1.scf00046__0	2	1
LegSF.fam3.00009	LjNPF8.6	ROS	prupe	Prunus	12	7		ROS.prupe.Lovell.gnm2.ann1.Prupe.8G001900.1	prupe.Lovell.gnm2.Pp08	148870	152061	LegSF.fam3.00009__prupe.Lovell.gnm2.Pp08__0	LegSF.fam3.00009__prupe.Lovell.gnm2.Pp08__0__	1	1	0	25		prupe.Lovell.gnm2.Pp08__0	10	9
LegSF.fam3.00009	LjNPF8.6	OUT	arath	Arabidopsis	12	8		OUT.arath.Col0.gnm9.ann11.AT1G33440.1	arath.Col0.gnm9.Chr1	12127711	12130327	LegSF.fam3.00009__arath.Col0.gnm9.Chr1__12	LegSF.fam3.00009__arath.Col0.gnm9.Chr1__12__	1	1	0	25		arath.Col0.gnm9.Chr1__12	3	2
LegSF.fam3.00009	LjNPF8.6	ROS	paran	Parasponia	11	6		ROS.paran.WU01x14.gnm1.ann1.PanWU01x14_177420.1	paran.WU01x14.gnm1.scf00164	498494	500675	LegSF.fam3.00009__paran.WU01x14.gnm1.scf00164__0	LegSF.fam3.00009__paran.WU01x14.gnm1.scf00164__0__	2	2	0	26		paran.WU01x14.gnm1.scf00164__0	2	0
LegSF.fam3.00009	LjNPF8.6	ROS	treor	Trema	11	6		ROS.treor.RG33x02.gnm1.ann1.TorRG33x02_123590.1	treor.RG33x02.gnm1.scf00071	246520	248717	LegSF.fam3.00009__treor.RG33x02.gnm1.scf00071__0	LegSF.fam3.00009__treor.RG33x02.gnm1.scf00071__0__	2	2	0	27		treor.RG33x02.gnm1.scf00071__0	5	3
LegSF.fam3.00009	LjNPF8.6	ROS	paran	Parasponia	11	6		ROS.paran.WU01x14.gnm1.ann1.PanWU01x14_177430.1	paran.WU01x14.gnm1.scf00164	519706	521893	LegSF.fam3.00009__paran.WU01x14.gnm1.scf00164__0	LegSF.fam3.00009__paran.WU01x14.gnm1.scf00164__0__	2	2	0	28		paran.WU01x14.gnm1.scf00164__0	2	0
LegSF.fam3.00009	LjNPF8.6	ROS	treor	Trema	11	6		ROS.treor.RG33x02.gnm1.ann1.TorRG33x02_123600.1	treor.RG33x02.gnm1.scf00071	252461	254660	LegSF.fam3.00009__treor.RG33x02.gnm1.scf00071__0	LegSF.fam3.00009__treor.RG33x02.gnm1.scf00071__0__	2	2	0	29		treor.RG33x02.gnm1.scf00071__0	5	3
LegSF.fam3.00009	LjNPF8.6	ROS	prupe	Prunus	12	7		ROS.prupe.Lovell.gnm2.ann1.Prupe.1G213600.1	prupe.Lovell.gnm2.Pp01	22684262	22686658	LegSF.fam3.00009__prupe.Lovell.gnm2.Pp01__22	LegSF.fam3.00009__prupe.Lovell.gnm2.Pp01__22__	1	1	0	29		prupe.Lovell.gnm2.Pp01__22	3	2
LegSF.fam3.00009	LjNPF8.6	OUT	vitvi	Vitis	12	8		OUT.vitvi.PN40024.gnm2.ann1.VIT_201s0150g00250.1	vitvi.PN40024.gnm2.chr1	22671238	22673752	LegSF.fam3.00009__vitvi.PN40024.gnm2.chr1__22	LegSF.fam3.00009__vitvi.PN40024.gnm2.chr1__22__	1	1	0	29		vitvi.PN40024.gnm2.chr1__22	4	3
LegSF.fam3.00009	LjNPF8.6	CER	bauva	Bauhinia	9	4	8	CER.bauva.BV-YZ2020.gnm2.ann1.rna-bv14985.t1	bauva.BV-YZ2020.gnm2.Chr06	11445139	11447269	LegSF.fam3.00009__bauva.BV-YZ2020.gnm2.Chr06__11	LegSF.fam3.00009__bauva.BV-YZ2020.gnm2.Chr06__11__8	1	1	0	29		bauva.BV-YZ2020.gnm2.Chr06__11	5	4
LegSF.fam3.00009	LjNPF8.6	CER	phach	Phanera	9	4	8	CER.phach.longxuteng.gnm1.ann1.LXT11448.t2	phach.longxuteng.gnm1.Chr02	29129060	29131170	LegSF.fam3.00009__phach.longxuteng.gnm1.Chr02__29	LegSF.fam3.00009__phach.longxuteng.gnm1.Chr02__29__8	1	1	0	29		phach.longxuteng.gnm1.Chr02__29	6	5
LegSF.fam3.00009	LjNPF8.6	CER	cerca	Cercis	9	4	8	CER.cerca.ISC453364.gnm3.ann1.Cecan.2G376100.1	cerca.ISC453364.gnm3.Chr02	50033705	50035812	LegSF.fam3.00009__cerca.ISC453364.gnm3.Chr02__50	LegSF.fam3.00009__cerca.ISC453364.gnm3.Chr02__50__8	1	1	0	29		cerca.ISC453364.gnm3.Chr02__50	4	3
LegSF.fam3.00009	LjNPF8.6	CAE	chafa	Chamaecrista	7	2	8	CAE.chafa.ISC494698.gnm1.ann1.ChfasH1.3G137300.1	chafa.ISC494698.gnm1.Chr03	52260483	52263355	LegSF.fam3.00009__chafa.ISC494698.gnm1.Chr03__52	LegSF.fam3.00009__chafa.ISC494698.gnm1.Chr03__52__8	1	1	0	29		chafa.ISC494698.gnm1.Chr03__52	1	0
LegSF.fam3.00009	LjNPF8.6	CAE	sento	Senna	7	2	8	CAE.sento.Myeongyun.gnm1.ann1.Sto03g079250	sento.Myeongyun.gnm1.Chr03	29441998	29446687	LegSF.fam3.00009__sento.Myeongyun.gnm1.Chr03__29	LegSF.fam3.00009__sento.Myeongyun.gnm1.Chr03__29__8	1	1	0	29		sento.Myeongyun.gnm1.Chr03__29	1	0
LegSF.fam3.00009	LjNPF8.6	PAP	glyma	Glycine	2	1	8	PAP.glyma.Wm82.gnm4.ann1.Glyma.18G299200.1	glyma.Wm82.gnm4.Gm18	57949577	57953260	LegSF.fam3.00009__glyma.Wm82.gnm4.Gm18__57	LegSF.fam3.00009__glyma.Wm82.gnm4.Gm18__57__8	1	1	0	29		glyma.Wm82.gnm4.Gm18__57	6	5
LegSF.fam3.00009	LjNPF8.6	PAP	phavu	Phaseolus	2	1	8	PAP.phavu.G19833.gnm2.ann1.Phvul.008G003500.1	phavu.G19833.gnm2.Chr08	324797	328738	LegSF.fam3.00009__phavu.G19833.gnm2.Chr08__0	LegSF.fam3.00009__phavu.G19833.gnm2.Chr08__0__8	2	1	1	30		phavu.G19833.gnm2.Chr08__0	6	4
LegSF.fam3.00009	LjNPF8.6	PAP	lotja	Lotus	4	1	8	PAP.lotja.MG20.gnm3.ann1.Lj1g3v3329140.1	lotja.MG20.gnm3.Lj1	37515964	37518977	LegSF.fam3.00009__lotja.MG20.gnm3.Lj1__37	LegSF.fam3.00009__lotja.MG20.gnm3.Lj1__37__8	1	1	0	30		lotja.MG20.gnm3.Lj1__37	3	2
LegSF.fam3.00009	LjNPF8.6	PAP	medtr	Medicago	3	1	8	PAP.medtr.A17_HM341.gnm4.ann2.Medtr7g006540.1	medtr.A17_HM341.gnm4.chr7	731050	735081	LegSF.fam3.00009__medtr.A17_HM341.gnm4.chr7__0	LegSF.fam3.00009__medtr.A17_HM341.gnm4.chr7__0__8	2	1	1	31		medtr.A17_HM341.gnm4.chr7__0	3	1
LegSF.fam3.00009	LjNPF8.6	PAP	aesev	Aeschynomene	6	1	8	PAP.aesev.CIAT22838.gnm1.ann1.Ae06g33810.1	aesev.CIAT22838.gnm1.Ae06	35046099	35050026	LegSF.fam3.00009__aesev.CIAT22838.gnm1.Ae06__35	LegSF.fam3.00009__aesev.CIAT22838.gnm1.Ae06__35__8	1	1	0	31		aesev.CIAT22838.gnm1.Ae06__35	4	3
LegSF.fam3.00009	LjNPF8.6	ROS	quisa	Quillaja	10	5	8	ROS.quisa.S10.gnm1.ann1.Qs0173930.1	quisa.S10.gnm1.CM055606.1	20459855	20462203	LegSF.fam3.00009__quisa.S10.gnm1.CM055606.1__20	LegSF.fam3.00009__quisa.S10.gnm1.CM055606.1__20__8	1	1	0	31		quisa.S10.gnm1.CM055606.1__20	3	2
LegSF.fam3.00009	LjNPF8.6	OUT	arath	Arabidopsis	12	8	8	OUT.arath.Col0.gnm9.ann11.AT5G13400.1	arath.Col0.gnm9.Chr5	4296853	4299079	LegSF.fam3.00009__arath.Col0.gnm9.Chr5__4	LegSF.fam3.00009__arath.Col0.gnm9.Chr5__4__8	1	1	0	31		arath.Col0.gnm9.Chr5__4	9	8
LegSF.fam3.00009	LjNPF8.6	DET	singl	Sindora	8	3	9	DET.singl.CAF01.gnm1.ann1.evm_model_Chr09_483	singl.CAF01.gnm1.Chr09	16105959	16108464	LegSF.fam3.00009__singl.CAF01.gnm1.Chr09__16	LegSF.fam3.00009__singl.CAF01.gnm1.Chr09__16__9	1	1	0	31		singl.CAF01.gnm1.Chr09__16	3	2
LegSF.fam3.00009	LjNPF8.6	PAP	lotja	Lotus	4	1	9	PAP.lotja.MG20.gnm3.ann1.Lj2g3v2900010.1	lotja.MG20.gnm3.Lj2	37657959	37658698	LegSF.fam3.00009__lotja.MG20.gnm3.Lj2__37	LegSF.fam3.00009__lotja.MG20.gnm3.Lj2__37__9	3	3	0	32		lotja.MG20.gnm3.Lj2__37	7	4
LegSF.fam3.00009	LjNPF8.6	PAP	lotja	Lotus	4	1	9	PAP.lotja.MG20.gnm3.ann1.Lj2g3v2904920.1	lotja.MG20.gnm3.Lj2	37967731	37968215	LegSF.fam3.00009__lotja.MG20.gnm3.Lj2__37	LegSF.fam3.00009__lotja.MG20.gnm3.Lj2__37__9	3	3	0	33		lotja.MG20.gnm3.Lj2__37	7	4
LegSF.fam3.00009	LjNPF8.6	PAP	lotja	Lotus	4	1	9	PAP.lotja.MG20.gnm3.ann1.Lj2g3v2899930.1	lotja.MG20.gnm3.Lj2	37633765	37637030	LegSF.fam3.00009__lotja.MG20.gnm3.Lj2__37	LegSF.fam3.00009__lotja.MG20.gnm3.Lj2__37__9	3	3	0	34		lotja.MG20.gnm3.Lj2__37	7	4
LegSF.fam3.00009	LjNPF8.6	PAP	medtr	Medicago	3	1	9	PAP.medtr.A17_HM341.gnm4.ann2.Medtr5g085850.1	medtr.A17_HM341.gnm4.chr5	37086720	37089872	LegSF.fam3.00009__medtr.A17_HM341.gnm4.chr5__37	LegSF.fam3.00009__medtr.A17_HM341.gnm4.chr5__37__9	1	1	0	34		medtr.A17_HM341.gnm4.chr5__37	14	13
LegSF.fam3.00009	LjNPF8.6	PAP	glyma	Glycine	2	1	9	PAP.glyma.Wm82.gnm4.ann1.Glyma.02G269700.1	glyma.Wm82.gnm4.Gm02	47215387	47219857	LegSF.fam3.00009__glyma.Wm82.gnm4.Gm02__47	LegSF.fam3.00009__glyma.Wm82.gnm4.Gm02__47__9	1	1	0	34		glyma.Wm82.gnm4.Gm02__47	6	5
LegSF.fam3.00009	LjNPF8.6	PAP	glyma	Glycine	2	1	9	PAP.glyma.Wm82.gnm4.ann1.Glyma.14G047200.1	glyma.Wm82.gnm4.Gm14	3576022	3580191	LegSF.fam3.00009__glyma.Wm82.gnm4.Gm14__3	LegSF.fam3.00009__glyma.Wm82.gnm4.Gm14__3__9	1	1	0	34		glyma.Wm82.gnm4.Gm14__3	5	4
LegSF.fam3.00009	LjNPF8.6	PAP	phavu	Phaseolus	2	1	9	PAP.phavu.G19833.gnm2.ann1.Phvul.008G212300.1	phavu.G19833.gnm2.Chr08	56046624	56050555	LegSF.fam3.00009__phavu.G19833.gnm2.Chr08__56	LegSF.fam3.00009__phavu.G19833.gnm2.Chr08__56__9	1	1	0	34		phavu.G19833.gnm2.Chr08__56	1	0
LegSF.fam3.00009	LjNPF8.6	PAP	aesev	Aeschynomene	6	1	9	PAP.aesev.CIAT22838.gnm1.ann1.Ae07g04800.1	aesev.CIAT22838.gnm1.Ae07	2903387	2906230	LegSF.fam3.00009__aesev.CIAT22838.gnm1.Ae07__2	LegSF.fam3.00009__aesev.CIAT22838.gnm1.Ae07__2__9	1	1	0	34		aesev.CIAT22838.gnm1.Ae07__2	8	7
LegSF.fam3.00009	LjNPF8.6	DET	singl	Sindora	8	3	9	DET.singl.CAF01.gnm1.ann1.evm_model_Chr06_551	singl.CAF01.gnm1.Chr06	25122210	25126260	LegSF.fam3.00009__singl.CAF01.gnm1.Chr06__25	LegSF.fam3.00009__singl.CAF01.gnm1.Chr06__25__9	1	1	0	34		singl.CAF01.gnm1.Chr06__25	3	2
LegSF.fam3.00009	LjNPF8.6	CAE	acacr	Acacia	7	2	9	CAE.acacr.Acra3RX.gnm1.ann1.g19029.t1	acacr.Acra3RX.gnm1.scaffold_4	40655445	40661024	LegSF.fam3.00009__acacr.Acra3RX.gnm1.scaffold_4__40	LegSF.fam3.00009__acacr.Acra3RX.gnm1.scaffold_4__40__9	1	1	0	34		acacr.Acra3RX.gnm1.scaffold_4__40	2	1
LegSF.fam3.00009	LjNPF8.6	CAE	sento	Senna	7	2	9	CAE.sento.Myeongyun.gnm1.ann1.Sto09g292810	sento.Myeongyun.gnm1.Chr09	17956787	17979221	LegSF.fam3.00009__sento.Myeongyun.gnm1.Chr09__17	LegSF.fam3.00009__sento.Myeongyun.gnm1.Chr09__17__9	1	1	0	34		sento.Myeongyun.gnm1.Chr09__17	1	0
LegSF.fam3.00009	LjNPF8.6	CAE	chafa	Chamaecrista	7	2	9	CAE.chafa.ISC494698.gnm1.ann1.ChfasH1.4G278600.1	chafa.ISC494698.gnm1.Chr04	70492878	70495276	LegSF.fam3.00009__chafa.ISC494698.gnm1.Chr04__70	LegSF.fam3.00009__chafa.ISC494698.gnm1.Chr04__70__9	1	1	0	34		chafa.ISC494698.gnm1.Chr04__70	8	7
LegSF.fam3.00009	LjNPF8.6	CAE	chafa	Chamaecrista	7	2	9	CAE.chafa.ISC494698.gnm1.ann1.ChfasH1.7G002300.1	chafa.ISC494698.gnm1.Chr07	979236	1009196	LegSF.fam3.00009__chafa.ISC494698.gnm1.Chr07__0	LegSF.fam3.00009__chafa.ISC494698.gnm1.Chr07__0__9	1	1	0	34		chafa.ISC494698.gnm1.Chr07__0	1	0
LegSF.fam3.00009	LjNPF8.6	CER	cerca	Cercis	9	4	9	CER.cerca.ISC453364.gnm3.ann1.Cecan.2G117700.1	cerca.ISC453364.gnm3.Chr02	31229535	31229943	LegSF.fam3.00009__cerca.ISC453364.gnm3.Chr02__31	LegSF.fam3.00009__cerca.ISC453364.gnm3.Chr02__31__9	2	1	1	35		cerca.ISC453364.gnm3.Chr02__31	3	1
LegSF.fam3.00009	LjNPF8.6	CER	cerca	Cercis	9	4	9	CER.cerca.ISC453364.gnm3.ann1.Cecan.4G138300.1	cerca.ISC453364.gnm3.Chr04	27364698	27368611	LegSF.fam3.00009__cerca.ISC453364.gnm3.Chr04__27	LegSF.fam3.00009__cerca.ISC453364.gnm3.Chr04__27__9	2	1	1	36		cerca.ISC453364.gnm3.Chr04__27	10	8
LegSF.fam3.00009	LjNPF8.6	OUT	vitvi	Vitis	12	8		OUT.vitvi.PN40024.gnm2.ann1.VIT_202s0087g00580.1	vitvi.PN40024.gnm2.chr2	17980552	17981443	LegSF.fam3.00009__vitvi.PN40024.gnm2.chr2__17	LegSF.fam3.00009__vitvi.PN40024.gnm2.chr2__17__	1	1	0	36		vitvi.PN40024.gnm2.chr2__17	4	3
LegSF.fam3.00009	LjNPF8.6	OUT	vitvi	Vitis	12	8		OUT.vitvi.PN40024.gnm2.ann1.VIT_212s0059g01240.3	vitvi.PN40024.gnm2.chr12	6163392	6166555	LegSF.fam3.00009__vitvi.PN40024.gnm2.chr12__6	LegSF.fam3.00009__vitvi.PN40024.gnm2.chr12__6__	1	1	0	36		vitvi.PN40024.gnm2.chr12__6	6	5
LegSF.fam3.00009	LjNPF8.6	ROS	paran	Parasponia	11	6		ROS.paran.WU01x14.gnm1.ann1.PanWU01x14_287940.1	paran.WU01x14.gnm1.scf00411	108661	111266	LegSF.fam3.00009__paran.WU01x14.gnm1.scf00411__0	LegSF.fam3.00009__paran.WU01x14.gnm1.scf00411__0__	1	1	0	36		paran.WU01x14.gnm1.scf00411__0	1	0
LegSF.fam3.00009	LjNPF8.6	ROS	treor	Trema	11	6		ROS.treor.RG33x02.gnm1.ann1.TorRG33x02_197050.1	treor.RG33x02.gnm1.scf00161	285326	287935	LegSF.fam3.00009__treor.RG33x02.gnm1.scf00161__0	LegSF.fam3.00009__treor.RG33x02.gnm1.scf00161__0__	1	1	0	36		treor.RG33x02.gnm1.scf00161__0	2	1
LegSF.fam3.00009	LjNPF8.6	OUT	arath	Arabidopsis	12	8		OUT.arath.Col0.gnm9.ann11.AT3G21670.1	arath.Col0.gnm9.Chr3	7626941	7628954	LegSF.fam3.00009__arath.Col0.gnm9.Chr3__7	LegSF.fam3.00009__arath.Col0.gnm9.Chr3__7__	1	1	0	36		arath.Col0.gnm9.Chr3__7	18	17
LegSF.fam3.00009	LjNPF8.6	ROS	prupe	Prunus	12	7		ROS.prupe.Lovell.gnm2.ann1.Prupe.3G211600.1	prupe.Lovell.gnm2.Pp03	21643424	21645647	LegSF.fam3.00009__prupe.Lovell.gnm2.Pp03__21	LegSF.fam3.00009__prupe.Lovell.gnm2.Pp03__21__	1	1	0	36		prupe.Lovell.gnm2.Pp03__21	5	4
LegSF.fam3.00009	LjNPF8.6	ROS	quisa	Quillaja	10	5		ROS.quisa.S10.gnm1.ann1.Qs0098900.1	quisa.S10.gnm1.CM055610.1	16429181	16432204	LegSF.fam3.00009__quisa.S10.gnm1.CM055610.1__16	LegSF.fam3.00009__quisa.S10.gnm1.CM055610.1__16__	1	1	0	36		quisa.S10.gnm1.CM055610.1__16	4	3
LegSF.fam3.00009	LjNPF8.6	ROS	quisa	Quillaja	10	5		ROS.quisa.S10.gnm1.ann1.Qs0226890.1	quisa.S10.gnm1.CM055612.1	24050092	24052462	LegSF.fam3.00009__quisa.S10.gnm1.CM055612.1__24	LegSF.fam3.00009__quisa.S10.gnm1.CM055612.1__24__	1	1	0	36		quisa.S10.gnm1.CM055612.1__24	6	5
LegSF.fam3.00009	LjNPF8.6	CER	cerca	Cercis	9	4		CER.cerca.ISC453364.gnm3.ann1.Cecan.4G138500.1	cerca.ISC453364.gnm3.Chr04	27372350	27375757	LegSF.fam3.00009__cerca.ISC453364.gnm3.Chr04__27	LegSF.fam3.00009__cerca.ISC453364.gnm3.Chr04__27__	2	1	1	37		cerca.ISC453364.gnm3.Chr04__27	10	8
LegSF.fam3.00009	LjNPF8.6	CER	phach	Phanera	9	4		CER.phach.longxuteng.gnm1.ann1.LXT29137.t1	phach.longxuteng.gnm1.Chr05	4047465	4050574	LegSF.fam3.00009__phach.longxuteng.gnm1.Chr05__4	LegSF.fam3.00009__phach.longxuteng.gnm1.Chr05__4__	1	1	0	37		phach.longxuteng.gnm1.Chr05__4	4	3
LegSF.fam3.00009	LjNPF8.6	ROS	prupe	Prunus	12	7		ROS.prupe.Lovell.gnm2.ann1.Prupe.7G241900.1	prupe.Lovell.gnm2.Pp07	20769084	20771954	LegSF.fam3.00009__prupe.Lovell.gnm2.Pp07__20	LegSF.fam3.00009__prupe.Lovell.gnm2.Pp07__20__	1	1	0	37		prupe.Lovell.gnm2.Pp07__20	6	5
LegSF.fam3.00009	LjNPF8.6	OUT	vitvi	Vitis	12	8		OUT.vitvi.PN40024.gnm2.ann1.VIT_211s0016g05180.1	vitvi.PN40024.gnm2.chr11	4466614	4469797	LegSF.fam3.00009__vitvi.PN40024.gnm2.chr11__4	LegSF.fam3.00009__vitvi.PN40024.gnm2.chr11__4__	1	1	0	37		vitvi.PN40024.gnm2.chr11__4	1	0
LegSF.fam3.00009	LjNPF8.6	ROS	quisa	Quillaja	10	5		ROS.quisa.S10.gnm1.ann1.Qs0017120.1	quisa.S10.gnm1.CM055613.1	11543985	11545307	LegSF.fam3.00009__quisa.S10.gnm1.CM055613.1__11	LegSF.fam3.00009__quisa.S10.gnm1.CM055613.1__11__	1	1	0	37		quisa.S10.gnm1.CM055613.1__11	5	4
LegSF.fam3.00009	LjNPF8.6	PAP	lotja	Lotus	4	1	11	PAP.lotja.MG20.gnm3.ann1.Lj2g3v1155500.1	lotja.MG20.gnm3.Lj2	18280668	18284900	LegSF.fam3.00009__lotja.MG20.gnm3.Lj2__18	LegSF.fam3.00009__lotja.MG20.gnm3.Lj2__18__11	3	3	0	38		lotja.MG20.gnm3.Lj2__18	4	1
LegSF.fam3.00009	LjNPF8.6	PAP	lotja	Lotus	4	1	11	PAP.lotja.MG20.gnm3.ann1.Lj3g3v0708080.1	lotja.MG20.gnm3.Lj3	7637228	7641175	LegSF.fam3.00009__lotja.MG20.gnm3.Lj3__7	LegSF.fam3.00009__lotja.MG20.gnm3.Lj3__7__11	1	1	0	38		lotja.MG20.gnm3.Lj3__7	1	0
LegSF.fam3.00009	LjNPF8.6	PAP	lotja	Lotus	4	1	11	PAP.lotja.MG20.gnm3.ann1.Lj2g3v1141830.1	lotja.MG20.gnm3.Lj2	18056288	18059000	LegSF.fam3.00009__lotja.MG20.gnm3.Lj2__18	LegSF.fam3.00009__lotja.MG20.gnm3.Lj2__18__11	3	3	0	39		lotja.MG20.gnm3.Lj2__18	4	1
LegSF.fam3.00009	LjNPF8.6	PAP	lotja	Lotus	4	1	11	PAP.lotja.MG20.gnm3.ann1.Lj2g3v1141840.1	lotja.MG20.gnm3.Lj2	18056288	18057197	LegSF.fam3.00009__lotja.MG20.gnm3.Lj2__18	LegSF.fam3.00009__lotja.MG20.gnm3.Lj2__18__11	3	3	0	40		lotja.MG20.gnm3.Lj2__18	4	1
LegSF.fam3.00009	LjNPF8.6	PAP	medtr	Medicago	3	1	11	PAP.medtr.A17_HM341.gnm4.ann2.Medtr5g055000.1	medtr.A17_HM341.gnm4.chr5	22654994	22661101	LegSF.fam3.00009__medtr.A17_HM341.gnm4.chr5__22	LegSF.fam3.00009__medtr.A17_HM341.gnm4.chr5__22__11	1	1	0	40		medtr.A17_HM341.gnm4.chr5__22	3	2
LegSF.fam3.00009	LjNPF8.6	PAP	glyma	Glycine	2	1	11	PAP.glyma.Wm82.gnm4.ann1.Glyma.01G081600.1	glyma.Wm82.gnm4.Gm01	23740768	23745562	LegSF.fam3.00009__glyma.Wm82.gnm4.Gm01__23	LegSF.fam3.00009__glyma.Wm82.gnm4.Gm01__23__11	2	2	0	41		glyma.Wm82.gnm4.Gm01__23	2	0
LegSF.fam3.00009	LjNPF8.6	PAP	glyma	Glycine	2	1	11	PAP.glyma.Wm82.gnm4.ann1.Glyma.01G081700.2	glyma.Wm82.gnm4.Gm01	23760285	23764871	LegSF.fam3.00009__glyma.Wm82.gnm4.Gm01__23	LegSF.fam3.00009__glyma.Wm82.gnm4.Gm01__23__11	2	2	0	42		glyma.Wm82.gnm4.Gm01__23	2	0
LegSF.fam3.00009	LjNPF8.6	PAP	phavu	Phaseolus	2	1	11	PAP.phavu.G19833.gnm2.ann1.Phvul.003G036200.1	phavu.G19833.gnm2.Chr03	3795322	3801389	LegSF.fam3.00009__phavu.G19833.gnm2.Chr03__3	LegSF.fam3.00009__phavu.G19833.gnm2.Chr03__3__11	1	1	0	42		phavu.G19833.gnm2.Chr03__3	3	2
LegSF.fam3.00009	LjNPF8.6	PAP	aesev	Aeschynomene	6	1	11	PAP.aesev.CIAT22838.gnm1.ann1.Ae0005460.1	aesev.CIAT22838.gnm1.Unknown	15576669	15583250	LegSF.fam3.00009__aesev.CIAT22838.gnm1.Unknown__15	LegSF.fam3.00009__aesev.CIAT22838.gnm1.Unknown__15__11	1	1	0	42		aesev.CIAT22838.gnm1.Unknown__15	1	0
LegSF.fam3.00009	LjNPF8.6	CAE	chafa	Chamaecrista	7	2	11	CAE.chafa.ISC494698.gnm1.ann1.ChfasH1.6G202800.1	chafa.ISC494698.gnm1.Chr06	49468791	49472319	LegSF.fam3.00009__chafa.ISC494698.gnm1.Chr06__49	LegSF.fam3.00009__chafa.ISC494698.gnm1.Chr06__49__11	1	1	0	42		chafa.ISC494698.gnm1.Chr06__49	2	1
LegSF.fam3.00009	LjNPF8.6	CAE	chafa	Chamaecrista	7	2	11	CAE.chafa.ISC494698.gnm1.ann1.ChfasH1.I000600.1	chafa.ISC494698.gnm1.scaffold_9	44806	48274	LegSF.fam3.00009__chafa.ISC494698.gnm1.scaffold_9__0	LegSF.fam3.00009__chafa.ISC494698.gnm1.scaffold_9__0__11	1	1	0	42		chafa.ISC494698.gnm1.scaffold_9__0	2	1
LegSF.fam3.00009	LjNPF8.6	CAE	acacr	Acacia	7	2	11	CAE.acacr.Acra3RX.gnm1.ann1.g29163.t1	acacr.Acra3RX.gnm1.scaffold_9	39646992	39651731	LegSF.fam3.00009__acacr.Acra3RX.gnm1.scaffold_9__39	LegSF.fam3.00009__acacr.Acra3RX.gnm1.scaffold_9__39__11	1	1	0	42		acacr.Acra3RX.gnm1.scaffold_9__39	1	0
LegSF.fam3.00009	LjNPF8.6	DET	singl	Sindora	8	3	11	DET.singl.CAF01.gnm1.ann1.evm_model_Chr01_3034	singl.CAF01.gnm1.Chr01	95041995	95046343	LegSF.fam3.00009__singl.CAF01.gnm1.Chr01__95	LegSF.fam3.00009__singl.CAF01.gnm1.Chr01__95__11	1	1	0	42		singl.CAF01.gnm1.Chr01__95	1	0
LegSF.fam3.00009	LjNPF8.6	CER	bauva	Bauhinia	9	4	11	CER.bauva.BV-YZ2020.gnm2.ann1.rna-bv26915.t1	bauva.BV-YZ2020.gnm2.Chr11	10566583	10568652	LegSF.fam3.00009__bauva.BV-YZ2020.gnm2.Chr11__10	LegSF.fam3.00009__bauva.BV-YZ2020.gnm2.Chr11__10__11	1	1	0	42		bauva.BV-YZ2020.gnm2.Chr11__10	3	2
LegSF.fam3.00009	LjNPF8.6	CER	phach	Phanera	9	4	11	CER.phach.longxuteng.gnm1.ann1.LXT53805.t1	phach.longxuteng.gnm1.Chr10	9407279	9410372	LegSF.fam3.00009__phach.longxuteng.gnm1.Chr10__9	LegSF.fam3.00009__phach.longxuteng.gnm1.Chr10__9__11	1	1	0	42		phach.longxuteng.gnm1.Chr10__9	2	1
LegSF.fam3.00009	LjNPF8.6	CER	cerca	Cercis	9	4	11	CER.cerca.ISC453364.gnm3.ann1.Cecan.6G160500.1	cerca.ISC453364.gnm3.Chr06	31905983	31909846	LegSF.fam3.00009__cerca.ISC453364.gnm3.Chr06__31	LegSF.fam3.00009__cerca.ISC453364.gnm3.Chr06__31__11	1	1	0	42		cerca.ISC453364.gnm3.Chr06__31	3	2
LegSF.fam3.00009	LjNPF8.6	CER	bauva	Bauhinia	9	4	11	CER.bauva.BV-YZ2020.gnm2.ann1.rna-bv01758.t1	bauva.BV-YZ2020.gnm2.Chr01	18387613	18391837	LegSF.fam3.00009__bauva.BV-YZ2020.gnm2.Chr01__18	LegSF.fam3.00009__bauva.BV-YZ2020.gnm2.Chr01__18__11	1	1	0	42		bauva.BV-YZ2020.gnm2.Chr01__18	3	2
LegSF.fam3.00009	LjNPF8.6	CER	phach	Phanera	9	4	11	CER.phach.longxuteng.gnm1.ann1.LXT22438.t1	phach.longxuteng.gnm1.Chr04	11083622	11087630	LegSF.fam3.00009__phach.longxuteng.gnm1.Chr04__11	LegSF.fam3.00009__phach.longxuteng.gnm1.Chr04__11__11	1	1	0	42		phach.longxuteng.gnm1.Chr04__11	2	1
LegSF.fam3.00009	LjNPF8.6	CAE	acacr	Acacia	7	2	11	CAE.acacr.Acra3RX.gnm1.ann1.g3927.t1	acacr.Acra3RX.gnm1.scaffold_10	28610462	28625742	LegSF.fam3.00009__acacr.Acra3RX.gnm1.scaffold_10__28	LegSF.fam3.00009__acacr.Acra3RX.gnm1.scaffold_10__28__11	1	1	0	42		acacr.Acra3RX.gnm1.scaffold_10__28	1	0
LegSF.fam3.00009	LjNPF8.6	CAE	chafa	Chamaecrista	7	2	11	CAE.chafa.ISC494698.gnm1.ann1.ChfasH1.1G057700.1	chafa.ISC494698.gnm1.Chr01	14601700	14605023	LegSF.fam3.00009__chafa.ISC494698.gnm1.Chr01__14	LegSF.fam3.00009__chafa.ISC494698.gnm1.Chr01__14__11	1	1	0	42		chafa.ISC494698.gnm1.Chr01__14	2	1
LegSF.fam3.00009	LjNPF8.6	CAE	sento	Senna	7	2	11	CAE.sento.Myeongyun.gnm1.ann1.Sto11g356390	sento.Myeongyun.gnm1.Chr11	8232748	8237072	LegSF.fam3.00009__sento.Myeongyun.gnm1.Chr11__8	LegSF.fam3.00009__sento.Myeongyun.gnm1.Chr11__8__11	1	1	0	42		sento.Myeongyun.gnm1.Chr11__8	3	2
LegSF.fam3.00009	LjNPF8.6	ROS	quisa	Quillaja	10	5		ROS.quisa.S10.gnm1.ann1.Qs0128820.1	quisa.S10.gnm1.CM055618.1	11076818	11079761	LegSF.fam3.00009__quisa.S10.gnm1.CM055618.1__11	LegSF.fam3.00009__quisa.S10.gnm1.CM055618.1__11__	1	1	0	42		quisa.S10.gnm1.CM055618.1__11	4	3
LegSF.fam3.00009	LjNPF8.6	ROS	quisa	Quillaja	10	5		ROS.quisa.S10.gnm1.ann1.Qs0153980.1	quisa.S10.gnm1.CM055614.1	10417740	10420801	LegSF.fam3.00009__quisa.S10.gnm1.CM055614.1__10	LegSF.fam3.00009__quisa.S10.gnm1.CM055614.1__10__	1	1	0	42		quisa.S10.gnm1.CM055614.1__10	2	1
LegSF.fam3.00009	LjNPF8.6	ROS	prupe	Prunus	12	7		ROS.prupe.Lovell.gnm2.ann1.Prupe.1G309300.1	prupe.Lovell.gnm2.Pp01	30091542	30095412	LegSF.fam3.00009__prupe.Lovell.gnm2.Pp01__30	LegSF.fam3.00009__prupe.Lovell.gnm2.Pp01__30__	1	1	0	42		prupe.Lovell.gnm2.Pp01__30	5	4
LegSF.fam3.00009	LjNPF8.6	OUT	arath	Arabidopsis	12	8		OUT.arath.Col0.gnm9.ann11.AT1G68570.1	arath.Col0.gnm9.Chr1	25746810	25750110	LegSF.fam3.00009__arath.Col0.gnm9.Chr1__25	LegSF.fam3.00009__arath.Col0.gnm9.Chr1__25__	1	1	0	42		arath.Col0.gnm9.Chr1__25	5	4
LegSF.fam3.00009	LjNPF8.6	OUT	vitvi	Vitis	12	8		OUT.vitvi.PN40024.gnm2.ann1.VIT_201s0011g03400.2	vitvi.PN40024.gnm2.chr1	3077135	3080340	LegSF.fam3.00009__vitvi.PN40024.gnm2.chr1__3	LegSF.fam3.00009__vitvi.PN40024.gnm2.chr1__3__	1	1	0	42		vitvi.PN40024.gnm2.chr1__3	3	2
LegSF.fam3.00009	LjNPF8.6	PAP	medtr	Medicago	3	1	12	PAP.medtr.A17_HM341.gnm4.ann2.Medtr3g112460.1	medtr.A17_HM341.gnm4.chr3	52711484	52714571	LegSF.fam3.00009__medtr.A17_HM341.gnm4.chr3__52	LegSF.fam3.00009__medtr.A17_HM341.gnm4.chr3__52__12	3	3	0	43		medtr.A17_HM341.gnm4.chr3__52	8	5
LegSF.fam3.00009	LjNPF8.6	PAP	medtr	Medicago	3	1	12	PAP.medtr.A17_HM341.gnm4.ann2.Medtr3g112470.1	medtr.A17_HM341.gnm4.chr3	52720374	52723587	LegSF.fam3.00009__medtr.A17_HM341.gnm4.chr3__52	LegSF.fam3.00009__medtr.A17_HM341.gnm4.chr3__52__12	3	3	0	44		medtr.A17_HM341.gnm4.chr3__52	8	5
LegSF.fam3.00009	LjNPF8.6	PAP	medtr	Medicago	3	1	12	PAP.medtr.A17_HM341.gnm4.ann2.Medtr3g112450.1	medtr.A17_HM341.gnm4.chr3	52697824	52700291	LegSF.fam3.00009__medtr.A17_HM341.gnm4.chr3__52	LegSF.fam3.00009__medtr.A17_HM341.gnm4.chr3__52__12	3	3	0	45		medtr.A17_HM341.gnm4.chr3__52	8	5
LegSF.fam3.00009	LjNPF8.6	PAP	aesev	Aeschynomene	6	1	12	PAP.aesev.CIAT22838.gnm1.ann1.Ae08g02370.1	aesev.CIAT22838.gnm1.Ae08	1344695	1348668	LegSF.fam3.00009__aesev.CIAT22838.gnm1.Ae08__1	LegSF.fam3.00009__aesev.CIAT22838.gnm1.Ae08__1__12	2	1	1	46		aesev.CIAT22838.gnm1.Ae08__1	13	11
LegSF.fam3.00009	LjNPF8.6	PAP	glyma	Glycine	2	1	12	PAP.glyma.Wm82.gnm4.ann1.Glyma.04G028001.1	glyma.Wm82.gnm4.Gm04	2279640	2281237	LegSF.fam3.00009__glyma.Wm82.gnm4.Gm04__2	LegSF.fam3.00009__glyma.Wm82.gnm4.Gm04__2__12	2	1	1	47		glyma.Wm82.gnm4.Gm04__2	11	9
LegSF.fam3.00009	LjNPF8.6	PAP	lotja	Lotus	4	1	12	PAP.lotja.MG20.gnm3.ann1.Lj0g3v0099189.1	lotja.MG20.gnm3.Lj0	42022349	42025698	LegSF.fam3.00009__lotja.MG20.gnm3.Lj0__42	LegSF.fam3.00009__lotja.MG20.gnm3.Lj0__42__12	1	1	0	47		lotja.MG20.gnm3.Lj0__42	1	0
LegSF.fam3.00009	LjNPF8.6	CER	cerca	Cercis	9	4	12	CER.cerca.ISC453364.gnm3.ann1.Cecan.1G437800.1	cerca.ISC453364.gnm3.Chr01	52147024	52147787	LegSF.fam3.00009__cerca.ISC453364.gnm3.Chr01__52	LegSF.fam3.00009__cerca.ISC453364.gnm3.Chr01__52__12	1	1	0	47		cerca.ISC453364.gnm3.Chr01__52	2	1
LegSF.fam3.00009	LjNPF8.6	CER	cerca	Cercis	9	4	12	CER.cerca.ISC453364.gnm3.ann1.Cecan.4G407900.1	cerca.ISC453364.gnm3.Chr04	46618374	46620688	LegSF.fam3.00009__cerca.ISC453364.gnm3.Chr04__46	LegSF.fam3.00009__cerca.ISC453364.gnm3.Chr04__46__12	1	1	0	47		cerca.ISC453364.gnm3.Chr04__46	10	9
LegSF.fam3.00009	LjNPF8.6	CER	bauva	Bauhinia	9	4	12	CER.bauva.BV-YZ2020.gnm2.ann1.rna-bv15327.t1	bauva.BV-YZ2020.gnm2.Chr06	13220537	13222792	LegSF.fam3.00009__bauva.BV-YZ2020.gnm2.Chr06__13	LegSF.fam3.00009__bauva.BV-YZ2020.gnm2.Chr06__13__12	1	1	0	47		bauva.BV-YZ2020.gnm2.Chr06__13	8	7
LegSF.fam3.00009	LjNPF8.6	CER	phach	Phanera	9	4	12	CER.phach.longxuteng.gnm1.ann1.LXT61735.t1	phach.longxuteng.gnm1.Chr12	940973	942999	LegSF.fam3.00009__phach.longxuteng.gnm1.Chr12__0	LegSF.fam3.00009__phach.longxuteng.gnm1.Chr12__0__12	1	1	0	47		phach.longxuteng.gnm1.Chr12__0	14	13
LegSF.fam3.00009	LjNPF8.6	ROS	paran	Parasponia	11	6		ROS.paran.WU01x14.gnm1.ann1.PanWU01x14_212500.1	paran.WU01x14.gnm1.scf00226	547236	554048	LegSF.fam3.00009__paran.WU01x14.gnm1.scf00226__0	LegSF.fam3.00009__paran.WU01x14.gnm1.scf00226__0__	1	1	0	47		paran.WU01x14.gnm1.scf00226__0	3	2
LegSF.fam3.00009	LjNPF8.6	ROS	treor	Trema	11	6		ROS.treor.RG33x02.gnm1.ann1.TorRG33x02_132090.1	treor.RG33x02.gnm1.scf00078	289132	293842	LegSF.fam3.00009__treor.RG33x02.gnm1.scf00078__0	LegSF.fam3.00009__treor.RG33x02.gnm1.scf00078__0__	1	1	0	47		treor.RG33x02.gnm1.scf00078__0	4	3
LegSF.fam3.00009	LjNPF8.6	OUT	vitvi	Vitis	12	8		OUT.vitvi.PN40024.gnm2.ann1.VIT_218s0001g13350.1	vitvi.PN40024.gnm2.chr18	11374619	11381431	LegSF.fam3.00009__vitvi.PN40024.gnm2.chr18__11	LegSF.fam3.00009__vitvi.PN40024.gnm2.chr18__11__	1	1	0	47		vitvi.PN40024.gnm2.chr18__11	15	14
LegSF.fam3.00009	LjNPF8.6	ROS	prupe	Prunus	12	7		ROS.prupe.Lovell.gnm2.ann1.Prupe.1G371900.1	prupe.Lovell.gnm2.Pp01	33882264	33885278	LegSF.fam3.00009__prupe.Lovell.gnm2.Pp01__33	LegSF.fam3.00009__prupe.Lovell.gnm2.Pp01__33__	1	1	0	47		prupe.Lovell.gnm2.Pp01__33	12	11
LegSF.fam3.00009	LjNPF8.6	ROS	quisa	Quillaja	10	5		ROS.quisa.S10.gnm1.ann1.Qs0159590.1	quisa.S10.gnm1.CM055610.1	27487968	27490824	LegSF.fam3.00009__quisa.S10.gnm1.CM055610.1__27	LegSF.fam3.00009__quisa.S10.gnm1.CM055610.1__27__	1	1	0	47		quisa.S10.gnm1.CM055610.1__27	20	19
LegSF.fam3.00009	LjNPF8.6	DET	singl	Sindora	8	3	13	DET.singl.CAF01.gnm1.ann1.evm_model_Chr09_1025	singl.CAF01.gnm1.Chr09	39510179	39513269	LegSF.fam3.00009__singl.CAF01.gnm1.Chr09__39	LegSF.fam3.00009__singl.CAF01.gnm1.Chr09__39__13	2	2	0	48		singl.CAF01.gnm1.Chr09__39	2	0
LegSF.fam3.00009	LjNPF8.6	DET	singl	Sindora	8	3	13	DET.singl.CAF01.gnm1.ann1.evm_model_Chr09_1028	singl.CAF01.gnm1.Chr09	39560194	39563274	LegSF.fam3.00009__singl.CAF01.gnm1.Chr09__39	LegSF.fam3.00009__singl.CAF01.gnm1.Chr09__39__13	2	2	0	49		singl.CAF01.gnm1.Chr09__39	2	0
LegSF.fam3.00009	LjNPF8.6	DET	singl	Sindora	8	3	13	DET.singl.CAF01.gnm1.ann1.evm_model_Chr07_1041	singl.CAF01.gnm1.Chr07	44893839	44896046	LegSF.fam3.00009__singl.CAF01.gnm1.Chr07__44	LegSF.fam3.00009__singl.CAF01.gnm1.Chr07__44__13	1	1	0	49		singl.CAF01.gnm1.Chr07__44	1	0
LegSF.fam3.00009	LjNPF8.6	CAE	sento	Senna	7	2	13	CAE.sento.Myeongyun.gnm1.ann1.Sto05g119540	sento.Myeongyun.gnm1.Chr05	1083479	1095056	LegSF.fam3.00009__sento.Myeongyun.gnm1.Chr05__1	LegSF.fam3.00009__sento.Myeongyun.gnm1.Chr05__1__13	1	1	0	49		sento.Myeongyun.gnm1.Chr05__1	9	8
LegSF.fam3.00009	LjNPF8.6	CAE	chafa	Chamaecrista	7	2	13	CAE.chafa.ISC494698.gnm1.ann1.ChfasH1.6G246900.1	chafa.ISC494698.gnm1.Chr06	54559847	54562415	LegSF.fam3.00009__chafa.ISC494698.gnm1.Chr06__54	LegSF.fam3.00009__chafa.ISC494698.gnm1.Chr06__54__13	1	1	0	49		chafa.ISC494698.gnm1.Chr06__54	11	10
LegSF.fam3.00009	LjNPF8.6	PAP	glyma	Glycine	2	1	13	PAP.glyma.Wm82.gnm4.ann1.Glyma.07G139100.1	glyma.Wm82.gnm4.Gm07	16354196	16361019	LegSF.fam3.00009__glyma.Wm82.gnm4.Gm07__16	LegSF.fam3.00009__glyma.Wm82.gnm4.Gm07__16__13	1	1	0	49		glyma.Wm82.gnm4.Gm07__16	6	5
LegSF.fam3.00009	LjNPF8.6	PAP	glyma	Glycine	2	1	13	PAP.glyma.Wm82.gnm4.ann1.Glyma.18G189600.1	glyma.Wm82.gnm4.Gm18	46045372	46051785	LegSF.fam3.00009__glyma.Wm82.gnm4.Gm18__46	LegSF.fam3.00009__glyma.Wm82.gnm4.Gm18__46__13	1	1	0	49		glyma.Wm82.gnm4.Gm18__46	4	3
LegSF.fam3.00009	LjNPF8.6	PAP	phavu	Phaseolus	2	1	13	PAP.phavu.G19833.gnm2.ann1.Phvul.008G114200.1	phavu.G19833.gnm2.Chr08	13354819	13361578	LegSF.fam3.00009__phavu.G19833.gnm2.Chr08__13	LegSF.fam3.00009__phavu.G19833.gnm2.Chr08__13__13	1	1	0	49		phavu.G19833.gnm2.Chr08__13	4	3
LegSF.fam3.00009	LjNPF8.6	PAP	lotja	Lotus	4	1	13	PAP.lotja.MG20.gnm3.ann1.Lj1g3v3443680.1	lotja.MG20.gnm3.Lj1	39764237	39765606	LegSF.fam3.00009__lotja.MG20.gnm3.Lj1__39	LegSF.fam3.00009__lotja.MG20.gnm3.Lj1__39__13	1	1	0	49		lotja.MG20.gnm3.Lj1__39	7	6
LegSF.fam3.00009	LjNPF8.6	PAP	medtr	Medicago	3	1	13	PAP.medtr.A17_HM341.gnm4.ann2.Medtr7g065080.1	medtr.A17_HM341.gnm4.chr7	23692240	23700192	LegSF.fam3.00009__medtr.A17_HM341.gnm4.chr7__23	LegSF.fam3.00009__medtr.A17_HM341.gnm4.chr7__23__13	1	1	0	49		medtr.A17_HM341.gnm4.chr7__23	9	8
LegSF.fam3.00009	LjNPF8.6	PAP	aesev	Aeschynomene	6	1	13	PAP.aesev.CIAT22838.gnm1.ann1.Ae06g20780.1	aesev.CIAT22838.gnm1.Ae06	18538620	18542252	LegSF.fam3.00009__aesev.CIAT22838.gnm1.Ae06__18	LegSF.fam3.00009__aesev.CIAT22838.gnm1.Ae06__18__13	1	1	0	49		aesev.CIAT22838.gnm1.Ae06__18	1	0
LegSF.fam3.00009	LjNPF8.6	PAP	aesev	Aeschynomene	6	1	13	PAP.aesev.CIAT22838.gnm1.ann1.Ae06g27310.1	aesev.CIAT22838.gnm1.Ae06	28910041	28928214	LegSF.fam3.00009__aesev.CIAT22838.gnm1.Ae06__28	LegSF.fam3.00009__aesev.CIAT22838.gnm1.Ae06__28__13	1	1	0	49		aesev.CIAT22838.gnm1.Ae06__28	2	1
LegSF.fam3.00009	LjNPF8.6	PAP	lotja	Lotus	4	1	13	PAP.lotja.MG20.gnm3.ann1.Lj0g3v0248299.1	lotja.MG20.gnm3.Lj0	128722151	128722865	LegSF.fam3.00009__lotja.MG20.gnm3.Lj0__128	LegSF.fam3.00009__lotja.MG20.gnm3.Lj0__128__13	1	1	0	49		lotja.MG20.gnm3.Lj0__128	5	4
LegSF.fam3.00009	LjNPF8.6	PAP	glyma	Glycine	2	1	13	PAP.glyma.Wm82.gnm4.ann1.Glyma.01G105000.1	glyma.Wm82.gnm4.Gm01	35926327	35932540	LegSF.fam3.00009__glyma.Wm82.gnm4.Gm01__35	LegSF.fam3.00009__glyma.Wm82.gnm4.Gm01__35__13	1	1	0	49		glyma.Wm82.gnm4.Gm01__35	1	0
LegSF.fam3.00009	LjNPF8.6	PAP	glyma	Glycine	2	1	13	PAP.glyma.Wm82.gnm4.ann1.Glyma.03G072100.1	glyma.Wm82.gnm4.Gm03	17046365	17054930	LegSF.fam3.00009__glyma.Wm82.gnm4.Gm03__17	LegSF.fam3.00009__glyma.Wm82.gnm4.Gm03__17__13	1	1	0	49		glyma.Wm82.gnm4.Gm03__17	2	1
LegSF.fam3.00009	LjNPF8.6	PAP	phavu	Phaseolus	2	1	13	PAP.phavu.G19833.gnm2.ann1.Phvul.010G009400.1	phavu.G19833.gnm2.Chr10	1360858	1367407	LegSF.fam3.00009__phavu.G19833.gnm2.Chr10__1	LegSF.fam3.00009__phavu.G19833.gnm2.Chr10__1__13	1	1	0	49		phavu.G19833.gnm2.Chr10__1	3	2
LegSF.fam3.00009	LjNPF8.6	PAP	lotja	Lotus	4	1	13	PAP.lotja.MG20.gnm3.ann1.Lj0g3v0116259.1	lotja.MG20.gnm3.Lj0	51115501	51121204	LegSF.fam3.00009__lotja.MG20.gnm3.Lj0__51	LegSF.fam3.00009__lotja.MG20.gnm3.Lj0__51__13	1	1	0	49		lotja.MG20.gnm3.Lj0__51	2	1
LegSF.fam3.00009	LjNPF8.6	PAP	medtr	Medicago	3	1	13	PAP.medtr.A17_HM341.gnm4.ann2.Medtr4g019580.1	medtr.A17_HM341.gnm4.chr4	6145420	6150104	LegSF.fam3.00009__medtr.A17_HM341.gnm4.chr4__6	LegSF.fam3.00009__medtr.A17_HM341.gnm4.chr4__6__13	1	1	0	49		medtr.A17_HM341.gnm4.chr4__6	4	3
LegSF.fam3.00009	LjNPF8.6	PAP	aesev	Aeschynomene	6	1	13	PAP.aesev.CIAT22838.gnm1.ann1.Ae02g17330.1	aesev.CIAT22838.gnm1.Ae02	19161433	19168511	LegSF.fam3.00009__aesev.CIAT22838.gnm1.Ae02__19	LegSF.fam3.00009__aesev.CIAT22838.gnm1.Ae02__19__13	3	2	1	50		aesev.CIAT22838.gnm1.Ae02__19	4	1
LegSF.fam3.00009	LjNPF8.6	PAP	aesev	Aeschynomene	6	1	13	PAP.aesev.CIAT22838.gnm1.ann1.Ae02g17350.1	aesev.CIAT22838.gnm1.Ae02	19205242	19209378	LegSF.fam3.00009__aesev.CIAT22838.gnm1.Ae02__19	LegSF.fam3.00009__aesev.CIAT22838.gnm1.Ae02__19__13	3	2	1	51		aesev.CIAT22838.gnm1.Ae02__19	4	1
LegSF.fam3.00009	LjNPF8.6	CER	bauva	Bauhinia	9	4	13	CER.bauva.BV-YZ2020.gnm2.ann1.rna-bv00549.t1	bauva.BV-YZ2020.gnm2.Chr01	4181359	4185610	LegSF.fam3.00009__bauva.BV-YZ2020.gnm2.Chr01__4	LegSF.fam3.00009__bauva.BV-YZ2020.gnm2.Chr01__4__13	3	2	1	52		bauva.BV-YZ2020.gnm2.Chr01__4	7	4
LegSF.fam3.00009	LjNPF8.6	CER	phach	Phanera	9	4	13	CER.phach.longxuteng.gnm1.ann1.LXT71930.t1	phach.longxuteng.gnm1.Chr14	7035710	7039852	LegSF.fam3.00009__phach.longxuteng.gnm1.Chr14__7	LegSF.fam3.00009__phach.longxuteng.gnm1.Chr14__7__13	2	2	0	53		phach.longxuteng.gnm1.Chr14__7	3	1
LegSF.fam3.00009	LjNPF8.6	CER	cerca	Cercis	9	4	13	CER.cerca.ISC453364.gnm3.ann1.Cecan.7G148000.1	cerca.ISC453364.gnm3.Chr07	31681938	31686045	LegSF.fam3.00009__cerca.ISC453364.gnm3.Chr07__31	LegSF.fam3.00009__cerca.ISC453364.gnm3.Chr07__31__13	3	3	0	54		cerca.ISC453364.gnm3.Chr07__31	8	5
LegSF.fam3.00009	LjNPF8.6	CER	phach	Phanera	9	4	13	CER.phach.longxuteng.gnm1.ann1.LXT33954.t1	phach.longxuteng.gnm1.Chr06	8298971	8303734	LegSF.fam3.00009__phach.longxuteng.gnm1.Chr06__8	LegSF.fam3.00009__phach.longxuteng.gnm1.Chr06__8__13	1	1	0	54		phach.longxuteng.gnm1.Chr06__8	5	4
LegSF.fam3.00009	LjNPF8.6	CER	bauva	Bauhinia	9	4	13	CER.bauva.BV-YZ2020.gnm2.ann1.rna-bv03434.t1	bauva.BV-YZ2020.gnm2.Chr02	17786426	17790755	LegSF.fam3.00009__bauva.BV-YZ2020.gnm2.Chr02__17	LegSF.fam3.00009__bauva.BV-YZ2020.gnm2.Chr02__17__13	2	2	0	55		bauva.BV-YZ2020.gnm2.Chr02__17	10	8
LegSF.fam3.00009	LjNPF8.6	CER	bauva	Bauhinia	9	4	13	CER.bauva.BV-YZ2020.gnm2.ann1.rna-bv00551.t1	bauva.BV-YZ2020.gnm2.Chr01	4198819	4202342	LegSF.fam3.00009__bauva.BV-YZ2020.gnm2.Chr01__4	LegSF.fam3.00009__bauva.BV-YZ2020.gnm2.Chr01__4__13	3	2	1	56		bauva.BV-YZ2020.gnm2.Chr01__4	7	4
LegSF.fam3.00009	LjNPF8.6	CER	phach	Phanera	9	4	13	CER.phach.longxuteng.gnm1.ann1.LXT71929.t1	phach.longxuteng.gnm1.Chr14	7023172	7027376	LegSF.fam3.00009__phach.longxuteng.gnm1.Chr14__7	LegSF.fam3.00009__phach.longxuteng.gnm1.Chr14__7__13	2	2	0	57		phach.longxuteng.gnm1.Chr14__7	3	1
LegSF.fam3.00009	LjNPF8.6	CER	cerca	Cercis	9	4	13	CER.cerca.ISC453364.gnm3.ann1.Cecan.7G148100.1	cerca.ISC453364.gnm3.Chr07	31696906	31700656	LegSF.fam3.00009__cerca.ISC453364.gnm3.Chr07__31	LegSF.fam3.00009__cerca.ISC453364.gnm3.Chr07__31__13	3	3	0	58		cerca.ISC453364.gnm3.Chr07__31	8	5
LegSF.fam3.00009	LjNPF8.6	CER	cerca	Cercis	9	4	13	CER.cerca.ISC453364.gnm3.ann1.Cecan.7G148300.1	cerca.ISC453364.gnm3.Chr07	31722860	31726818	LegSF.fam3.00009__cerca.ISC453364.gnm3.Chr07__31	LegSF.fam3.00009__cerca.ISC453364.gnm3.Chr07__31__13	3	3	0	59		cerca.ISC453364.gnm3.Chr07__31	8	5
LegSF.fam3.00009	LjNPF8.6	CER	bauva	Bauhinia	9	4	13	CER.bauva.BV-YZ2020.gnm2.ann1.rna-bv03435.t1	bauva.BV-YZ2020.gnm2.Chr02	17799832	17803920	LegSF.fam3.00009__bauva.BV-YZ2020.gnm2.Chr02__17	LegSF.fam3.00009__bauva.BV-YZ2020.gnm2.Chr02__17__13	2	2	0	60		bauva.BV-YZ2020.gnm2.Chr02__17	10	8
LegSF.fam3.00009	LjNPF8.6	DET	singl	Sindora	8	3	13	DET.singl.CAF01.gnm1.ann1.evm_model_Chr02_2369	singl.CAF01.gnm1.Chr02	41767808	41774320	LegSF.fam3.00009__singl.CAF01.gnm1.Chr02__41	LegSF.fam3.00009__singl.CAF01.gnm1.Chr02__41__13	1	1	0	60		singl.CAF01.gnm1.Chr02__41	2	1
LegSF.fam3.00009	LjNPF8.6	DET	singl	Sindora	8	3	13	DET.singl.CAF01.gnm1.ann1.evm_model_Chr10_1647	singl.CAF01.gnm1.Chr10	38094727	38103635	LegSF.fam3.00009__singl.CAF01.gnm1.Chr10__38	LegSF.fam3.00009__singl.CAF01.gnm1.Chr10__38__13	1	1	0	60		singl.CAF01.gnm1.Chr10__38	1	0
LegSF.fam3.00009	LjNPF8.6	ROS	quisa	Quillaja	10	5	13	ROS.quisa.S10.gnm1.ann1.Qs0231810.1	quisa.S10.gnm1.CM055611.1	2475753	2479113	LegSF.fam3.00009__quisa.S10.gnm1.CM055611.1__2	LegSF.fam3.00009__quisa.S10.gnm1.CM055611.1__2__13	1	1	0	60		quisa.S10.gnm1.CM055611.1__2	2	1
LegSF.fam3.00009	LjNPF8.6	ROS	quisa	Quillaja	10	5	13	ROS.quisa.S10.gnm1.ann1.Qs0307870.1	quisa.S10.gnm1.CM055615.1	2172464	2176132	LegSF.fam3.00009__quisa.S10.gnm1.CM055615.1__2	LegSF.fam3.00009__quisa.S10.gnm1.CM055615.1__2__13	1	1	0	60		quisa.S10.gnm1.CM055615.1__2	6	5
LegSF.fam3.00009	LjNPF8.6	CAE	acacr	Acacia	7	2	14	CAE.acacr.Acra3RX.gnm1.ann1.g23423.t1	acacr.Acra3RX.gnm1.scaffold_6	50021688	50026563	LegSF.fam3.00009__acacr.Acra3RX.gnm1.scaffold_6__50	LegSF.fam3.00009__acacr.Acra3RX.gnm1.scaffold_6__50__14	2	2	0	61		acacr.Acra3RX.gnm1.scaffold_6__50	2	0
LegSF.fam3.00009	LjNPF8.6	CAE	acacr	Acacia	7	2	14	CAE.acacr.Acra3RX.gnm1.ann1.g23424.t1	acacr.Acra3RX.gnm1.scaffold_6	50049644	50054106	LegSF.fam3.00009__acacr.Acra3RX.gnm1.scaffold_6__50	LegSF.fam3.00009__acacr.Acra3RX.gnm1.scaffold_6__50__14	2	2	0	62		acacr.Acra3RX.gnm1.scaffold_6__50	2	0
LegSF.fam3.00009	LjNPF8.6	CAE	chafa	Chamaecrista	7	2	14	CAE.chafa.ISC494698.gnm1.ann1.ChfasH1.5G014900.1	chafa.ISC494698.gnm1.Chr05	3267497	3273397	LegSF.fam3.00009__chafa.ISC494698.gnm1.Chr05__3	LegSF.fam3.00009__chafa.ISC494698.gnm1.Chr05__3__14	1	1	0	62		chafa.ISC494698.gnm1.Chr05__3	4	3
LegSF.fam3.00009	LjNPF8.6	CAE	sento	Senna	7	2	14	CAE.sento.Myeongyun.gnm1.ann1.Sto01g023450	sento.Myeongyun.gnm1.Chr01	31384285	31386061	LegSF.fam3.00009__sento.Myeongyun.gnm1.Chr01__31	LegSF.fam3.00009__sento.Myeongyun.gnm1.Chr01__31__14	1	1	0	62		sento.Myeongyun.gnm1.Chr01__31	5	4
LegSF.fam3.00009	LjNPF8.6	CAE	chafa	Chamaecrista	7	2	14	CAE.chafa.ISC494698.gnm1.ann1.ChfasH1.3G118700.1	chafa.ISC494698.gnm1.Chr03	48843025	48848822	LegSF.fam3.00009__chafa.ISC494698.gnm1.Chr03__48	LegSF.fam3.00009__chafa.ISC494698.gnm1.Chr03__48__14	1	1	0	62		chafa.ISC494698.gnm1.Chr03__48	6	5
LegSF.fam3.00009	LjNPF8.6	CAE	sento	Senna	7	2	14	CAE.sento.Myeongyun.gnm1.ann1.Sto06g167780	sento.Myeongyun.gnm1.Chr06	6228388	6233994	LegSF.fam3.00009__sento.Myeongyun.gnm1.Chr06__6	LegSF.fam3.00009__sento.Myeongyun.gnm1.Chr06__6__14	1	1	0	62		sento.Myeongyun.gnm1.Chr06__6	3	2
LegSF.fam3.00009	LjNPF8.6	CAE	acacr	Acacia	7	2	14	CAE.acacr.Acra3RX.gnm1.ann1.g25325.t1	acacr.Acra3RX.gnm1.scaffold_7	52387487	52393709	LegSF.fam3.00009__acacr.Acra3RX.gnm1.scaffold_7__52	LegSF.fam3.00009__acacr.Acra3RX.gnm1.scaffold_7__52__14	1	1	0	62		acacr.Acra3RX.gnm1.scaffold_7__52	2	1
LegSF.fam3.00009	LjNPF8.6	OUT	arath	Arabidopsis	12	8		OUT.arath.Col0.gnm9.ann11.AT2G37900.1	arath.Col0.gnm9.Chr2	15864395	15866408	LegSF.fam3.00009__arath.Col0.gnm9.Chr2__15	LegSF.fam3.00009__arath.Col0.gnm9.Chr2__15__	1	1	0	62		arath.Col0.gnm9.Chr2__15	12	11
LegSF.fam3.00009	LjNPF8.6	OUT	arath	Arabidopsis	12	8		OUT.arath.Col0.gnm9.ann11.AT3G53960.1	arath.Col0.gnm9.Chr3	19978305	19980886	LegSF.fam3.00009__arath.Col0.gnm9.Chr3__19	LegSF.fam3.00009__arath.Col0.gnm9.Chr3__19__	1	1	0	62		arath.Col0.gnm9.Chr3__19	13	12
LegSF.fam3.00009	LjNPF8.6	ROS	paran	Parasponia	11	6		ROS.paran.WU01x14.gnm1.ann1.PanWU01x14_156520.1	paran.WU01x14.gnm1.scf00135	648401	654417	LegSF.fam3.00009__paran.WU01x14.gnm1.scf00135__0	LegSF.fam3.00009__paran.WU01x14.gnm1.scf00135__0__	1	1	0	62		paran.WU01x14.gnm1.scf00135__0	6	5
LegSF.fam3.00009	LjNPF8.6	ROS	treor	Trema	11	6		ROS.treor.RG33x02.gnm1.ann1.TorRG33x02_134200.1	treor.RG33x02.gnm1.scf00080	567200	573260	LegSF.fam3.00009__treor.RG33x02.gnm1.scf00080__0	LegSF.fam3.00009__treor.RG33x02.gnm1.scf00080__0__	1	1	0	62		treor.RG33x02.gnm1.scf00080__0	6	5
LegSF.fam3.00009	LjNPF8.6	ROS	prupe	Prunus	12	7		ROS.prupe.Lovell.gnm2.ann1.Prupe.6G264100.1	prupe.Lovell.gnm2.Pp06	25343838	25346703	LegSF.fam3.00009__prupe.Lovell.gnm2.Pp06__25	LegSF.fam3.00009__prupe.Lovell.gnm2.Pp06__25__	3	3	0	63		prupe.Lovell.gnm2.Pp06__25	10	7
LegSF.fam3.00009	LjNPF8.6	OUT	vitvi	Vitis	12	8		OUT.vitvi.PN40024.gnm2.ann1.VIT_208s0007g01320.1	vitvi.PN40024.gnm2.chr8	15402031	15404503	LegSF.fam3.00009__vitvi.PN40024.gnm2.chr8__15	LegSF.fam3.00009__vitvi.PN40024.gnm2.chr8__15__	3	3	0	64		vitvi.PN40024.gnm2.chr8__15	5	2
LegSF.fam3.00009	LjNPF8.6	OUT	vitvi	Vitis	12	8		OUT.vitvi.PN40024.gnm2.ann1.VIT_208s0007g01310.1	vitvi.PN40024.gnm2.chr8	15401276	15401951	LegSF.fam3.00009__vitvi.PN40024.gnm2.chr8__15	LegSF.fam3.00009__vitvi.PN40024.gnm2.chr8__15__	3	3	0	65		vitvi.PN40024.gnm2.chr8__15	5	2
LegSF.fam3.00009	LjNPF8.6	PAP	phavu	Phaseolus	2	1	15	PAP.phavu.G19833.gnm2.ann1.Phvul.001G237300.1	phavu.G19833.gnm2.Chr01	49044839	49047343	LegSF.fam3.00009__phavu.G19833.gnm2.Chr01__49	LegSF.fam3.00009__phavu.G19833.gnm2.Chr01__49__15	8	7	1	66		phavu.G19833.gnm2.Chr01__49	12	4
LegSF.fam3.00009	LjNPF8.6	PAP	phavu	Phaseolus	2	1	15	PAP.phavu.G19833.gnm2.ann1.Phvul.001G237800.1	phavu.G19833.gnm2.Chr01	49120700	49121858	LegSF.fam3.00009__phavu.G19833.gnm2.Chr01__49	LegSF.fam3.00009__phavu.G19833.gnm2.Chr01__49__15	8	7	1	67		phavu.G19833.gnm2.Chr01__49	12	4
LegSF.fam3.00009	LjNPF8.6	PAP	phavu	Phaseolus	2	1	15	PAP.phavu.G19833.gnm2.ann1.Phvul.001G237600.1	phavu.G19833.gnm2.Chr01	49066962	49067908	LegSF.fam3.00009__phavu.G19833.gnm2.Chr01__49	LegSF.fam3.00009__phavu.G19833.gnm2.Chr01__49__15	8	7	1	68		phavu.G19833.gnm2.Chr01__49	12	4
LegSF.fam3.00009	LjNPF8.6	PAP	phavu	Phaseolus	2	1	15	PAP.phavu.G19833.gnm2.ann1.Phvul.001G237200.1	phavu.G19833.gnm2.Chr01	49032757	49035249	LegSF.fam3.00009__phavu.G19833.gnm2.Chr01__49	LegSF.fam3.00009__phavu.G19833.gnm2.Chr01__49__15	8	7	1	69		phavu.G19833.gnm2.Chr01__49	12	4
LegSF.fam3.00009	LjNPF8.6	PAP	phavu	Phaseolus	2	1	15	PAP.phavu.G19833.gnm2.ann1.Phvul.001G237400.1	phavu.G19833.gnm2.Chr01	49054023	49058465	LegSF.fam3.00009__phavu.G19833.gnm2.Chr01__49	LegSF.fam3.00009__phavu.G19833.gnm2.Chr01__49__15	8	7	1	70		phavu.G19833.gnm2.Chr01__49	12	4
LegSF.fam3.00009	LjNPF8.6	PAP	phavu	Phaseolus	2	1	15	PAP.phavu.G19833.gnm2.ann1.Phvul.001G237700.2	phavu.G19833.gnm2.Chr01	49115186	49117765	LegSF.fam3.00009__phavu.G19833.gnm2.Chr01__49	LegSF.fam3.00009__phavu.G19833.gnm2.Chr01__49__15	8	7	1	71		phavu.G19833.gnm2.Chr01__49	12	4
LegSF.fam3.00009	LjNPF8.6	PAP	glyma	Glycine	2	1	15	PAP.glyma.Wm82.gnm4.ann1.Glyma.11G224500.1	glyma.Wm82.gnm4.Gm11	36831315	36834043	LegSF.fam3.00009__glyma.Wm82.gnm4.Gm11__36	LegSF.fam3.00009__glyma.Wm82.gnm4.Gm11__36__15	7	7	0	72		glyma.Wm82.gnm4.Gm11__36	9	2
LegSF.fam3.00009	LjNPF8.6	PAP	glyma	Glycine	2	1	15	PAP.glyma.Wm82.gnm4.ann1.Glyma.18G033700.1	glyma.Wm82.gnm4.Gm18	2583081	2585758	LegSF.fam3.00009__glyma.Wm82.gnm4.Gm18__2	LegSF.fam3.00009__glyma.Wm82.gnm4.Gm18__2__15	4	4	0	73		glyma.Wm82.gnm4.Gm18__2	6	2
LegSF.fam3.00009	LjNPF8.6	PAP	glyma	Glycine	2	1	15	PAP.glyma.Wm82.gnm4.ann1.Glyma.18G033800.1	glyma.Wm82.gnm4.Gm18	2589399	2592733	LegSF.fam3.00009__glyma.Wm82.gnm4.Gm18__2	LegSF.fam3.00009__glyma.Wm82.gnm4.Gm18__2__15	4	4	0	74		glyma.Wm82.gnm4.Gm18__2	6	2
LegSF.fam3.00009	LjNPF8.6	PAP	glyma	Glycine	2	1	15	PAP.glyma.Wm82.gnm4.ann1.Glyma.11G224000.1	glyma.Wm82.gnm4.Gm11	36763570	36764532	LegSF.fam3.00009__glyma.Wm82.gnm4.Gm11__36	LegSF.fam3.00009__glyma.Wm82.gnm4.Gm11__36__15	7	7	0	75		glyma.Wm82.gnm4.Gm11__36	9	2
LegSF.fam3.00009	LjNPF8.6	PAP	phavu	Phaseolus	2	1	15	PAP.phavu.G19833.gnm2.ann1.Phvul.001G237500.1	phavu.G19833.gnm2.Chr01	49062393	49065444	LegSF.fam3.00009__phavu.G19833.gnm2.Chr01__49	LegSF.fam3.00009__phavu.G19833.gnm2.Chr01__49__15	8	7	1	76		phavu.G19833.gnm2.Chr01__49	12	4
LegSF.fam3.00009	LjNPF8.6	PAP	glyma	Glycine	2	1	15	PAP.glyma.Wm82.gnm4.ann1.Glyma.11G223900.1	glyma.Wm82.gnm4.Gm11	36754705	36758419	LegSF.fam3.00009__glyma.Wm82.gnm4.Gm11__36	LegSF.fam3.00009__glyma.Wm82.gnm4.Gm11__36__15	7	7	0	77		glyma.Wm82.gnm4.Gm11__36	9	2
LegSF.fam3.00009	LjNPF8.6	PAP	glyma	Glycine	2	1	15	PAP.glyma.Wm82.gnm4.ann1.Glyma.18G033900.2	glyma.Wm82.gnm4.Gm18	2603967	2607589	LegSF.fam3.00009__glyma.Wm82.gnm4.Gm18__2	LegSF.fam3.00009__glyma.Wm82.gnm4.Gm18__2__15	4	4	0	78		glyma.Wm82.gnm4.Gm18__2	6	2
LegSF.fam3.00009	LjNPF8.6	PAP	glyma	Glycine	2	1	15	PAP.glyma.Wm82.gnm4.ann1.Glyma.18G034000.1	glyma.Wm82.gnm4.Gm18	2609584	2612812	LegSF.fam3.00009__glyma.Wm82.gnm4.Gm18__2	LegSF.fam3.00009__glyma.Wm82.gnm4.Gm18__2__15	4	4	0	79		glyma.Wm82.gnm4.Gm18__2	6	2
LegSF.fam3.00009	LjNPF8.6	PAP	glyma	Glycine	2	1	15	PAP.glyma.Wm82.gnm4.ann1.Glyma.11G224266.1	glyma.Wm82.gnm4.Gm11	36797355	36799146	LegSF.fam3.00009__glyma.Wm82.gnm4.Gm11__36	LegSF.fam3.00009__glyma.Wm82.gnm4.Gm11__36__15	7	7	0	80		glyma.Wm82.gnm4.Gm11__36	9	2
LegSF.fam3.00009	LjNPF8.6	PAP	glyma	Glycine	2	1	15	PAP.glyma.Wm82.gnm4.ann1.Glyma.11G224400.1	glyma.Wm82.gnm4.Gm11	36809130	36812508	LegSF.fam3.00009__glyma.Wm82.gnm4.Gm11__36	LegSF.fam3.00009__glyma.Wm82.gnm4.Gm11__36__15	7	7	0	81		glyma.Wm82.gnm4.Gm11__36	9	2
LegSF.fam3.00009	LjNPF8.6	PAP	glyma	Glycine	2	1	15	PAP.glyma.Wm82.gnm4.ann1.Glyma.11G224233.1	glyma.Wm82.gnm4.Gm11	36785527	36788916	LegSF.fam3.00009__glyma.Wm82.gnm4.Gm11__36	LegSF.fam3.00009__glyma.Wm82.gnm4.Gm11__36__15	7	7	0	82		glyma.Wm82.gnm4.Gm11__36	9	2
LegSF.fam3.00009	LjNPF8.6	PAP	glyma	Glycine	2	1	15	PAP.glyma.Wm82.gnm4.ann1.Glyma.11G224200.2	glyma.Wm82.gnm4.Gm11	36773699	36777088	LegSF.fam3.00009__glyma.Wm82.gnm4.Gm11__36	LegSF.fam3.00009__glyma.Wm82.gnm4.Gm11__36__15	7	7	0	83		glyma.Wm82.gnm4.Gm11__36	9	2
LegSF.fam3.00009	LjNPF8.6	PAP	lotja	Lotus	4	1	15	PAP.lotja.MG20.gnm3.ann1.Lj0g3v0329169.1	lotja.MG20.gnm3.Lj0	172088827	172091309	LegSF.fam3.00009__lotja.MG20.gnm3.Lj0__172	LegSF.fam3.00009__lotja.MG20.gnm3.Lj0__172__15	1	1	0	83		lotja.MG20.gnm3.Lj0__172	3	2
LegSF.fam3.00009	LjNPF8.6	PAP	medtr	Medicago	3	1	15	PAP.medtr.A17_HM341.gnm4.ann2.Medtr3g069420.1	medtr.A17_HM341.gnm4.chr3	31057091	31059663	LegSF.fam3.00009__medtr.A17_HM341.gnm4.chr3__31	LegSF.fam3.00009__medtr.A17_HM341.gnm4.chr3__31__15	3	3	0	84		medtr.A17_HM341.gnm4.chr3__31	6	3
LegSF.fam3.00009	LjNPF8.6	PAP	aesev	Aeschynomene	6	1	15	PAP.aesev.CIAT22838.gnm1.ann1.Ae03g08030.1	aesev.CIAT22838.gnm1.Ae03	6343669	6347307	LegSF.fam3.00009__aesev.CIAT22838.gnm1.Ae03__6	LegSF.fam3.00009__aesev.CIAT22838.gnm1.Ae03__6__15	1	1	0	84		aesev.CIAT22838.gnm1.Ae03__6	3	2
LegSF.fam3.00009	LjNPF8.6	PAP	medtr	Medicago	3	1	15	PAP.medtr.A17_HM341.gnm4.ann2.Medtr3g069440.1	medtr.A17_HM341.gnm4.chr3	31063182	31069074	LegSF.fam3.00009__medtr.A17_HM341.gnm4.chr3__31	LegSF.fam3.00009__medtr.A17_HM341.gnm4.chr3__31__15	3	3	0	85		medtr.A17_HM341.gnm4.chr3__31	6	3
LegSF.fam3.00009	LjNPF8.6	PAP	medtr	Medicago	3	1	15	PAP.medtr.A17_HM341.gnm4.ann2.Medtr3g069500.1	medtr.A17_HM341.gnm4.chr3	31074595	31085771	LegSF.fam3.00009__medtr.A17_HM341.gnm4.chr3__31	LegSF.fam3.00009__medtr.A17_HM341.gnm4.chr3__31__15	3	3	0	86		medtr.A17_HM341.gnm4.chr3__31	6	3
LegSF.fam3.00009	LjNPF8.6	CAE	acacr	Acacia	7	2	15	CAE.acacr.Acra3RX.gnm1.ann1.g15835.t1	acacr.Acra3RX.gnm1.scaffold_3	17322874	17325616	LegSF.fam3.00009__acacr.Acra3RX.gnm1.scaffold_3__17	LegSF.fam3.00009__acacr.Acra3RX.gnm1.scaffold_3__17__15	1	1	0	86		acacr.Acra3RX.gnm1.scaffold_3__17	2	1
LegSF.fam3.00009	LjNPF8.6	CAE	sento	Senna	7	2	15	CAE.sento.Myeongyun.gnm1.ann1.Sto05g133440	sento.Myeongyun.gnm1.Chr05	11022217	11025459	LegSF.fam3.00009__sento.Myeongyun.gnm1.Chr05__11	LegSF.fam3.00009__sento.Myeongyun.gnm1.Chr05__11__15	1	1	0	86		sento.Myeongyun.gnm1.Chr05__11	3	2
LegSF.fam3.00009	LjNPF8.6	CAE	chafa	Chamaecrista	7	2	15	CAE.chafa.ISC494698.gnm1.ann1.ChfasH1.4G273400.1	chafa.ISC494698.gnm1.Chr04	69863592	69867305	LegSF.fam3.00009__chafa.ISC494698.gnm1.Chr04__69	LegSF.fam3.00009__chafa.ISC494698.gnm1.Chr04__69__15	1	1	0	86		chafa.ISC494698.gnm1.Chr04__69	3	2
LegSF.fam3.00009	LjNPF8.6	CAE	chafa	Chamaecrista	7	2	15	CAE.chafa.ISC494698.gnm1.ann1.ChfasH1.7G114000.1	chafa.ISC494698.gnm1.Chr07	39118340	39120517	LegSF.fam3.00009__chafa.ISC494698.gnm1.Chr07__39	LegSF.fam3.00009__chafa.ISC494698.gnm1.Chr07__39__15	2	2	0	87		chafa.ISC494698.gnm1.Chr07__39	4	2
LegSF.fam3.00009	LjNPF8.6	CAE	chafa	Chamaecrista	7	2	15	CAE.chafa.ISC494698.gnm1.ann1.ChfasH1.7G114100.1	chafa.ISC494698.gnm1.Chr07	39126319	39130100	LegSF.fam3.00009__chafa.ISC494698.gnm1.Chr07__39	LegSF.fam3.00009__chafa.ISC494698.gnm1.Chr07__39__15	2	2	0	88		chafa.ISC494698.gnm1.Chr07__39	4	2
LegSF.fam3.00009	LjNPF8.6	DET	singl	Sindora	8	3	15	DET.singl.CAF01.gnm1.ann1.evm_model_Chr03_3444	singl.CAF01.gnm1.Chr03	99254736	99255691	LegSF.fam3.00009__singl.CAF01.gnm1.Chr03__99	LegSF.fam3.00009__singl.CAF01.gnm1.Chr03__99__15	2	2	0	89		singl.CAF01.gnm1.Chr03__99	3	1
LegSF.fam3.00009	LjNPF8.6	DET	singl	Sindora	8	3	15	DET.singl.CAF01.gnm1.ann1.evm_model_Chr03_3445	singl.CAF01.gnm1.Chr03	99279687	99294067	LegSF.fam3.00009__singl.CAF01.gnm1.Chr03__99	LegSF.fam3.00009__singl.CAF01.gnm1.Chr03__99__15	2	2	0	90		singl.CAF01.gnm1.Chr03__99	3	1
LegSF.fam3.00009	LjNPF8.6	DET	singl	Sindora	8	3	15	DET.singl.CAF01.gnm1.ann1.evm_model_Chr06_1780	singl.CAF01.gnm1.Chr06	57671308	57674475	LegSF.fam3.00009__singl.CAF01.gnm1.Chr06__57	LegSF.fam3.00009__singl.CAF01.gnm1.Chr06__57__15	1	1	0	90		singl.CAF01.gnm1.Chr06__57	3	2
LegSF.fam3.00009	LjNPF8.6	CER	bauva	Bauhinia	9	4	15	CER.bauva.BV-YZ2020.gnm2.ann1.rna-bv30045.t1	bauva.BV-YZ2020.gnm2.Chr12	13924016	13926023	LegSF.fam3.00009__bauva.BV-YZ2020.gnm2.Chr12__13	LegSF.fam3.00009__bauva.BV-YZ2020.gnm2.Chr12__13__15	2	1	1	91		bauva.BV-YZ2020.gnm2.Chr12__13	6	4
LegSF.fam3.00009	LjNPF8.6	CER	cerca	Cercis	9	4	15	CER.cerca.ISC453364.gnm3.ann1.Cecan.4G237900.1	cerca.ISC453364.gnm3.Chr04	35196359	35198717	LegSF.fam3.00009__cerca.ISC453364.gnm3.Chr04__35	LegSF.fam3.00009__cerca.ISC453364.gnm3.Chr04__35__15	1	1	0	91		cerca.ISC453364.gnm3.Chr04__35	4	3
LegSF.fam3.00009	LjNPF8.6	ROS	quisa	Quillaja	10	5		ROS.quisa.S10.gnm1.ann1.Qs0097100.1	quisa.S10.gnm1.CM055610.1	15045032	15047702	LegSF.fam3.00009__quisa.S10.gnm1.CM055610.1__15	LegSF.fam3.00009__quisa.S10.gnm1.CM055610.1__15__	1	1	0	91		quisa.S10.gnm1.CM055610.1__15	9	8
LegSF.fam3.00009	LjNPF8.6	ROS	paran	Parasponia	11	6		ROS.paran.WU01x14.gnm1.ann1.PanWU01x14_227710.1	paran.WU01x14.gnm1.scf00254	605304	608809	LegSF.fam3.00009__paran.WU01x14.gnm1.scf00254__0	LegSF.fam3.00009__paran.WU01x14.gnm1.scf00254__0__	1	1	0	91		paran.WU01x14.gnm1.scf00254__0	3	2
LegSF.fam3.00009	LjNPF8.6	ROS	treor	Trema	11	6		ROS.treor.RG33x02.gnm1.ann1.TorRG33x02_347500.1	treor.RG33x02.gnm1.scf00791	40066	43597	LegSF.fam3.00009__treor.RG33x02.gnm1.scf00791__0	LegSF.fam3.00009__treor.RG33x02.gnm1.scf00791__0__	1	1	0	91		treor.RG33x02.gnm1.scf00791__0	2	1
LegSF.fam3.00009	LjNPF8.6	ROS	prupe	Prunus	12	7		ROS.prupe.Lovell.gnm2.ann1.Prupe.2G241800.1	prupe.Lovell.gnm2.Pp02	26088445	26090613	LegSF.fam3.00009__prupe.Lovell.gnm2.Pp02__26	LegSF.fam3.00009__prupe.Lovell.gnm2.Pp02__26__	1	1	0	91		prupe.Lovell.gnm2.Pp02__26	6	5
LegSF.fam3.00009	LjNPF8.6	OUT	vitvi	Vitis	12	8		OUT.vitvi.PN40024.gnm2.ann1.VIT_213s0019g02460.4	vitvi.PN40024.gnm2.chr13	3706894	3709453	LegSF.fam3.00009__vitvi.PN40024.gnm2.chr13__3	LegSF.fam3.00009__vitvi.PN40024.gnm2.chr13__3__	1	1	0	91		vitvi.PN40024.gnm2.chr13__3	4	3
LegSF.fam3.00009	LjNPF8.6	CAE	acacr	Acacia	7	2	16	CAE.acacr.Acra3RX.gnm1.ann1.g2071.t1	acacr.Acra3RX.gnm1.scaffold_1	59227254	59233485	LegSF.fam3.00009__acacr.Acra3RX.gnm1.scaffold_1__59	LegSF.fam3.00009__acacr.Acra3RX.gnm1.scaffold_1__59__16	11	6	5	92		acacr.Acra3RX.gnm1.scaffold_1__59	20	9
LegSF.fam3.00009	LjNPF8.6	CAE	acacr	Acacia	7	2	16	CAE.acacr.Acra3RX.gnm1.ann1.g2072.t1	acacr.Acra3RX.gnm1.scaffold_1	59238433	59243850	LegSF.fam3.00009__acacr.Acra3RX.gnm1.scaffold_1__59	LegSF.fam3.00009__acacr.Acra3RX.gnm1.scaffold_1__59__16	11	6	5	93		acacr.Acra3RX.gnm1.scaffold_1__59	20	9
LegSF.fam3.00009	LjNPF8.6	CAE	acacr	Acacia	7	2	16	CAE.acacr.Acra3RX.gnm1.ann1.g2073.t1	acacr.Acra3RX.gnm1.scaffold_1	59246713	59250830	LegSF.fam3.00009__acacr.Acra3RX.gnm1.scaffold_1__59	LegSF.fam3.00009__acacr.Acra3RX.gnm1.scaffold_1__59__16	11	6	5	94		acacr.Acra3RX.gnm1.scaffold_1__59	20	9
LegSF.fam3.00009	LjNPF8.6	CAE	acacr	Acacia	7	2	16	CAE.acacr.Acra3RX.gnm1.ann1.g2075.t1	acacr.Acra3RX.gnm1.scaffold_1	59271977	59275493	LegSF.fam3.00009__acacr.Acra3RX.gnm1.scaffold_1__59	LegSF.fam3.00009__acacr.Acra3RX.gnm1.scaffold_1__59__16	11	6	5	95		acacr.Acra3RX.gnm1.scaffold_1__59	20	9
LegSF.fam3.00009	LjNPF8.6	CAE	acacr	Acacia	7	2	16	CAE.acacr.Acra3RX.gnm1.ann1.g2076.t1	acacr.Acra3RX.gnm1.scaffold_1	59289433	59293286	LegSF.fam3.00009__acacr.Acra3RX.gnm1.scaffold_1__59	LegSF.fam3.00009__acacr.Acra3RX.gnm1.scaffold_1__59__16	11	6	5	96		acacr.Acra3RX.gnm1.scaffold_1__59	20	9
LegSF.fam3.00009	LjNPF8.6	CAE	acacr	Acacia	7	2	16	CAE.acacr.Acra3RX.gnm1.ann1.g2070.t1	acacr.Acra3RX.gnm1.scaffold_1	59197652	59201996	LegSF.fam3.00009__acacr.Acra3RX.gnm1.scaffold_1__59	LegSF.fam3.00009__acacr.Acra3RX.gnm1.scaffold_1__59__16	11	6	5	97		acacr.Acra3RX.gnm1.scaffold_1__59	20	9
LegSF.fam3.00009	LjNPF8.6	CAE	acacr	Acacia	7	2	16	CAE.acacr.Acra3RX.gnm1.ann1.g22660.t1	acacr.Acra3RX.gnm1.scaffold_6	14628309	14637289	LegSF.fam3.00009__acacr.Acra3RX.gnm1.scaffold_6__14	LegSF.fam3.00009__acacr.Acra3RX.gnm1.scaffold_6__14__16	1	1	0	97		acacr.Acra3RX.gnm1.scaffold_6__14	2	1
LegSF.fam3.00009	LjNPF8.6	CAE	chafa	Chamaecrista	7	2	16	CAE.chafa.ISC494698.gnm1.ann1.ChfasH1.2G162300.1	chafa.ISC494698.gnm1.Chr02	54978155	54987647	LegSF.fam3.00009__chafa.ISC494698.gnm1.Chr02__54	LegSF.fam3.00009__chafa.ISC494698.gnm1.Chr02__54__16	1	1	0	97		chafa.ISC494698.gnm1.Chr02__54	6	5
LegSF.fam3.00009	LjNPF8.6	CAE	sento	Senna	7	2	16	CAE.sento.Myeongyun.gnm1.ann1.Sto07g228660	sento.Myeongyun.gnm1.Chr07	28178640	28190026	LegSF.fam3.00009__sento.Myeongyun.gnm1.Chr07__28	LegSF.fam3.00009__sento.Myeongyun.gnm1.Chr07__28__16	1	1	0	97		sento.Myeongyun.gnm1.Chr07__28	3	2
LegSF.fam3.00009	LjNPF8.6	PAP	glyma	Glycine	2	1	16	PAP.glyma.Wm82.gnm4.ann1.Glyma.13G197500.1	glyma.Wm82.gnm4.Gm13	30557270	30565153	LegSF.fam3.00009__glyma.Wm82.gnm4.Gm13__30	LegSF.fam3.00009__glyma.Wm82.gnm4.Gm13__30__16	1	1	0	97		glyma.Wm82.gnm4.Gm13__30	15	14
LegSF.fam3.00009	LjNPF8.6	PAP	glyma	Glycine	2	1	16	PAP.glyma.Wm82.gnm4.ann1.Glyma.15G236100.1	glyma.Wm82.gnm4.Gm15	45212835	45221050	LegSF.fam3.00009__glyma.Wm82.gnm4.Gm15__45	LegSF.fam3.00009__glyma.Wm82.gnm4.Gm15__45__16	1	1	0	97		glyma.Wm82.gnm4.Gm15__45	7	6
LegSF.fam3.00009	LjNPF8.6	PAP	phavu	Phaseolus	2	1	16	PAP.phavu.G19833.gnm2.ann1.Phvul.011G207100.1	phavu.G19833.gnm2.Chr11	52311235	52318226	LegSF.fam3.00009__phavu.G19833.gnm2.Chr11__52	LegSF.fam3.00009__phavu.G19833.gnm2.Chr11__52__16	1	1	0	97		phavu.G19833.gnm2.Chr11__52	15	14
LegSF.fam3.00009	LjNPF8.6	PAP	lotja	Lotus	4	1	16	PAP.lotja.MG20.gnm3.ann1.Lj3g3v1876180.1	lotja.MG20.gnm3.Lj3	24148496	24162048	LegSF.fam3.00009__lotja.MG20.gnm3.Lj3__24	LegSF.fam3.00009__lotja.MG20.gnm3.Lj3__24__16	1	1	0	97		lotja.MG20.gnm3.Lj3__24	4	3
LegSF.fam3.00009	LjNPF8.6	PAP	medtr	Medicago	3	1	16	PAP.medtr.A17_HM341.gnm4.ann2.Medtr8g038880.1	medtr.A17_HM341.gnm4.chr8	14428985	14435258	LegSF.fam3.00009__medtr.A17_HM341.gnm4.chr8__14	LegSF.fam3.00009__medtr.A17_HM341.gnm4.chr8__14__16	1	1	0	97		medtr.A17_HM341.gnm4.chr8__14	16	15
LegSF.fam3.00009	LjNPF8.6	PAP	aesev	Aeschynomene	6	1	16	PAP.aesev.CIAT22838.gnm1.ann1.Ae08g27200.1	aesev.CIAT22838.gnm1.Ae08	26006790	26018904	LegSF.fam3.00009__aesev.CIAT22838.gnm1.Ae08__26	LegSF.fam3.00009__aesev.CIAT22838.gnm1.Ae08__26__16	1	1	0	97		aesev.CIAT22838.gnm1.Ae08__26	1	0
LegSF.fam3.00009	LjNPF8.6	DET	singl	Sindora	8	3	16	DET.singl.CAF01.gnm1.ann1.evm_model_Chr05_638	singl.CAF01.gnm1.Chr05	25330314	25352334	LegSF.fam3.00009__singl.CAF01.gnm1.Chr05__25	LegSF.fam3.00009__singl.CAF01.gnm1.Chr05__25__16	3	3	0	98		singl.CAF01.gnm1.Chr05__25	3	0
LegSF.fam3.00009	LjNPF8.6	DET	singl	Sindora	8	3	16	DET.singl.CAF01.gnm1.ann1.evm_model_Chr05_647	singl.CAF01.gnm1.Chr05	25904267	25923037	LegSF.fam3.00009__singl.CAF01.gnm1.Chr05__25	LegSF.fam3.00009__singl.CAF01.gnm1.Chr05__25__16	3	3	0	99		singl.CAF01.gnm1.Chr05__25	3	0
LegSF.fam3.00009	LjNPF8.6	DET	singl	Sindora	8	3	16	DET.singl.CAF01.gnm1.ann1.evm_model_Chr05_646	singl.CAF01.gnm1.Chr05	25854912	25865564	LegSF.fam3.00009__singl.CAF01.gnm1.Chr05__25	LegSF.fam3.00009__singl.CAF01.gnm1.Chr05__25__16	3	3	0	100		singl.CAF01.gnm1.Chr05__25	3	0
LegSF.fam3.00009	LjNPF8.6	DET	singl	Sindora	8	3	16	DET.singl.CAF01.gnm1.ann1.evm_model_Chr02_3965	singl.CAF01.gnm1.Chr02	92083690	92090220	LegSF.fam3.00009__singl.CAF01.gnm1.Chr02__92	LegSF.fam3.00009__singl.CAF01.gnm1.Chr02__92__16	2	2	0	101		singl.CAF01.gnm1.Chr02__92	3	1
LegSF.fam3.00009	LjNPF8.6	DET	singl	Sindora	8	3	16	DET.singl.CAF01.gnm1.ann1.evm_model_Chr02_3968	singl.CAF01.gnm1.Chr02	92185582	92197202	LegSF.fam3.00009__singl.CAF01.gnm1.Chr02__92	LegSF.fam3.00009__singl.CAF01.gnm1.Chr02__92__16	2	2	0	102		singl.CAF01.gnm1.Chr02__92	3	1
LegSF.fam3.00009	LjNPF8.6	CER	bauva	Bauhinia	9	4	16	CER.bauva.BV-YZ2020.gnm2.ann1.rna-bv17877.t1	bauva.BV-YZ2020.gnm2.Chr07	12812624	12817253	LegSF.fam3.00009__bauva.BV-YZ2020.gnm2.Chr07__12	LegSF.fam3.00009__bauva.BV-YZ2020.gnm2.Chr07__12__16	1	1	0	102		bauva.BV-YZ2020.gnm2.Chr07__12	16	15
LegSF.fam3.00009	LjNPF8.6	CER	phach	Phanera	9	4	16	CER.phach.longxuteng.gnm1.ann1.LXT49096.t1	phach.longxuteng.gnm1.Chr09	9922460	9926587	LegSF.fam3.00009__phach.longxuteng.gnm1.Chr09__9	LegSF.fam3.00009__phach.longxuteng.gnm1.Chr09__9__16	1	1	0	102		phach.longxuteng.gnm1.Chr09__9	8	7
LegSF.fam3.00009	LjNPF8.6	CER	bauva	Bauhinia	9	4	16	CER.bauva.BV-YZ2020.gnm2.ann1.rna-bv23166.t1	bauva.BV-YZ2020.gnm2.Chr09	7850592	7856712	LegSF.fam3.00009__bauva.BV-YZ2020.gnm2.Chr09__7	LegSF.fam3.00009__bauva.BV-YZ2020.gnm2.Chr09__7__16	1	1	0	102		bauva.BV-YZ2020.gnm2.Chr09__7	11	10
LegSF.fam3.00009	LjNPF8.6	CER	cerca	Cercis	9	4	16	CER.cerca.ISC453364.gnm3.ann1.Cecan.5G136500.1	cerca.ISC453364.gnm3.Chr05	31230940	31235948	LegSF.fam3.00009__cerca.ISC453364.gnm3.Chr05__31	LegSF.fam3.00009__cerca.ISC453364.gnm3.Chr05__31__16	4	1	3	103		cerca.ISC453364.gnm3.Chr05__31	11	7
LegSF.fam3.00009	LjNPF8.6	CAE	chafa	Chamaecrista	7	2	16	CAE.chafa.ISC494698.gnm1.ann1.ChfasH1.3G168300.1	chafa.ISC494698.gnm1.Chr03	57496792	57503527	LegSF.fam3.00009__chafa.ISC494698.gnm1.Chr03__57	LegSF.fam3.00009__chafa.ISC494698.gnm1.Chr03__57__16	1	1	0	103		chafa.ISC494698.gnm1.Chr03__57	4	3
LegSF.fam3.00009	LjNPF8.6	CAE	chafa	Chamaecrista	7	2	16	CAE.chafa.ISC494698.gnm1.ann1.ChfasH1.3G207000.1	chafa.ISC494698.gnm1.Chr03	62473283	62481261	LegSF.fam3.00009__chafa.ISC494698.gnm1.Chr03__62	LegSF.fam3.00009__chafa.ISC494698.gnm1.Chr03__62__16	1	1	0	103		chafa.ISC494698.gnm1.Chr03__62	8	7
LegSF.fam3.00009	LjNPF8.6	CAE	sento	Senna	7	2	16	CAE.sento.Myeongyun.gnm1.ann1.Sto04g110500	sento.Myeongyun.gnm1.Chr04	24687794	24697802	LegSF.fam3.00009__sento.Myeongyun.gnm1.Chr04__24	LegSF.fam3.00009__sento.Myeongyun.gnm1.Chr04__24__16	1	1	0	103		sento.Myeongyun.gnm1.Chr04__24	8	7
LegSF.fam3.00009	LjNPF8.6	PAP	aesev	Aeschynomene	6	1	16	PAP.aesev.CIAT22838.gnm1.ann1.Ae10g02460.1	aesev.CIAT22838.gnm1.Ae10	2818538	2840854	LegSF.fam3.00009__aesev.CIAT22838.gnm1.Ae10__2	LegSF.fam3.00009__aesev.CIAT22838.gnm1.Ae10__2__16	1	1	0	103		aesev.CIAT22838.gnm1.Ae10__2	2	1
LegSF.fam3.00009	LjNPF8.6	PAP	aesev	Aeschynomene	6	1	16	PAP.aesev.CIAT22838.gnm1.ann1.Ae10g05100.1	aesev.CIAT22838.gnm1.Ae10	5525559	5529832	LegSF.fam3.00009__aesev.CIAT22838.gnm1.Ae10__5	LegSF.fam3.00009__aesev.CIAT22838.gnm1.Ae10__5__16	1	1	0	103		aesev.CIAT22838.gnm1.Ae10__5	1	0
LegSF.fam3.00009	LjNPF8.6	PAP	medtr	Medicago	3	1	16	PAP.medtr.A17_HM341.gnm4.ann2.Medtr3g014790.1	medtr.A17_HM341.gnm4.chr3	4278223	4283145	LegSF.fam3.00009__medtr.A17_HM341.gnm4.chr3__4	LegSF.fam3.00009__medtr.A17_HM341.gnm4.chr3__4__16	1	1	0	103		medtr.A17_HM341.gnm4.chr3__4	17	16
LegSF.fam3.00009	LjNPF8.6	ROS	quisa	Quillaja	10	5		ROS.quisa.S10.gnm1.ann1.Qs0077660.1	quisa.S10.gnm1.CM055605.1	9653591	9656577	LegSF.fam3.00009__quisa.S10.gnm1.CM055605.1__9	LegSF.fam3.00009__quisa.S10.gnm1.CM055605.1__9__	1	1	0	103		quisa.S10.gnm1.CM055605.1__9	7	6
LegSF.fam3.00009	LjNPF8.6	ROS	quisa	Quillaja	10	5		ROS.quisa.S10.gnm1.ann1.Qs0341420.1	quisa.S10.gnm1.CM055605.1	10424817	10427844	LegSF.fam3.00009__quisa.S10.gnm1.CM055605.1__10	LegSF.fam3.00009__quisa.S10.gnm1.CM055605.1__10__	1	1	0	103		quisa.S10.gnm1.CM055605.1__10	3	2
LegSF.fam3.00009	LjNPF8.6	ROS	quisa	Quillaja	10	5		ROS.quisa.S10.gnm1.ann1.Qs0052410.1	quisa.S10.gnm1.CM055616.1	10337705	10340013	LegSF.fam3.00009__quisa.S10.gnm1.CM055616.1__10	LegSF.fam3.00009__quisa.S10.gnm1.CM055616.1__10__	2	2	0	104		quisa.S10.gnm1.CM055616.1__10	12	10
LegSF.fam3.00009	LjNPF8.6	ROS	prupe	Prunus	12	7		ROS.prupe.Lovell.gnm2.ann1.Prupe.2G034800.1	prupe.Lovell.gnm2.Pp02	3745134	3746007	LegSF.fam3.00009__prupe.Lovell.gnm2.Pp02__3	LegSF.fam3.00009__prupe.Lovell.gnm2.Pp02__3__	4	4	0	105		prupe.Lovell.gnm2.Pp02__3	8	4
LegSF.fam3.00009	LjNPF8.6	ROS	prupe	Prunus	12	7		ROS.prupe.Lovell.gnm2.ann1.Prupe.2G035000.1	prupe.Lovell.gnm2.Pp02	3752950	3755855	LegSF.fam3.00009__prupe.Lovell.gnm2.Pp02__3	LegSF.fam3.00009__prupe.Lovell.gnm2.Pp02__3__	4	4	0	106		prupe.Lovell.gnm2.Pp02__3	8	4
LegSF.fam3.00009	LjNPF8.6	ROS	paran	Parasponia	11	6		ROS.paran.WU01x14.gnm1.ann1.PanWU01x14_348540.1	paran.WU01x14.gnm1.scf00691	157099	158684	LegSF.fam3.00009__paran.WU01x14.gnm1.scf00691__0	LegSF.fam3.00009__paran.WU01x14.gnm1.scf00691__0__	2	2	0	107		paran.WU01x14.gnm1.scf00691__0	2	0
LegSF.fam3.00009	LjNPF8.6	ROS	treor	Trema	11	6		ROS.treor.RG33x02.gnm1.ann1.TorRG33x02_054050.1	treor.RG33x02.gnm1.scf00022	792017	792950	LegSF.fam3.00009__treor.RG33x02.gnm1.scf00022__0	LegSF.fam3.00009__treor.RG33x02.gnm1.scf00022__0__	2	2	0	108		treor.RG33x02.gnm1.scf00022__0	7	5
LegSF.fam3.00009	LjNPF8.6	ROS	prupe	Prunus	12	7		ROS.prupe.Lovell.gnm2.ann1.Prupe.2G035400.1	prupe.Lovell.gnm2.Pp02	3799201	3802116	LegSF.fam3.00009__prupe.Lovell.gnm2.Pp02__3	LegSF.fam3.00009__prupe.Lovell.gnm2.Pp02__3__	4	4	0	109		prupe.Lovell.gnm2.Pp02__3	8	4
LegSF.fam3.00009	LjNPF8.6	CAE	acacr	Acacia	7	2	17	CAE.acacr.Acra3RX.gnm1.ann1.g2063.t1	acacr.Acra3RX.gnm1.scaffold_1	58959401	58962739	LegSF.fam3.00009__acacr.Acra3RX.gnm1.scaffold_1__58	LegSF.fam3.00009__acacr.Acra3RX.gnm1.scaffold_1__58__17	2	2	0	110		acacr.Acra3RX.gnm1.scaffold_1__58	3	1
LegSF.fam3.00009	LjNPF8.6	CAE	acacr	Acacia	7	2	17	CAE.acacr.Acra3RX.gnm1.ann1.g2064.t1	acacr.Acra3RX.gnm1.scaffold_1	58987688	58990791	LegSF.fam3.00009__acacr.Acra3RX.gnm1.scaffold_1__58	LegSF.fam3.00009__acacr.Acra3RX.gnm1.scaffold_1__58__17	2	2	0	111		acacr.Acra3RX.gnm1.scaffold_1__58	3	1
LegSF.fam3.00009	LjNPF8.6	CAE	acacr	Acacia	7	2	17	CAE.acacr.Acra3RX.gnm1.ann1.g2067.t1	acacr.Acra3RX.gnm1.scaffold_1	59074180	59078250	LegSF.fam3.00009__acacr.Acra3RX.gnm1.scaffold_1__59	LegSF.fam3.00009__acacr.Acra3RX.gnm1.scaffold_1__59__17	11	5	6	112		acacr.Acra3RX.gnm1.scaffold_1__59	20	9
LegSF.fam3.00009	LjNPF8.6	CAE	acacr	Acacia	7	2	17	CAE.acacr.Acra3RX.gnm1.ann1.g2069.t1	acacr.Acra3RX.gnm1.scaffold_1	59119706	59124093	LegSF.fam3.00009__acacr.Acra3RX.gnm1.scaffold_1__59	LegSF.fam3.00009__acacr.Acra3RX.gnm1.scaffold_1__59__17	11	5	6	113		acacr.Acra3RX.gnm1.scaffold_1__59	20	9
LegSF.fam3.00009	LjNPF8.6	CAE	acacr	Acacia	7	2	17	CAE.acacr.Acra3RX.gnm1.ann1.g2066.t1	acacr.Acra3RX.gnm1.scaffold_1	59060230	59065836	LegSF.fam3.00009__acacr.Acra3RX.gnm1.scaffold_1__59	LegSF.fam3.00009__acacr.Acra3RX.gnm1.scaffold_1__59__17	11	5	6	114		acacr.Acra3RX.gnm1.scaffold_1__59	20	9
LegSF.fam3.00009	LjNPF8.6	CAE	acacr	Acacia	7	2	17	CAE.acacr.Acra3RX.gnm1.ann1.g2074.t1	acacr.Acra3RX.gnm1.scaffold_1	59262290	59262784	LegSF.fam3.00009__acacr.Acra3RX.gnm1.scaffold_1__59	LegSF.fam3.00009__acacr.Acra3RX.gnm1.scaffold_1__59__17	11	5	6	115		acacr.Acra3RX.gnm1.scaffold_1__59	20	9
LegSF.fam3.00009	LjNPF8.6	CAE	acacr	Acacia	7	2	17	CAE.acacr.Acra3RX.gnm1.ann1.g2065.t1	acacr.Acra3RX.gnm1.scaffold_1	59050121	59054916	LegSF.fam3.00009__acacr.Acra3RX.gnm1.scaffold_1__59	LegSF.fam3.00009__acacr.Acra3RX.gnm1.scaffold_1__59__17	11	5	6	116		acacr.Acra3RX.gnm1.scaffold_1__59	20	9
LegSF.fam3.00009	LjNPF8.6	CAE	chafa	Chamaecrista	7	2	17	CAE.chafa.ISC494698.gnm1.ann1.ChfasH1.2G162500.1	chafa.ISC494698.gnm1.Chr02	55010264	55017050	LegSF.fam3.00009__chafa.ISC494698.gnm1.Chr02__55	LegSF.fam3.00009__chafa.ISC494698.gnm1.Chr02__55__17	2	2	0	117		chafa.ISC494698.gnm1.Chr02__55	3	1
LegSF.fam3.00009	LjNPF8.6	CAE	chafa	Chamaecrista	7	2	17	CAE.chafa.ISC494698.gnm1.ann1.ChfasH1.2G162600.1	chafa.ISC494698.gnm1.Chr02	55025549	55029003	LegSF.fam3.00009__chafa.ISC494698.gnm1.Chr02__55	LegSF.fam3.00009__chafa.ISC494698.gnm1.Chr02__55__17	2	2	0	118		chafa.ISC494698.gnm1.Chr02__55	3	1
LegSF.fam3.00009	LjNPF8.6	CER	cerca	Cercis	9	4	17	CER.cerca.ISC453364.gnm3.ann1.Cecan.5G135600.1	cerca.ISC453364.gnm3.Chr05	31148114	31152147	LegSF.fam3.00009__cerca.ISC453364.gnm3.Chr05__31	LegSF.fam3.00009__cerca.ISC453364.gnm3.Chr05__31__17	4	3	1	119		cerca.ISC453364.gnm3.Chr05__31	11	7
LegSF.fam3.00009	LjNPF8.6	CER	cerca	Cercis	9	4	17	CER.cerca.ISC453364.gnm3.ann1.Cecan.5G135700.1	cerca.ISC453364.gnm3.Chr05	31160489	31165564	LegSF.fam3.00009__cerca.ISC453364.gnm3.Chr05__31	LegSF.fam3.00009__cerca.ISC453364.gnm3.Chr05__31__17	4	3	1	120		cerca.ISC453364.gnm3.Chr05__31	11	7
LegSF.fam3.00009	LjNPF8.6	CER	cerca	Cercis	9	4	17	CER.cerca.ISC453364.gnm3.ann1.Cecan.5G135800.1	cerca.ISC453364.gnm3.Chr05	31166870	31175992	LegSF.fam3.00009__cerca.ISC453364.gnm3.Chr05__31	LegSF.fam3.00009__cerca.ISC453364.gnm3.Chr05__31__17	4	3	1	121		cerca.ISC453364.gnm3.Chr05__31	11	7
LegSF.fam3.00009	LjNPF8.6	ROS	quisa	Quillaja	10	5		ROS.quisa.S10.gnm1.ann1.Qs0052420.1	quisa.S10.gnm1.CM055616.1	10376073	10378780	LegSF.fam3.00009__quisa.S10.gnm1.CM055616.1__10	LegSF.fam3.00009__quisa.S10.gnm1.CM055616.1__10__	2	2	0	122		quisa.S10.gnm1.CM055616.1__10	12	10
LegSF.fam3.00009	LjNPF8.6	ROS	prupe	Prunus	12	7		ROS.prupe.Lovell.gnm2.ann1.Prupe.2G035200.1	prupe.Lovell.gnm2.Pp02	3786688	3789332	LegSF.fam3.00009__prupe.Lovell.gnm2.Pp02__3	LegSF.fam3.00009__prupe.Lovell.gnm2.Pp02__3__	4	4	0	123		prupe.Lovell.gnm2.Pp02__3	8	4
LegSF.fam3.00009	LjNPF8.6	ROS	paran	Parasponia	11	6		ROS.paran.WU01x14.gnm1.ann1.PanWU01x14_348560.1	paran.WU01x14.gnm1.scf00691	165424	166804	LegSF.fam3.00009__paran.WU01x14.gnm1.scf00691__0	LegSF.fam3.00009__paran.WU01x14.gnm1.scf00691__0__	2	2	0	124		paran.WU01x14.gnm1.scf00691__0	2	0
LegSF.fam3.00009	LjNPF8.6	ROS	treor	Trema	11	6		ROS.treor.RG33x02.gnm1.ann1.TorRG33x02_054040.1	treor.RG33x02.gnm1.scf00022	788339	789830	LegSF.fam3.00009__treor.RG33x02.gnm1.scf00022__0	LegSF.fam3.00009__treor.RG33x02.gnm1.scf00022__0__	2	2	0	125		treor.RG33x02.gnm1.scf00022__0	7	5
LegSF.fam3.00009	LjNPF8.6	OUT	vitvi	Vitis	12	8		OUT.vitvi.PN40024.gnm2.ann1.VIT_213s0067g03240.1	vitvi.PN40024.gnm2.chr13_random	1794832	1796899	LegSF.fam3.00009__vitvi.PN40024.gnm2.chr13_random__1	LegSF.fam3.00009__vitvi.PN40024.gnm2.chr13_random__1__	3	3	0	126		vitvi.PN40024.gnm2.chr13_random__1	9	6
LegSF.fam3.00009	LjNPF8.6	OUT	vitvi	Vitis	12	8		OUT.vitvi.PN40024.gnm2.ann1.VIT_213s0067g03270.1	vitvi.PN40024.gnm2.chr13_random	1808233	1813755	LegSF.fam3.00009__vitvi.PN40024.gnm2.chr13_random__1	LegSF.fam3.00009__vitvi.PN40024.gnm2.chr13_random__1__	3	3	0	127		vitvi.PN40024.gnm2.chr13_random__1	9	6
LegSF.fam3.00009	LjNPF8.6	OUT	vitvi	Vitis	12	8		OUT.vitvi.PN40024.gnm2.ann1.VIT_213s0067g03200.1	vitvi.PN40024.gnm2.chr13_random	1761699	1764239	LegSF.fam3.00009__vitvi.PN40024.gnm2.chr13_random__1	LegSF.fam3.00009__vitvi.PN40024.gnm2.chr13_random__1__	3	3	0	128		vitvi.PN40024.gnm2.chr13_random__1	9	6
LegSF.fam3.00009	LjNPF8.6	OUT	arath	Arabidopsis	12	8		OUT.arath.Col0.gnm9.ann11.AT3G54450.1	arath.Col0.gnm9.Chr3	20158533	20161937	LegSF.fam3.00009__arath.Col0.gnm9.Chr3__20	LegSF.fam3.00009__arath.Col0.gnm9.Chr3__20__	2	2	0	129		arath.Col0.gnm9.Chr3__20	9	7
LegSF.fam3.00009	LjNPF8.6	PAP	medtr	Medicago	3	1	18	PAP.medtr.A17_HM341.gnm4.ann2.Medtr7g098090.1	medtr.A17_HM341.gnm4.chr7	39193281	39196787	LegSF.fam3.00009__medtr.A17_HM341.gnm4.chr7__39	LegSF.fam3.00009__medtr.A17_HM341.gnm4.chr7__39__18	9	9	0	130		medtr.A17_HM341.gnm4.chr7__39	20	11
LegSF.fam3.00009	LjNPF8.6	PAP	medtr	Medicago	3	1	18	PAP.medtr.A17_HM341.gnm4.ann2.Medtr7g098150.1	medtr.A17_HM341.gnm4.chr7	39215365	39218359	LegSF.fam3.00009__medtr.A17_HM341.gnm4.chr7__39	LegSF.fam3.00009__medtr.A17_HM341.gnm4.chr7__39__18	9	9	0	131		medtr.A17_HM341.gnm4.chr7__39	20	11
LegSF.fam3.00009	LjNPF8.6	PAP	medtr	Medicago	3	1	18	PAP.medtr.A17_HM341.gnm4.ann2.Medtr7g098160.1	medtr.A17_HM341.gnm4.chr7	39222634	39225457	LegSF.fam3.00009__medtr.A17_HM341.gnm4.chr7__39	LegSF.fam3.00009__medtr.A17_HM341.gnm4.chr7__39__18	9	9	0	132		medtr.A17_HM341.gnm4.chr7__39	20	11
LegSF.fam3.00009	LjNPF8.6	PAP	medtr	Medicago	3	1	18	PAP.medtr.A17_HM341.gnm4.ann2.Medtr7g098040.1	medtr.A17_HM341.gnm4.chr7	39176521	39179545	LegSF.fam3.00009__medtr.A17_HM341.gnm4.chr7__39	LegSF.fam3.00009__medtr.A17_HM341.gnm4.chr7__39__18	9	9	0	133		medtr.A17_HM341.gnm4.chr7__39	20	11
LegSF.fam3.00009	LjNPF8.6	PAP	medtr	Medicago	3	1	18	PAP.medtr.A17_HM341.gnm4.ann2.Medtr7g098180.1	medtr.A17_HM341.gnm4.chr7	39238304	39241102	LegSF.fam3.00009__medtr.A17_HM341.gnm4.chr7__39	LegSF.fam3.00009__medtr.A17_HM341.gnm4.chr7__39__18	9	9	0	134		medtr.A17_HM341.gnm4.chr7__39	20	11
LegSF.fam3.00009	LjNPF8.6	PAP	medtr	Medicago	3	1	18	PAP.medtr.A17_HM341.gnm4.ann2.Medtr7g098220.1	medtr.A17_HM341.gnm4.chr7	39256282	39258529	LegSF.fam3.00009__medtr.A17_HM341.gnm4.chr7__39	LegSF.fam3.00009__medtr.A17_HM341.gnm4.chr7__39__18	9	9	0	135		medtr.A17_HM341.gnm4.chr7__39	20	11
LegSF.fam3.00009	LjNPF8.6	PAP	lotja	Lotus	4	1	18	PAP.lotja.MG20.gnm3.ann1.Lj1g3v4515810.1	lotja.MG20.gnm3.Lj1	53106210	53108487	LegSF.fam3.00009__lotja.MG20.gnm3.Lj1__53	LegSF.fam3.00009__lotja.MG20.gnm3.Lj1__53__18	4	4	0	136		lotja.MG20.gnm3.Lj1__53	7	3
LegSF.fam3.00009	LjNPF8.6	PAP	lotja	Lotus	4	1	18	PAP.lotja.MG20.gnm3.ann1.Lj1g3v4515820.1	lotja.MG20.gnm3.Lj1	53116380	53117037	LegSF.fam3.00009__lotja.MG20.gnm3.Lj1__53	LegSF.fam3.00009__lotja.MG20.gnm3.Lj1__53__18	4	4	0	137		lotja.MG20.gnm3.Lj1__53	7	3
LegSF.fam3.00009	LjNPF8.6	PAP	glyma	Glycine	2	1	18	PAP.glyma.Wm82.gnm4.ann1.Glyma.19G167000.1	glyma.Wm82.gnm4.Gm19	43253532	43257133	LegSF.fam3.00009__glyma.Wm82.gnm4.Gm19__43	LegSF.fam3.00009__glyma.Wm82.gnm4.Gm19__43__18	2	2	0	138		glyma.Wm82.gnm4.Gm19__43	8	6
LegSF.fam3.00009	LjNPF8.6	PAP	phavu	Phaseolus	2	1	18	PAP.phavu.G19833.gnm2.ann1.Phvul.001G163400.1	phavu.G19833.gnm2.Chr01	41812272	41814583	LegSF.fam3.00009__phavu.G19833.gnm2.Chr01__41	LegSF.fam3.00009__phavu.G19833.gnm2.Chr01__41__18	2	2	0	139		phavu.G19833.gnm2.Chr01__41	7	5
LegSF.fam3.00009	LjNPF8.6	PAP	aesev	Aeschynomene	6	1	18	PAP.aesev.CIAT22838.gnm1.ann1.Ae06g01140.1	aesev.CIAT22838.gnm1.Ae06	927746	932117	LegSF.fam3.00009__aesev.CIAT22838.gnm1.Ae06__0	LegSF.fam3.00009__aesev.CIAT22838.gnm1.Ae06__0__18	2	2	0	140		aesev.CIAT22838.gnm1.Ae06__0	6	4
LegSF.fam3.00009	LjNPF8.6	PAP	medtr	Medicago	3	1	18	PAP.medtr.A17_HM341.gnm4.ann2.Medtr7g098200.1	medtr.A17_HM341.gnm4.chr7	39244096	39248026	LegSF.fam3.00009__medtr.A17_HM341.gnm4.chr7__39	LegSF.fam3.00009__medtr.A17_HM341.gnm4.chr7__39__18	9	9	0	141		medtr.A17_HM341.gnm4.chr7__39	20	11
LegSF.fam3.00009	LjNPF8.6	PAP	medtr	Medicago	3	1	18	PAP.medtr.A17_HM341.gnm4.ann2.Medtr7g098210.1	medtr.A17_HM341.gnm4.chr7	39250126	39252636	LegSF.fam3.00009__medtr.A17_HM341.gnm4.chr7__39	LegSF.fam3.00009__medtr.A17_HM341.gnm4.chr7__39__18	9	9	0	142		medtr.A17_HM341.gnm4.chr7__39	20	11
LegSF.fam3.00009	LjNPF8.6	PAP	medtr	Medicago	3	1	18	PAP.medtr.A17_HM341.gnm4.ann2.Medtr7g098230.1	medtr.A17_HM341.gnm4.chr7	39259537	39262276	LegSF.fam3.00009__medtr.A17_HM341.gnm4.chr7__39	LegSF.fam3.00009__medtr.A17_HM341.gnm4.chr7__39__18	9	9	0	143		medtr.A17_HM341.gnm4.chr7__39	20	11
LegSF.fam3.00009	LjNPF8.6	PAP	glyma	Glycine	2	1	18	PAP.glyma.Wm82.gnm4.ann1.Glyma.03G165900.1	glyma.Wm82.gnm4.Gm03	39234407	39237560	LegSF.fam3.00009__glyma.Wm82.gnm4.Gm03__39	LegSF.fam3.00009__glyma.Wm82.gnm4.Gm03__39__18	1	1	0	143		glyma.Wm82.gnm4.Gm03__39	8	7
LegSF.fam3.00009	LjNPF8.6	PAP	glyma	Glycine	2	1	18	PAP.glyma.Wm82.gnm4.ann1.Glyma.19G167100.1	glyma.Wm82.gnm4.Gm19	43258416	43261677	LegSF.fam3.00009__glyma.Wm82.gnm4.Gm19__43	LegSF.fam3.00009__glyma.Wm82.gnm4.Gm19__43__18	2	2	0	144		glyma.Wm82.gnm4.Gm19__43	8	6
LegSF.fam3.00009	LjNPF8.6	PAP	phavu	Phaseolus	2	1	18	PAP.phavu.G19833.gnm2.ann1.Phvul.001G163500.1	phavu.G19833.gnm2.Chr01	41817099	41819991	LegSF.fam3.00009__phavu.G19833.gnm2.Chr01__41	LegSF.fam3.00009__phavu.G19833.gnm2.Chr01__41__18	2	2	0	145		phavu.G19833.gnm2.Chr01__41	7	5
LegSF.fam3.00009	LjNPF8.6	PAP	lotja	Lotus	4	1	18	PAP.lotja.MG20.gnm3.ann1.Lj1g3v4515840.1	lotja.MG20.gnm3.Lj1	53122162	53122969	LegSF.fam3.00009__lotja.MG20.gnm3.Lj1__53	LegSF.fam3.00009__lotja.MG20.gnm3.Lj1__53__18	4	4	0	146		lotja.MG20.gnm3.Lj1__53	7	3
LegSF.fam3.00009	LjNPF8.6	PAP	lotja	Lotus	4	1	18	PAP.lotja.MG20.gnm3.ann1.Lj1g3v4515850.1	lotja.MG20.gnm3.Lj1	53122696	53123770	LegSF.fam3.00009__lotja.MG20.gnm3.Lj1__53	LegSF.fam3.00009__lotja.MG20.gnm3.Lj1__53__18	4	4	0	147		lotja.MG20.gnm3.Lj1__53	7	3
LegSF.fam3.00009	LjNPF8.6	PAP	aesev	Aeschynomene	6	1	18	PAP.aesev.CIAT22838.gnm1.ann1.Ae06g01150.1	aesev.CIAT22838.gnm1.Ae06	934279	937448	LegSF.fam3.00009__aesev.CIAT22838.gnm1.Ae06__0	LegSF.fam3.00009__aesev.CIAT22838.gnm1.Ae06__0__18	2	2	0	148		aesev.CIAT22838.gnm1.Ae06__0	6	4
LegSF.fam3.00009	LjNPF8.6	CAE	acacr	Acacia	7	2	18	CAE.acacr.Acra3RX.gnm1.ann1.g21498.t1	acacr.Acra3RX.gnm1.scaffold_5	50795546	50798158	LegSF.fam3.00009__acacr.Acra3RX.gnm1.scaffold_5__50	LegSF.fam3.00009__acacr.Acra3RX.gnm1.scaffold_5__50__18	2	2	0	149		acacr.Acra3RX.gnm1.scaffold_5__50	5	3
LegSF.fam3.00009	LjNPF8.6	CAE	chafa	Chamaecrista	7	2	18	CAE.chafa.ISC494698.gnm1.ann1.ChfasH1.1G447100.1	chafa.ISC494698.gnm1.Chr01	84048330	84052027	LegSF.fam3.00009__chafa.ISC494698.gnm1.Chr01__84	LegSF.fam3.00009__chafa.ISC494698.gnm1.Chr01__84__18	2	2	0	150		chafa.ISC494698.gnm1.Chr01__84	5	3
LegSF.fam3.00009	LjNPF8.6	CAE	acacr	Acacia	7	2	18	CAE.acacr.Acra3RX.gnm1.ann1.g21499.t1	acacr.Acra3RX.gnm1.scaffold_5	50801225	50803915	LegSF.fam3.00009__acacr.Acra3RX.gnm1.scaffold_5__50	LegSF.fam3.00009__acacr.Acra3RX.gnm1.scaffold_5__50__18	2	2	0	151		acacr.Acra3RX.gnm1.scaffold_5__50	5	3
LegSF.fam3.00009	LjNPF8.6	CAE	chafa	Chamaecrista	7	2	18	CAE.chafa.ISC494698.gnm1.ann1.ChfasH1.1G447200.1	chafa.ISC494698.gnm1.Chr01	84055061	84057206	LegSF.fam3.00009__chafa.ISC494698.gnm1.Chr01__84	LegSF.fam3.00009__chafa.ISC494698.gnm1.Chr01__84__18	2	2	0	152		chafa.ISC494698.gnm1.Chr01__84	5	3
LegSF.fam3.00009	LjNPF8.6	CAE	sento	Senna	7	2	18	CAE.sento.Myeongyun.gnm1.ann1.Sto13g437230	sento.Myeongyun.gnm1.Chr13	37130533	37135046	LegSF.fam3.00009__sento.Myeongyun.gnm1.Chr13__37	LegSF.fam3.00009__sento.Myeongyun.gnm1.Chr13__37__18	1	1	0	152		sento.Myeongyun.gnm1.Chr13__37	6	5
LegSF.fam3.00009	LjNPF8.6	CER	bauva	Bauhinia	9	4	18	CER.bauva.BV-YZ2020.gnm2.ann1.rna-bv09964.t1	bauva.BV-YZ2020.gnm2.Chr04	23853611	23855806	LegSF.fam3.00009__bauva.BV-YZ2020.gnm2.Chr04__23	LegSF.fam3.00009__bauva.BV-YZ2020.gnm2.Chr04__23__18	1	1	0	152		bauva.BV-YZ2020.gnm2.Chr04__23	12	11
LegSF.fam3.00009	LjNPF8.6	CER	cerca	Cercis	9	4	18	CER.cerca.ISC453364.gnm3.ann1.Cecan.1G411300.1	cerca.ISC453364.gnm3.Chr01	50426531	50428791	LegSF.fam3.00009__cerca.ISC453364.gnm3.Chr01__50	LegSF.fam3.00009__cerca.ISC453364.gnm3.Chr01__50__18	2	2	0	153		cerca.ISC453364.gnm3.Chr01__50	11	9
LegSF.fam3.00009	LjNPF8.6	CER	bauva	Bauhinia	9	4	18	CER.bauva.BV-YZ2020.gnm2.ann1.rna-bv34414.t1	bauva.BV-YZ2020.gnm2.Chr13	19642214	19644305	LegSF.fam3.00009__bauva.BV-YZ2020.gnm2.Chr13__19	LegSF.fam3.00009__bauva.BV-YZ2020.gnm2.Chr13__19__18	1	1	0	153		bauva.BV-YZ2020.gnm2.Chr13__19	5	4
LegSF.fam3.00009	LjNPF8.6	CER	cerca	Cercis	9	4	18	CER.cerca.ISC453364.gnm3.ann1.Cecan.1G411200.1	cerca.ISC453364.gnm3.Chr01	50423696	50426006	LegSF.fam3.00009__cerca.ISC453364.gnm3.Chr01__50	LegSF.fam3.00009__cerca.ISC453364.gnm3.Chr01__50__18	2	2	0	154		cerca.ISC453364.gnm3.Chr01__50	11	9
LegSF.fam3.00009	LjNPF8.6	DET	singl	Sindora	8	3	18	DET.singl.CAF01.gnm1.ann1.evm_model_Chr04_939	singl.CAF01.gnm1.Chr04	11780648	11784194	LegSF.fam3.00009__singl.CAF01.gnm1.Chr04__11	LegSF.fam3.00009__singl.CAF01.gnm1.Chr04__11__18	1	1	0	154		singl.CAF01.gnm1.Chr04__11	4	3
LegSF.fam3.00009	LjNPF8.6	ROS	quisa	Quillaja	10	5		ROS.quisa.S10.gnm1.ann1.Qs0104730.1	quisa.S10.gnm1.CM055607.1	31336440	31339690	LegSF.fam3.00009__quisa.S10.gnm1.CM055607.1__31	LegSF.fam3.00009__quisa.S10.gnm1.CM055607.1__31__	1	1	0	154		quisa.S10.gnm1.CM055607.1__31	7	6
LegSF.fam3.00009	LjNPF8.6	ROS	paran	Parasponia	11	6		ROS.paran.WU01x14.gnm1.ann1.PanWU01x14_341930.1	paran.WU01x14.gnm1.scf00644	193676	197291	LegSF.fam3.00009__paran.WU01x14.gnm1.scf00644__0	LegSF.fam3.00009__paran.WU01x14.gnm1.scf00644__0__	2	2	0	155		paran.WU01x14.gnm1.scf00644__0	2	0
LegSF.fam3.00009	LjNPF8.6	ROS	treor	Trema	11	6		ROS.treor.RG33x02.gnm1.ann1.TorRG33x02_266570.1	treor.RG33x02.gnm1.scf00309	64377	68053	LegSF.fam3.00009__treor.RG33x02.gnm1.scf00309__0	LegSF.fam3.00009__treor.RG33x02.gnm1.scf00309__0__	5	5	0	156		treor.RG33x02.gnm1.scf00309__0	6	1
LegSF.fam3.00009	LjNPF8.6	ROS	prupe	Prunus	12	7		ROS.prupe.Lovell.gnm2.ann1.Prupe.8G218400.1	prupe.Lovell.gnm2.Pp08	19924463	19927214	LegSF.fam3.00009__prupe.Lovell.gnm2.Pp08__19	LegSF.fam3.00009__prupe.Lovell.gnm2.Pp08__19__	2	2	0	157		prupe.Lovell.gnm2.Pp08__19	10	8
LegSF.fam3.00009	LjNPF8.6	OUT	vitvi	Vitis	12	8		OUT.vitvi.PN40024.gnm2.ann1.VIT_207s0005g03960.1	vitvi.PN40024.gnm2.chr7	7041876	7044925	LegSF.fam3.00009__vitvi.PN40024.gnm2.chr7__7	LegSF.fam3.00009__vitvi.PN40024.gnm2.chr7__7__	2	2	0	158		vitvi.PN40024.gnm2.chr7__7	3	1
LegSF.fam3.00009	LjNPF8.6	OUT	vitvi	Vitis	12	8		OUT.vitvi.PN40024.gnm2.ann1.VIT_207s0005g03970.1	vitvi.PN40024.gnm2.chr7	7050626	7053384	LegSF.fam3.00009__vitvi.PN40024.gnm2.chr7__7	LegSF.fam3.00009__vitvi.PN40024.gnm2.chr7__7__	2	2	0	159		vitvi.PN40024.gnm2.chr7__7	3	1
LegSF.fam3.00009	LjNPF8.6	ROS	prupe	Prunus	12	7		ROS.prupe.Lovell.gnm2.ann1.Prupe.8G218300.1	prupe.Lovell.gnm2.Pp08	19920832	19923181	LegSF.fam3.00009__prupe.Lovell.gnm2.Pp08__19	LegSF.fam3.00009__prupe.Lovell.gnm2.Pp08__19__	2	2	0	160		prupe.Lovell.gnm2.Pp08__19	10	8
LegSF.fam3.00009	LjNPF8.6	ROS	paran	Parasponia	11	6		ROS.paran.WU01x14.gnm1.ann1.PanWU01x14_267260.1	paran.WU01x14.gnm1.scf00352	2866	5709	LegSF.fam3.00009__paran.WU01x14.gnm1.scf00352__0	LegSF.fam3.00009__paran.WU01x14.gnm1.scf00352__0__	4	4	0	161		paran.WU01x14.gnm1.scf00352__0	5	1
LegSF.fam3.00009	LjNPF8.6	ROS	paran	Parasponia	11	6		ROS.paran.WU01x14.gnm1.ann1.PanWU01x14_341950.1	paran.WU01x14.gnm1.scf00644	201137	203374	LegSF.fam3.00009__paran.WU01x14.gnm1.scf00644__0	LegSF.fam3.00009__paran.WU01x14.gnm1.scf00644__0__	2	2	0	162		paran.WU01x14.gnm1.scf00644__0	2	0
LegSF.fam3.00009	LjNPF8.6	ROS	treor	Trema	11	6		ROS.treor.RG33x02.gnm1.ann1.TorRG33x02_266580.1	treor.RG33x02.gnm1.scf00309	71287	74115	LegSF.fam3.00009__treor.RG33x02.gnm1.scf00309__0	LegSF.fam3.00009__treor.RG33x02.gnm1.scf00309__0__	5	5	0	163		treor.RG33x02.gnm1.scf00309__0	6	1
LegSF.fam3.00009	LjNPF8.6	ROS	paran	Parasponia	11	6		ROS.paran.WU01x14.gnm1.ann1.PanWU01x14_267270.1	paran.WU01x14.gnm1.scf00352	20468	23248	LegSF.fam3.00009__paran.WU01x14.gnm1.scf00352__0	LegSF.fam3.00009__paran.WU01x14.gnm1.scf00352__0__	4	4	0	164		paran.WU01x14.gnm1.scf00352__0	5	1
LegSF.fam3.00009	LjNPF8.6	ROS	treor	Trema	11	6		ROS.treor.RG33x02.gnm1.ann1.TorRG33x02_266590.1	treor.RG33x02.gnm1.scf00309	88033	90832	LegSF.fam3.00009__treor.RG33x02.gnm1.scf00309__0	LegSF.fam3.00009__treor.RG33x02.gnm1.scf00309__0__	5	5	0	165		treor.RG33x02.gnm1.scf00309__0	6	1
LegSF.fam3.00009	LjNPF8.6	ROS	paran	Parasponia	11	6		ROS.paran.WU01x14.gnm1.ann1.PanWU01x14_267330.1	paran.WU01x14.gnm1.scf00352	82142	85228	LegSF.fam3.00009__paran.WU01x14.gnm1.scf00352__0	LegSF.fam3.00009__paran.WU01x14.gnm1.scf00352__0__	4	4	0	166		paran.WU01x14.gnm1.scf00352__0	5	1
LegSF.fam3.00009	LjNPF8.6	ROS	treor	Trema	11	6		ROS.treor.RG33x02.gnm1.ann1.TorRG33x02_266640.1	treor.RG33x02.gnm1.scf00309	111911	115020	LegSF.fam3.00009__treor.RG33x02.gnm1.scf00309__0	LegSF.fam3.00009__treor.RG33x02.gnm1.scf00309__0__	5	5	0	167		treor.RG33x02.gnm1.scf00309__0	6	1
LegSF.fam3.00009	LjNPF8.6	ROS	paran	Parasponia	11	6		ROS.paran.WU01x14.gnm1.ann1.PanWU01x14_267320.1	paran.WU01x14.gnm1.scf00352	77041	80666	LegSF.fam3.00009__paran.WU01x14.gnm1.scf00352__0	LegSF.fam3.00009__paran.WU01x14.gnm1.scf00352__0__	4	4	0	168		paran.WU01x14.gnm1.scf00352__0	5	1
LegSF.fam3.00009	LjNPF8.6	ROS	treor	Trema	11	6		ROS.treor.RG33x02.gnm1.ann1.TorRG33x02_266630.1	treor.RG33x02.gnm1.scf00309	106771	110430	LegSF.fam3.00009__treor.RG33x02.gnm1.scf00309__0	LegSF.fam3.00009__treor.RG33x02.gnm1.scf00309__0__	5	5	0	169		treor.RG33x02.gnm1.scf00309__0	6	1
LegSF.fam3.00009	LjNPF8.6	PAP	glyma	Glycine	2	1	19	PAP.glyma.Wm82.gnm4.ann1.Glyma.02G003400.1	glyma.Wm82.gnm4.Gm02	391536	398712	LegSF.fam3.00009__glyma.Wm82.gnm4.Gm02__0	LegSF.fam3.00009__glyma.Wm82.gnm4.Gm02__0__19	1	1	0	169		glyma.Wm82.gnm4.Gm02__0	6	5
LegSF.fam3.00009	LjNPF8.6	PAP	glyma	Glycine	2	1	19	PAP.glyma.Wm82.gnm4.ann1.Glyma.10G005300.1	glyma.Wm82.gnm4.Gm10	535412	541308	LegSF.fam3.00009__glyma.Wm82.gnm4.Gm10__0	LegSF.fam3.00009__glyma.Wm82.gnm4.Gm10__0__19	2	2	0	170		glyma.Wm82.gnm4.Gm10__0	6	4
LegSF.fam3.00009	LjNPF8.6	PAP	phavu	Phaseolus	2	1	19	PAP.phavu.G19833.gnm2.ann1.Phvul.007G274900.1	phavu.G19833.gnm2.Chr07	39556769	39561559	LegSF.fam3.00009__phavu.G19833.gnm2.Chr07__39	LegSF.fam3.00009__phavu.G19833.gnm2.Chr07__39__19	2	2	0	171		phavu.G19833.gnm2.Chr07__39	7	5
LegSF.fam3.00009	LjNPF8.6	PAP	medtr	Medicago	3	1	19	PAP.medtr.A17_HM341.gnm4.ann2.Medtr1g041815.1	medtr.A17_HM341.gnm4.chr1	15725729	15730453	LegSF.fam3.00009__medtr.A17_HM341.gnm4.chr1__15	LegSF.fam3.00009__medtr.A17_HM341.gnm4.chr1__15__19	5	5	0	172		medtr.A17_HM341.gnm4.chr1__15	7	2
LegSF.fam3.00009	LjNPF8.6	PAP	medtr	Medicago	3	1	19	PAP.medtr.A17_HM341.gnm4.ann2.Medtr1g041835.1	medtr.A17_HM341.gnm4.chr1	15733780	15738014	LegSF.fam3.00009__medtr.A17_HM341.gnm4.chr1__15	LegSF.fam3.00009__medtr.A17_HM341.gnm4.chr1__15__19	5	5	0	173		medtr.A17_HM341.gnm4.chr1__15	7	2
LegSF.fam3.00009	LjNPF8.6	PAP	lotja	Lotus	4	1	19	PAP.lotja.MG20.gnm3.ann1.Lj6g3v0026660.1	lotja.MG20.gnm3.Lj6	360331	362280	LegSF.fam3.00009__lotja.MG20.gnm3.Lj6__0	LegSF.fam3.00009__lotja.MG20.gnm3.Lj6__0__19	2	2	0	174		lotja.MG20.gnm3.Lj6__0	7	5
LegSF.fam3.00009	LjNPF8.6	PAP	medtr	Medicago	3	1	19	PAP.medtr.A17_HM341.gnm4.ann2.Medtr1g041875.1	medtr.A17_HM341.gnm4.chr1	15753017	15756132	LegSF.fam3.00009__medtr.A17_HM341.gnm4.chr1__15	LegSF.fam3.00009__medtr.A17_HM341.gnm4.chr1__15__19	5	5	0	175		medtr.A17_HM341.gnm4.chr1__15	7	2
LegSF.fam3.00009	LjNPF8.6	PAP	medtr	Medicago	3	1	19	PAP.medtr.A17_HM341.gnm4.ann2.Medtr1g041885.1	medtr.A17_HM341.gnm4.chr1	15764568	15766998	LegSF.fam3.00009__medtr.A17_HM341.gnm4.chr1__15	LegSF.fam3.00009__medtr.A17_HM341.gnm4.chr1__15__19	5	5	0	176		medtr.A17_HM341.gnm4.chr1__15	7	2
LegSF.fam3.00009	LjNPF8.6	PAP	medtr	Medicago	3	1	19	PAP.medtr.A17_HM341.gnm4.ann2.Medtr1g042310.1	medtr.A17_HM341.gnm4.chr1	15774915	15780155	LegSF.fam3.00009__medtr.A17_HM341.gnm4.chr1__15	LegSF.fam3.00009__medtr.A17_HM341.gnm4.chr1__15__19	5	5	0	177		medtr.A17_HM341.gnm4.chr1__15	7	2
LegSF.fam3.00009	LjNPF8.6	PAP	glyma	Glycine	2	1	19	PAP.glyma.Wm82.gnm4.ann1.Glyma.10G005400.1	glyma.Wm82.gnm4.Gm10	545301	550204	LegSF.fam3.00009__glyma.Wm82.gnm4.Gm10__0	LegSF.fam3.00009__glyma.Wm82.gnm4.Gm10__0__19	2	2	0	178		glyma.Wm82.gnm4.Gm10__0	6	4
LegSF.fam3.00009	LjNPF8.6	PAP	phavu	Phaseolus	2	1	19	PAP.phavu.G19833.gnm2.ann1.Phvul.007G274800.1	phavu.G19833.gnm2.Chr07	39547337	39552025	LegSF.fam3.00009__phavu.G19833.gnm2.Chr07__39	LegSF.fam3.00009__phavu.G19833.gnm2.Chr07__39__19	2	2	0	179		phavu.G19833.gnm2.Chr07__39	7	5
LegSF.fam3.00009	LjNPF8.6	PAP	lotja	Lotus	4	1	19	PAP.lotja.MG20.gnm3.ann1.Lj6g3v0026670.1	lotja.MG20.gnm3.Lj6	366226	367663	LegSF.fam3.00009__lotja.MG20.gnm3.Lj6__0	LegSF.fam3.00009__lotja.MG20.gnm3.Lj6__0__19	2	2	0	180		lotja.MG20.gnm3.Lj6__0	7	5
LegSF.fam3.00009	LjNPF8.6	PAP	glyma	Glycine	2	1	19	PAP.glyma.Wm82.gnm4.ann1.Glyma.10G183900.1	glyma.Wm82.gnm4.Gm10	41817109	41825519	LegSF.fam3.00009__glyma.Wm82.gnm4.Gm10__41	LegSF.fam3.00009__glyma.Wm82.gnm4.Gm10__41__19	1	1	0	180		glyma.Wm82.gnm4.Gm10__41	4	3
LegSF.fam3.00009	LjNPF8.6	PAP	glyma	Glycine	2	1	19	PAP.glyma.Wm82.gnm4.ann1.Glyma.20G206300.1	glyma.Wm82.gnm4.Gm20	44245363	44252862	LegSF.fam3.00009__glyma.Wm82.gnm4.Gm20__44	LegSF.fam3.00009__glyma.Wm82.gnm4.Gm20__44__19	1	1	0	180		glyma.Wm82.gnm4.Gm20__44	6	5
LegSF.fam3.00009	LjNPF8.6	PAP	phavu	Phaseolus	2	1	19	PAP.phavu.G19833.gnm2.ann1.Phvul.004G088788.1	phavu.G19833.gnm2.Chr04	17786654	17793215	LegSF.fam3.00009__phavu.G19833.gnm2.Chr04__17	LegSF.fam3.00009__phavu.G19833.gnm2.Chr04__17__19	1	1	0	180		phavu.G19833.gnm2.Chr04__17	1	0
LegSF.fam3.00009	LjNPF8.6	PAP	aesev	Aeschynomene	6	1	19	PAP.aesev.CIAT22838.gnm1.ann1.Ae09g16890.1	aesev.CIAT22838.gnm1.Ae09	20866074	20874122	LegSF.fam3.00009__aesev.CIAT22838.gnm1.Ae09__20	LegSF.fam3.00009__aesev.CIAT22838.gnm1.Ae09__20__19	1	1	0	180		aesev.CIAT22838.gnm1.Ae09__20	3	2
LegSF.fam3.00009	LjNPF8.6	PAP	medtr	Medicago	3	1	19	PAP.medtr.A17_HM341.gnm4.ann2.Medtr1g075440.1	medtr.A17_HM341.gnm4.chr1	33411287	33417257	LegSF.fam3.00009__medtr.A17_HM341.gnm4.chr1__33	LegSF.fam3.00009__medtr.A17_HM341.gnm4.chr1__33__19	1	1	0	180		medtr.A17_HM341.gnm4.chr1__33	8	7
LegSF.fam3.00009	LjNPF8.6	PAP	lotja	Lotus	4	1	19	PAP.lotja.MG20.gnm3.ann1.Lj5g3v1174520.1	lotja.MG20.gnm3.Lj5	18865527	18875494	LegSF.fam3.00009__lotja.MG20.gnm3.Lj5__18	LegSF.fam3.00009__lotja.MG20.gnm3.Lj5__18__19	1	1	0	180		lotja.MG20.gnm3.Lj5__18	6	5
LegSF.fam3.00009	LjNPF8.6	CER	bauva	Bauhinia	9	4	19	CER.bauva.BV-YZ2020.gnm2.ann1.rna-bv12965.t1	bauva.BV-YZ2020.gnm2.Chr05	17249309	17254452	LegSF.fam3.00009__bauva.BV-YZ2020.gnm2.Chr05__17	LegSF.fam3.00009__bauva.BV-YZ2020.gnm2.Chr05__17__19	1	1	0	180		bauva.BV-YZ2020.gnm2.Chr05__17	4	3
LegSF.fam3.00009	LjNPF8.6	CER	phach	Phanera	9	4	19	CER.phach.longxuteng.gnm1.ann1.LXT27846.t1	phach.longxuteng.gnm1.Chr05	13936904	13942632	LegSF.fam3.00009__phach.longxuteng.gnm1.Chr05__13	LegSF.fam3.00009__phach.longxuteng.gnm1.Chr05__13__19	1	1	0	180		phach.longxuteng.gnm1.Chr05__13	3	2
LegSF.fam3.00009	LjNPF8.6	CER	cerca	Cercis	9	4	19	CER.cerca.ISC453364.gnm3.ann1.Cecan.2G123400.1	cerca.ISC453364.gnm3.Chr02	31851360	31857783	LegSF.fam3.00009__cerca.ISC453364.gnm3.Chr02__31	LegSF.fam3.00009__cerca.ISC453364.gnm3.Chr02__31__19	2	1	1	181		cerca.ISC453364.gnm3.Chr02__31	3	1
LegSF.fam3.00009	LjNPF8.6	CER	bauva	Bauhinia	9	4	19	CER.bauva.BV-YZ2020.gnm2.ann1.rna-bv25970.t1	bauva.BV-YZ2020.gnm2.Chr10	13863916	13869618	LegSF.fam3.00009__bauva.BV-YZ2020.gnm2.Chr10__13	LegSF.fam3.00009__bauva.BV-YZ2020.gnm2.Chr10__13__19	2	2	0	182		bauva.BV-YZ2020.gnm2.Chr10__13	3	1
LegSF.fam3.00009	LjNPF8.6	CER	bauva	Bauhinia	9	4	19	CER.bauva.BV-YZ2020.gnm2.ann1.rna-bv25972.t1	bauva.BV-YZ2020.gnm2.Chr10	13889520	13895363	LegSF.fam3.00009__bauva.BV-YZ2020.gnm2.Chr10__13	LegSF.fam3.00009__bauva.BV-YZ2020.gnm2.Chr10__13__19	2	2	0	183		bauva.BV-YZ2020.gnm2.Chr10__13	3	1
LegSF.fam3.00009	LjNPF8.6	CER	phach	Phanera	9	4	19	CER.phach.longxuteng.gnm1.ann1.LXT09518.t1	phach.longxuteng.gnm1.Chr02	15310926	15320368	LegSF.fam3.00009__phach.longxuteng.gnm1.Chr02__15	LegSF.fam3.00009__phach.longxuteng.gnm1.Chr02__15__19	1	1	0	183		phach.longxuteng.gnm1.Chr02__15	2	1
LegSF.fam3.00009	LjNPF8.6	CAE	acacr	Acacia	7	2	19	CAE.acacr.Acra3RX.gnm1.ann1.g10692.t1	acacr.Acra3RX.gnm1.scaffold_16	3397337	3404402	LegSF.fam3.00009__acacr.Acra3RX.gnm1.scaffold_16__3	LegSF.fam3.00009__acacr.Acra3RX.gnm1.scaffold_16__3__19	2	2	0	184		acacr.Acra3RX.gnm1.scaffold_16__3	3	1
LegSF.fam3.00009	LjNPF8.6	CAE	acacr	Acacia	7	2	19	CAE.acacr.Acra3RX.gnm1.ann1.g10693.t1	acacr.Acra3RX.gnm1.scaffold_16	3422528	3431946	LegSF.fam3.00009__acacr.Acra3RX.gnm1.scaffold_16__3	LegSF.fam3.00009__acacr.Acra3RX.gnm1.scaffold_16__3__19	2	2	0	185		acacr.Acra3RX.gnm1.scaffold_16__3	3	1
LegSF.fam3.00009	LjNPF8.6	CAE	sento	Senna	7	2	19	CAE.sento.Myeongyun.gnm1.ann1.Sto12g392800	sento.Myeongyun.gnm1.Chr12	14045986	14061199	LegSF.fam3.00009__sento.Myeongyun.gnm1.Chr12__14	LegSF.fam3.00009__sento.Myeongyun.gnm1.Chr12__14__19	1	1	0	185		sento.Myeongyun.gnm1.Chr12__14	1	0
LegSF.fam3.00009	LjNPF8.6	ROS	paran	Parasponia	11	6		ROS.paran.WU01x14.gnm1.ann1.PanWU01x14_355240.1	paran.WU01x14.gnm1.scf00755	93340	98741	LegSF.fam3.00009__paran.WU01x14.gnm1.scf00755__0	LegSF.fam3.00009__paran.WU01x14.gnm1.scf00755__0__	2	2	0	186		paran.WU01x14.gnm1.scf00755__0	2	0
LegSF.fam3.00009	LjNPF8.6	ROS	treor	Trema	11	6		ROS.treor.RG33x02.gnm1.ann1.TorRG33x02_093280.1	treor.RG33x02.gnm1.scf00048	388784	394356	LegSF.fam3.00009__treor.RG33x02.gnm1.scf00048__0	LegSF.fam3.00009__treor.RG33x02.gnm1.scf00048__0__	2	2	0	187		treor.RG33x02.gnm1.scf00048__0	5	3
LegSF.fam3.00009	LjNPF8.6	ROS	paran	Parasponia	11	6		ROS.paran.WU01x14.gnm1.ann1.PanWU01x14_355250.1	paran.WU01x14.gnm1.scf00755	119534	127532	LegSF.fam3.00009__paran.WU01x14.gnm1.scf00755__0	LegSF.fam3.00009__paran.WU01x14.gnm1.scf00755__0__	2	2	0	188		paran.WU01x14.gnm1.scf00755__0	2	0
LegSF.fam3.00009	LjNPF8.6	ROS	treor	Trema	11	6		ROS.treor.RG33x02.gnm1.ann1.TorRG33x02_093290.1	treor.RG33x02.gnm1.scf00048	403582	411379	LegSF.fam3.00009__treor.RG33x02.gnm1.scf00048__0	LegSF.fam3.00009__treor.RG33x02.gnm1.scf00048__0__	2	2	0	189		treor.RG33x02.gnm1.scf00048__0	5	3
LegSF.fam3.00009	LjNPF8.6	ROS	prupe	Prunus	12	7		ROS.prupe.Lovell.gnm2.ann1.Prupe.1G045600.1	prupe.Lovell.gnm2.Pp01	3250143	3254011	LegSF.fam3.00009__prupe.Lovell.gnm2.Pp01__3	LegSF.fam3.00009__prupe.Lovell.gnm2.Pp01__3__	1	1	0	189		prupe.Lovell.gnm2.Pp01__3	10	9
LegSF.fam3.00009	LjNPF8.6	ROS	quisa	Quillaja	10	5		ROS.quisa.S10.gnm1.ann1.Qs0000140.1	quisa.S10.gnm1.CM055613.1	118103	121769	LegSF.fam3.00009__quisa.S10.gnm1.CM055613.1__0	LegSF.fam3.00009__quisa.S10.gnm1.CM055613.1__0__	2	2	0	190		quisa.S10.gnm1.CM055613.1__0	11	9
LegSF.fam3.00009	LjNPF8.6	ROS	quisa	Quillaja	10	5		ROS.quisa.S10.gnm1.ann1.Qs0000150.1	quisa.S10.gnm1.CM055613.1	134856	135354	LegSF.fam3.00009__quisa.S10.gnm1.CM055613.1__0	LegSF.fam3.00009__quisa.S10.gnm1.CM055613.1__0__	2	2	0	191		quisa.S10.gnm1.CM055613.1__0	11	9
LegSF.fam3.00009	LjNPF8.6	OUT	vitvi	Vitis	12	8		OUT.vitvi.PN40024.gnm2.ann1.VIT_205s0049g01550.1	vitvi.PN40024.gnm2.chr5	8924509	8928854	LegSF.fam3.00009__vitvi.PN40024.gnm2.chr5__8	LegSF.fam3.00009__vitvi.PN40024.gnm2.chr5__8__	1	1	0	191		vitvi.PN40024.gnm2.chr5__8	1	0
LegSF.fam3.00009	LjNPF8.6	DET	singl	Sindora	8	3		DET.singl.CAF01.gnm1.ann1.evm_model_Chr08_2662	singl.CAF01.gnm1.Chr08	53947998	53966365	LegSF.fam3.00009__singl.CAF01.gnm1.Chr08__53	LegSF.fam3.00009__singl.CAF01.gnm1.Chr08__53__	1	1	0	191		singl.CAF01.gnm1.Chr08__53	2	1
LegSF.fam3.00009	LjNPF8.6	CAE	chafa	Chamaecrista	7	2		CAE.chafa.ISC494698.gnm1.ann1.ChfasH1.2G354100.1	chafa.ISC494698.gnm1.Chr02	77697048	77699015	LegSF.fam3.00009__chafa.ISC494698.gnm1.Chr02__77	LegSF.fam3.00009__chafa.ISC494698.gnm1.Chr02__77__	1	1	0	191		chafa.ISC494698.gnm1.Chr02__77	9	8
LegSF.fam3.00009	LjNPF8.6	OUT	arath	Arabidopsis	12	8	20	OUT.arath.Col0.gnm9.ann11.AT5G46040.1	arath.Col0.gnm9.Chr5	18671396	18673551	LegSF.fam3.00009__arath.Col0.gnm9.Chr5__18	LegSF.fam3.00009__arath.Col0.gnm9.Chr5__18__20	2	2	0	192		arath.Col0.gnm9.Chr5__18	5	3
LegSF.fam3.00009	LjNPF8.6	OUT	arath	Arabidopsis	12	8	20	OUT.arath.Col0.gnm9.ann11.AT5G46050.1	arath.Col0.gnm9.Chr5	18675061	18679071	LegSF.fam3.00009__arath.Col0.gnm9.Chr5__18	LegSF.fam3.00009__arath.Col0.gnm9.Chr5__18__20	2	2	0	193		arath.Col0.gnm9.Chr5__18	5	3
LegSF.fam3.00009	LjNPF8.6	PAP	glyma	Glycine	2	1	21	PAP.glyma.Wm82.gnm4.ann1.Glyma.11G235200.1	glyma.Wm82.gnm4.Gm11	37904926	37909899	LegSF.fam3.00009__glyma.Wm82.gnm4.Gm11__37	LegSF.fam3.00009__glyma.Wm82.gnm4.Gm11__37__21	1	1	0	193		glyma.Wm82.gnm4.Gm11__37	4	3
[truncated: 17,875 more rows]

## Sheet: gene counts per SF
SFam ID	gene symbol 1	subfam	prefix	Sfam_gensp		genus	sub num	clade num	legume clade	gene_ID	global chr_1M		SFam ID	spp in SF	genes in SF	acacr	aesev	arath	bauva	cerca	chafa	glyma	lotja	medtr	paran	phach	phavu	prupe	quisa	sento	singl	treor	vitvi
[truncated: 19,593 more rows]

[truncated: 4 more sheets: count dups per clade and SFam, sort fam by global posn, coords, sfams with clade dups]
